# Supplementary material for: GSK-126 Protects CA1 Neurons from H3K27me3-Mediated Apoptosis in Cerebral Ischemia
Source: Mol Neurobiol. 2022 Jan 29;59(4):2552–62. doi: 10.1007/s12035-021-02677-3 (PMC9016005; doi:10.1007/s12035-021-02677-3)
Supplement: Supplementary file 9 — (XLS 672 kb) [file 12035_2021_2677_MOESM5_ESM.xls]

## Sheet: BP
Supplement Table 1： Significant GO analysis between GSK-126+I/R group and I/R group
GO.ID	Term	Fold.Enrichment	Pvalue	FDR	GENES
GO:1900118	negative regulation of execution phase of apoptosis	4.6833	0.000679938	0.0238454	DFFA//NMNAT1//PAM16//BCL2L1//FZD3//CXCR3
GO:0042368	vitamin D biosynthetic process	4.6833	0.000679938	0.0238454	SNAI1//CYP2R1//TNF//IFNG//VDR//IL1B
GO:0061370	testosterone biosynthetic process	4.29302	0.00122606	0.033665	AKR1C3//DKKL1//WNT4//HSD17B1//CYP11A1//SRD5A2
GO:0042362	fat-soluble vitamin biosynthetic process	3.96279	0.00205346	0.0446828	SNAI1//CYP2R1//TNF//IFNG//VDR//IL1B
GO:0071234	cellular response to phenylalanine	3.96279	0.00205346	0.0446828	MIR154//MIR544//MIR496//MIR23A//MIR377//MIR487B
GO:0080053	response to phenylalanine	3.96279	0.00205346	0.0446828	MIR154//MIR544//MIR496//MIR23A//MIR377//MIR487B
GO:0030656	regulation of vitamin metabolic process	3.75639	0.00126603	0.033665	SNAI1//TNF//IFNG//VDR//IL1B//AKR1C3//CD320
GO:1903541	regulation of exosomal secretion	3.75639	0.00126603	0.033665	VPS4B//PRKN//MYO5B//SDC1//SNF8//CHMP2A//HGS
GO:0003181	atrioventricular valve morphogenesis	3.57752	0.000187747	0.011279	SMAD6//HEY2//TGFBR2//SMAD4//GATA4//NOTCH1//ZFPM1//BMP2//MDM4//TGFB2
GO:0042359	vitamin D metabolic process	3.53543	0.00193729	0.0432692	SNAI1//CYP2R1//TNF//IFNG//VDR//IL1B//FGFR1
GO:0043981	histone H4-K5 acetylation	3.53543	0.00193729	0.0432692	OGT//ING4//JADE2//KAT7//PHF20//KANSL3//HCFC1
GO:0043982	histone H4-K8 acetylation	3.53543	0.00193729	0.0432692	OGT//ING4//JADE2//KAT7//PHF20//KANSL3//HCFC1
GO:1990182	exosomal secretion	3.43442	0.00115382	0.0325015	VPS4B//PRKN//MYO5B//SDC1//SNF8//CHMP2A//HGS//RAB11A
GO:0030325	adrenal gland development	3.35065	6.38962e-06	0.00135808	CITED2//ASCL1//TSPO//NF1//CDKN1C//INSR//PDGFRA//IGF1R//PBX1//ARID5B//LY6E//SMAD4//NR0B1//CRHR1//THRA//WNT4
GO:0097734	extracellular exosome biogenesis	3.27087	0.00167511	0.0400998	VPS4B//PRKN//MYO5B//SDC1//SNF8//CHMP2A//HGS//RAB11A
GO:0003171	atrioventricular valve development	3.18002	0.000581373	0.02211	NOTCH1//BMP2//MDM4//GATA4//ZFPM1//TGFB2//TGFBR2//SMAD6//HEY2//SMAD4
GO:0048169	regulation of long-term neuronal synaptic plasticity	3.16328	5.14717e-05	0.00494552	BDNF//EPHB2//NPTN//CAMK2G//SYNGAP1//DRD1//DRD2//GRIN1//GRIN2A//GRIN2B//NF1//DRD5//APP//RAB11A
GO:0048266	behavioral response to pain	3.09098	0.00138237	0.0353867	KALRN//TSPO//GRIN2B//P2RX4//GIT2//PIRT//CRHR1//KCNIP3//TRPV1
GO:0021952	central nervous system projection neuron axonogenesis	3.06644	0.000810749	0.0267866	TSKU//ZEB2//EPHA4//CDH11//PLXNA4//ADARB1//GLI2//EPHB1//EPHB2//DCLK1
GO:0060444	branching involved in mammary gland duct morphogenesis	3.06644	0.000810749	0.0267866	PHB2//TGFB1//VDR//PGR//WNT4//DDR1//BTRC//EPHA2//CSF1//SRC
GO:1900273	positive regulation of long-term synaptic potentiation	2.9607	0.00110954	0.0320593	EIF2AK4//DRD1//DRD2//GRIN2A//GRIN2B//IGSF11//EPHB2//APP//NPTN//KALRN
GO:0014047	glutamate secretion	2.86201	0.000514539	0.020937	GABBR1//GRIN2B//DPYSL2//KMO//IL1B//IL1RN//GRM7//NF1//BDNF//GRM2//NTRK2//TRPV1
GO:0006775	fat-soluble vitamin metabolic process	2.86201	0.000874867	0.0276632	LRAT//SNAI1//CYP2R1//CBR1//VKORC1//VKORC1L1//TNF//IFNG//VDR//IL1B//FGFR1
GO:0060603	mammary gland duct morphogenesis	2.79046	0.000402085	0.01835	DDR1//BTRC//EPHA2//CSF1//SRC//FGF10//PHB2//TGFB1//VDR//PGR//WNT4//ROBO1//GLI2
GO:1905476	negative regulation of protein localization to membrane	2.69847	0.00151407	0.0373275	ANXA13//OGT//ITGB1BP1//DMTN//TMEM59//BCL2L1//MRAP//PPP2R5A//TGFB1//RHOQ//PICALM
GO:0085029	extracellular matrix assembly	2.64186	0.00115331	0.0325015	MFAP4//FBLN5//EFEMP2//LAMB2//NTN4//NOTCH1//RGCC//CLASP2//HAS3//TGFB1//HAPLN2//QSOX1
GO:0010718	positive regulation of epithelial to mesenchymal transition	2.62838	0.000309189	0.0156018	TCF7L2//NOTCH1//TGFB2//TGFBR2//SNAI1//RGCC//IL1B//LOXL2//BMP2//WWTR1//BCL9L//EPB41L5//EZH2//SMAD4//TGFB1
GO:1900271	regulation of long-term synaptic potentiation	2.59201	0.000235575	0.0131137	APOE//EPHA4//FAM107A//APP//EIF2AK4//DRD1//DRD2//GRIN2A//GRIN2B//IGSF11//EPHB2//NPTN//KALRN//NF1//SCGN//ARC
GO:0045747	positive regulation of Notch signaling pathway	2.57581	0.00147526	0.0366931	MESP1//ROBO1//LFNG//FGF10//NOTCH1//JAG2//ITGB1BP1//SLC35C2//ASCL1//HES5//CCN3//TGFB2
GO:0032350	regulation of hormone metabolic process	2.49776	0.000376577	0.0178467	STUB1//BMP2//WNT4//LHCGR//KDM1A//PEBP1//VDR//IL1B//TNF//IFNG//IGF1R//AKR1C3//DKKL1//DUOXA1//MYT1//TCF7L2
GO:0060443	mammary gland morphogenesis	2.49272	0.000170703	0.0109845	STAT5A//IGFBP5//ELF3//VDR//CDKN2A//DDR1//BTRC//EPHA2//CSF1//SRC//FGF10//GLI2//PHB2//TGFB1//PGR//WNT4//ROBO1//TGFBR2
GO:0003179	heart valve morphogenesis	2.45315	0.00104603	0.0305702	NFATC1//NOTCH1//SMAD6//GATA4//ROBO1//TGFB1//BMP2//MDM4//ZFPM1//TGFB2//TGFBR2//HEY2//SCX//SMAD4
GO:0021983	pituitary gland development	2.45315	0.00104603	0.0305702	DRD2//SLC6A3//GSX1//WNT4//BMP2//PITX1//INHBB//FGF10//ALDH1A3//GLI2//KDM1A//TCF7L2//SIX3//CDH1
GO:0050810	regulation of steroid biosynthetic process	2.31163	0.000166734	0.0108285	SCP2//ADORA2B//BMP2//WNT4//SNAI1//DHCR7//APOE//ERLIN2//SREBF1//TNF//IFNG//VDR//IL1B//FGF19//LHCGR//IGF1R//AKR1C3//DKKL1//TSPO//NR0B1//ASAH1
GO:0034698	response to gonadotropin	2.3067	0.000489612	0.0203204	PAPPA1//SRD5A2//LHCGR//SCP2//MYC//RNF4//GJB2//NUCB2//RAD50//PGR//CYP11A1//GATA4//AKR1C3//NOTCH1//MAS1//INHBB//CBR1//ALAS1
GO:0098815	modulation of excitatory postsynaptic potential	2.26801	0.00238406	0.0493268	IGSF11//PRKN//EIF4A3//CHRNA4//WNT7A//NLGN1//SHANK2//GRIN1//GRIN2A//NGFR//GRK2//PRKCZ//DVL1//APP
GO:0015800	acidic amino acid transport	2.14651	0.00165981	0.0400318	TNF//ARL6IP1//BDNF//GRM2//NTRK2//TRPV1//GABBR1//GRIN2B//DPYSL2//KMO//IL1B//IL1RN//GRM7//SLC13A3//SLC1A2//SLC1A3//NF1
GO:0048168	regulation of neuronal synaptic plasticity	2.09147	0.00127378	0.033665	CAMK2G//SYNGAP1//BDNF//DRD1//DRD2//GRIN1//GRIN2A//GRIN2B//NF1//DRD5//APP//RAB11A//EPHB2//NPTN//BCAN//RHEB//JPH3//ARC//KALRN
GO:0006626	protein targeting to mitochondrion	2.0885	0.00171886	0.041007	UQCRC2//TOMM40L//PAM16//TOMM7//GRPEL2//TIMM13//TIMM29//TOMM22//SAMM50//HSPD1//CDKN2A//ATP5IF1//SREBF1//BAG4//PRKAA1//TOMM70//TOMM34//FBXO7
GO:0019218	regulation of steroid metabolic process	2.08633	0.000188309	0.011279	APOA5//APOE//SCP2//ADORA2B//BMP2//WNT4//SNAI1//STUB1//DHCR7//ERLIN2//SREBF1//AKR1C3//TSPO//LHCGR//NR0B1//ASAH1//TNF//IFNG//VDR//IL1B//FGF19//IGF1R//ARV1//TTC39B//DKKL1//STAT5A
GO:0070585	protein localization to mitochondrion	2.08146	0.000339399	0.0164976	MOAP1//TOMM22//TOMM70//TOMM34//FBXO7//UQCRC2//TOMM40L//PAM16//TOMM7//GRPEL2//COX18//OXA1L//TIMM13//TIMM29//SAMM50//HSPD1//TSPO//CDKN2A//ATP5IF1//SREBF1//BAG4//PRKAA1//BAG1//PRKN
GO:0010717	regulation of epithelial to mesenchymal transition	2.04894	0.000966698	0.0294801	SNAI1//RGCC//IL1B//NOTCH1//LOXL2//BMP2//WWTR1//BCL9L//EPB41L5//EZH2//SMAD4//TGFB1//TGFB2//TGFBR2//ADIPOR1//STRAP//VASN//SFRP1//TCF7L2//CLASP2//POFUT2
GO:0110110	positive regulation of animal organ morphogenesis	2.02025	0.000542488	0.0213765	FGF10//SPRY1//FGFR1//BMP2//SMAD4//MESP1//ROBO1//TGFB1//NGFR//CSF1//VDR//CDKN2A//WNT2B//PDGFRA//NOTCH1//WNT6//WNT4//PAX2//LIF//MYC//AGTR1B//TGFB2//TGFBR2//NACA
GO:0072655	establishment of protein localization to mitochondrion	2.0095	0.0009777	0.0295896	MOAP1//TOMM22//TOMM70//TOMM34//FBXO7//UQCRC2//TOMM40L//PAM16//TOMM7//GRPEL2//COX18//OXA1L//TIMM13//TIMM29//SAMM50//HSPD1//CDKN2A//ATP5IF1//SREBF1//BAG4//PRKAA1//TSPO
GO:0043627	response to estrogen	2.0055	8.24619e-05	0.00654681	MIR126A//MYC//TRIM24//SFRP1//CITED2//CITED4//WNT7A//EPO//HMOX1//LEPR//STS//CD24//PGR//ARSB//PDGFRA//BGLAP//TNFRSF11B//ASH2L//CYP11A1//AKR1C1//CTNNA1//ARSA//KRT19//SMAD6//GATA4//HSPD1//GSTM5//AGTR1B//MMP2//TGFB2//TGFBR2//ANGPT1
GO:0035270	endocrine system development	1.99319	1.69864e-05	0.00254201	MEN1//HNF4A//HNF4G//PITX1//INHBB//FGF10//ALDH1A3//GLI2//KDM1A//TCF7L2//SIX3//CDH1//DRD2//SLC6A3//GSX1//CITED2//TSPO//NF1//CDKN1C//INSR//PDGFRA//IGF1R//PBX1//ARID5B//LY6E//SMAD4//NR0B1//CRHR1//THRA//WNT4//TGFB2//IL6R//HNF1B//MYT1//BMP2//ASCL1//MIR290//RAP1GAP//RHEB
GO:0042446	hormone biosynthetic process	1.98945	0.00237685	0.0493232	CYP11A1//SCP2//SRD5A2//HSD17B1//HSD17B8//DHCR7//ASMT//BMP2//WNT4//CYP2R1//LHCGR//KDM1A//VDR//IL1B//TNF//IFNG//AKR1C3//IGF1R//DKKL1
GO:0060079	excitatory postsynaptic potential	1.93379	0.000837085	0.0267866	IGSF11//PRKN//EIF4A3//APP//CHRNA4//WNT7A//NLGN1//SHANK2//GRIN1//GRIN2A//NGFR//GRK2//PRKCZ//DVL1//BDNF//GRIN2B//PPP3CA//P2RX6//CHRNB4//P2RX4//MAPK8IP2//NPFF//CHRNA10//CHRNA9//TRPV1
GO:0001659	temperature homeostasis	1.91816	2.21121e-05	0.00312506	IL1B//IL1RN//TRPV1//TNF//NMU//SLC27A1//DECR1//FABP5//LCN2//LEPR//SCD//ADIPOQ//IGF1R//OGT//GPR3//ADIPOR1//EPAS1//TRPV2//MFAP2//GRB10//KDM1A//CMKLR1//HSF1//FABP4//THRA//HDAC3//ACTN3//NOTCH1//IL15//RHEB//PCTP//NOVA1//IL18R1//ADAMTS5//ABHD6//NR1H2//NR1H3//ATF4//DRD1//DRD2//GPX2//TRPM2
GO:0006986	response to unfolded protein	1.91727	0.00149548	0.0370647	EIF2AK4//IFNG//SELENOS//STUB1//CANX//RNF121//CREB3L1//DERL1//ATF6B//CALR//CLGN//SERP1//HSPA1A//HSPA14//HSF1//ATF4//LOC108348108//FBXO6//HSPA4L//UBXN4//DNAJB5//PRKN//HSPD1
GO:0007050	cell cycle arrest	1.9012	0.000294448	0.0154124	CRADD//SDE2//FGF10//MDM4//TFAP4//CALR//RGCC//CDKN2A//PRKACA//MED25//ZBTB17//TP73//TGFB1//GADD45A//CDC14B//EIF2AK4//MYC//CDKN1C//PKD1//NOTCH1//IFNG//CDKN3//MEN1//ING4//ZBTB49//PRR11//GAS2L1//CDKN2C//IL12B//TCF7L2//TGFB2
GO:0050657	nucleic acid transport	1.90073	0.000456092	0.0191559	NMD3//NUP85//NUP214//ALKBH5//THOC2//SRSF3//DDX39A//AKAP8L//SUPT6H//ZC3H11A//ENY2//SIDT1//RFTN1//XPO5//MRPL18//KHDRBS1//NUP153//KHSRP//NUP58//NUP35//HNRNPA3//NDC1//NUP54//ARC//NUP210//EIF4A3//SNUPN//TERF2//TGFBR2
GO:0050658	RNA transport	1.90073	0.000456092	0.0191559	NMD3//NUP85//NUP214//ALKBH5//THOC2//SRSF3//DDX39A//AKAP8L//SUPT6H//ZC3H11A//ENY2//SIDT1//RFTN1//XPO5//MRPL18//KHDRBS1//NUP153//KHSRP//NUP58//NUP35//HNRNPA3//NDC1//NUP54//ARC//NUP210//EIF4A3//SNUPN//TERF2//TGFBR2
GO:0097327	response to antineoplastic agent	1.89747	4.44843e-05	0.00452193	SLC22A8//CYP11A1//ABCB1A//EPO//IL1B//LEPR//HNF4A//HDAC3//MFN1//NF1//BCL2L1//IGF1R//ARG2//ERRFI1//TFAP4//GJB2//TGFB1//AGTR1B//CTNNA1//CDH1//KAT7//RNF4//NUCB1//SLC31A1//HMOX1//GRK2//PRKAA1//NEFL//MAPK13//ZC3H12A//HSF1//MYC//MAP4K1//SPHK2//RPLP0//PRKN//GRIN2B//KIF1B//RPL18A//RAP1A
GO:0009408	response to heat	1.89485	0.000252925	0.0139686	HMOX1//HSPA1A//NF1//ST8SIA1//PRKACA//ZFP709//STUB1//HIKESHI//RASA3//HSPA14//MYOF//HSPD1//CLPB//HSF1//LYN//TRPV1//RBBP7//CXCL2//EIF2B5//CKM//HP//IL1B//TRPM2//TRPV2//PEBP1//DNAJA4//MICB//PIRT//EIF2B1//DNAJA2//DNMT1//PRKCQ
GO:0046822	regulation of nucleocytoplasmic transport	1.89184	0.000942563	0.029124	AKAP8L//SUPT6H//THOC2//NUP58//NUP54//TGFB1//IFNG//PIK3R2//MAVS//ZC3H12A//CDH1//HDAC3//PRKCQ//CABP1//NF1//EI24//ANGPT1//CDKN2A//XPO5//RANGAP1//CAMK1//PRKACA//TCF7L2//KHDRBS1//NUP153//NUP214
GO:0032092	positive regulation of protein binding	1.87332	0.00167279	0.0400998	TRAF4//TRAF2//STPG1//BDNF//HSF1//APOE//EPHA4//RALB//LFNG//PACS1//ADD1//PKD1//CSF3//NVL//AKTIP//BMP2//MEN1//EPB41L5//NMD3//TAF1//DERL1//APP//PRKN//TCF7L2
GO:0051236	establishment of RNA localization	1.85817	0.000674184	0.0238454	NMD3//NUP85//NUP214//ALKBH5//THOC2//SRSF3//DDX39A//AKAP8L//SUPT6H//ZC3H11A//ENY2//SIDT1//RFTN1//XPO5//MRPL18//KHDRBS1//NUP153//KHSRP//NUP58//NUP35//HNRNPA3//NDC1//NUP54//ARC//NUP210//EIF4A3//SNUPN//TERF2//TGFBR2
GO:0106106	cold-induced thermogenesis	1.84398	0.000422689	0.0184146	DECR1//FABP5//LCN2//LEPR//SCD//ADIPOQ//IGF1R//OGT//GPR3//ADIPOR1//EPAS1//TRPV2//MFAP2//GRB10//KDM1A//CMKLR1//HSF1//FABP4//THRA//HDAC3//ACTN3//NOTCH1//IL15//RHEB//PCTP//NOVA1//IL18R1//ADAMTS5//ABHD6//NR1H2//NR1H3//ATF4
GO:0120161	regulation of cold-induced thermogenesis	1.84398	0.000422689	0.0184146	DECR1//FABP5//LCN2//LEPR//SCD//ADIPOQ//IGF1R//OGT//GPR3//ADIPOR1//EPAS1//TRPV2//MFAP2//GRB10//KDM1A//CMKLR1//HSF1//FABP4//THRA//HDAC3//ACTN3//NOTCH1//IL15//RHEB//PCTP//NOVA1//IL18R1//ADAMTS5//ABHD6//NR1H2//NR1H3//ATF4
GO:0006694	steroid biosynthetic process	1.83987	0.000361763	0.0172612	EBP//APOA5//CYB5R3//APOE//DHCR7//PRKAA1//AMACR//SLC27A5//CYP11A1//SCP2//SRD5A2//HSD17B1//HSD17B8//ADORA2B//BMP2//WNT4//SNAI1//MSMO1//CYP2R1//ERLIN2//SREBF1//AKR1C3//TSPO//LHCGR//NR0B1//ASAH1//TNF//IFNG//VDR//IL1B//FGF19//IGF1R//DKKL1
GO:0035966	response to topologically incorrect protein	1.83987	0.00118637	0.0330206	LOC108348108//FBXO6//HSPA1A//HSPA4L//UBXN4//HSPA14//DNAJB5//DERL1//PRKN//HSPD1//EIF2AK4//IFNG//SELENOS//STUB1//CANX//RNF121//CREB3L1//ATF6B//CALR//CLGN//SERP1//HSF1//ATF4//F12//DNAJC18//SDF2L1//RNF126
GO:1900180	regulation of protein localization to nucleus	1.82981	0.0015732	0.0381815	NUP58//NUP54//TGFB1//IFNG//PIK3R2//MAVS//ZC3H12A//CDH1//HDAC3//PRKCQ//CABP1//NF1//EI24//ANGPT1//FBXO4//TRIM40//DCLK1//NGFR//CDKN2A//OGT//KAT7//LIF//TGFB2//SRC//NVL//NMD3
GO:0001837	epithelial to mesenchymal transition	1.81748	0.000978727	0.0295896	SNAI1//NOTCH1//SMAD4//HEY2//CLASP2//POFUT2//RGCC//IL1B//LOXL2//BMP2//WWTR1//BCL9L//EPB41L5//EZH2//TGFB1//TGFB2//TGFBR2//ADIPOR1//STRAP//VASN//SFRP1//KLHL12//TCOF1//PEF1//GSC//TCF7L2//SPRY1//NFATC1//WNT4
GO:0007631	feeding behavior	1.81112	0.00151673	0.0373275	DRD1//GRIN1//GRM7//GRIN2B//APP//GDF15//USP46//IAPP//LEPR//OPRD1//AOC3//PEBP1//UCHL1//UCHL3//NMU//DRD2//REN//AGTR1B//EIF2AK4//HTR1A//QRFP//CRHR1//CFAP20//BDNF//NTRK2//HCRTR1//HCRTR2
GO:0017038	protein import	1.8098	7.62905e-05	0.00637025	PHB2//DRD1//PPP3CA//NUP153//NUP85//HIKESHI//NUP214//TNPO2//IPO7//FAM53B//TNPO1//SNUPN//KPNA6//SIX3//POLA2//MBTPS1//NUP35//NUP54//PEX12//PEX5//PEX10//TOMM40L//PAM16//TOMM7//GRPEL2//NUP58//TGFB1//IFNG//PIK3R2//MAVS//ZC3H12A//CDH1//HDAC3//PRKCQ//CABP1//NF1//EI24//ANGPT1//TOMM22//SAMM50//HSPD1//TOMM70//APOE
GO:0072073	kidney epithelium development	1.80471	0.000520794	0.020937	BDNF//RARB//SDC1//ARG2//PAX2//SPRY1//TSHZ3//SMAD6//TGFB1//FGFR1//SFRP1//MYC//BMP2//PBX1//GZF1//WNT6//SMAD4//WNT4//HNF1B//PECAM1//NOTCH1//HES5//LIF//CD24//PROM1//PKD1//EPHA4//LAMB2//WWTR1//WNT2B//AGTR1B//ADIPOQ//KANK2
GO:0006606	protein import into nucleus	1.77445	0.00101526	0.0303022	NUP35//KPNA6//NUP54//NUP58//TGFB1//IFNG//PIK3R2//MAVS//ZC3H12A//CDH1//HDAC3//PRKCQ//CABP1//NF1//EI24//ANGPT1//PHB2//DRD1//PPP3CA//NUP153//NUP85//HIKESHI//NUP214//TNPO2//IPO7//FAM53B//TNPO1//SNUPN//SIX3//POLA2//MBTPS1
GO:2000027	regulation of animal organ morphogenesis	1.76651	0.000135984	0.00953791	FGF10//SPRY1//FGFR1//BMP2//CITED2//SMAD4//NOTCH1//MESP1//ROBO1//TGFB1//NGFR//CSF1//TNFRSF11B//BDNF//VDR//CDKN2A//WNT7A//FZD6//PTK7//MED12//DVL1//SFRP1//WNT2B//NTN4//TNF//CDH1//PHB2//PDGFRA//HNF1B//WNT6//WNT4//PAX2//LIF//MYC//AGTR1B//CHAD//TGFB2//FZD3//CELSR3//TGFBR2//NACA//IFNG//LIMS1
GO:0007219	Notch signaling pathway	1.76627	0.000459078	0.0191665	NOTCH1//LFNG//NOTCH4//ASCL1//MESP1//ROBO1//HEY2//EGFL7//JAG2//CBFA2T2//BCL6//KCTD10//FGF10//ITGB1BP1//SLC35C2//HES5//CCN3//TGFB2//SNAI1//EPN1//RCAN2//GOT1//HP//AGXT//CDH6//HNF1B//HES7//PSENEN//BMP2//KRT19//DTX3//APP//CFD//TGFB1//PLN//TGFBR2
GO:0051291	protein heterooligomerization	1.75738	0.000601996	0.0223255	NLGN1//GRIN1//GRIN2B//NUP58//PKD1//INSR//HIST1H2AIL1//FARSB//CBR4//HSD17B8//NUP54//H3F4//S100A10//ADIPOQ//OGT//C1QTNF1//P2RX6//CHRNB4//PRKCZ//CHRNA4//IDE//IGF1R//CHMP3//PCBD1//KCNAB2//PRKCSH//CTNNA1//TRAF2//BAG4//CHMP2A//LIMS1//PARVA//RAD50//PRKAA1//TMEM120B
GO:0022612	gland morphogenesis	1.73895	0.00121191	0.0335981	FGF10//TGFB1//FGFR1//TGFB2//STAT5A//IGFBP5//ELF3//VDR//CDKN2A//TGFBR2//DDR1//BTRC//EPHA2//CSF1//SRC//ESRP1//GLI2//SFRP1//CDH1//TNF//SEMA3A//NTN4//NOTCH1//IGF1R//MMP2//PHB2//PGR//WNT4//ROBO1//IFNG//LIMS1//MSN
GO:1990845	adaptive thermogenesis	1.73828	0.00103289	0.0305702	TRPV1//DECR1//FABP5//LCN2//LEPR//SCD//ADIPOQ//IGF1R//OGT//GPR3//ADIPOR1//EPAS1//TRPV2//MFAP2//GRB10//KDM1A//CMKLR1//HSF1//FABP4//THRA//HDAC3//ACTN3//NOTCH1//IL15//RHEB//PCTP//NOVA1//IL18R1//ADAMTS5//ABHD6//NR1H2//NR1H3//ATF4
GO:0017157	regulation of exocytosis	1.73027	4.37299e-05	0.00451061	RALB//NAPB//RPH3AL//SYCN//SYT15//SYT10//DOC2A//UNC13D//FES//LYN//HMOX1//ADORA2B//SPHK2//CRHR1//F2RL1//RT1-CE5//TCP11//CLASP2//FGG//PRKCA//RAB27B//PPP3CA//NOTCH1//RAB33B//VPS4B//PRKN//MYO5B//SDC1//SNF8//CHMP2A//HGS//VAMP8//WNT7A//NRXN3//DRD1//DRD2//HTR1A//CHRNA4//P2RY2//GIT2//PPFIA2//GRM8//GRM7//DVL1//RAP1A//NLGN1//BCL2L1//RAB3C//RAPGEF4//SEPTIN1//HAP1//SNAP23//FEZ2
GO:0021761	limbic system development	1.71721	0.00176644	0.0414376	DRD1//BTG2//NF1//EIF2B5//GRIN2A//GRIN2B//NEFM//INSR//MAS1//BCAN//IGF1R//DAB1//PEBP1//CYP11A1//EZH1//ZEB2//EZH2//TP73//USP9X//SRD5A2//SLC32A1//NEFL//ALDH1A3//DRD2//ARPC5//FGFR1//SEMA3A//MYC//GSX1//CRHR1//HAP1
GO:0051170	import into nucleus	1.71721	0.00176644	0.0414376	PHB2//DRD1//PPP3CA//NUP153//NUP85//HIKESHI//NUP214//TNPO2//IPO7//FAM53B//TNPO1//SNUPN//KPNA6//SIX3//POLA2//MBTPS1//NUP35//NUP54//NUP58//TGFB1//IFNG//PIK3R2//MAVS//ZC3H12A//CDH1//HDAC3//PRKCQ//CABP1//NF1//EI24//ANGPT1
GO:0051099	positive regulation of binding	1.70907	0.000340135	0.0164976	RALB//LFNG//PACS1//ADD1//PKD1//CSF3//NVL//AKTIP//BMP2//MEN1//EPB41L5//NMD3//TAF1//DERL1//APP//PRKN//TCF7L2//CDT1//MED25//KDM1A//MBD2//CTBP2//MYC//PLAUR//MAU2//TRAF4//TRAF2//STPG1//BDNF//EIF3C//EIF3D//TGFB2//HSF1//KLF4//IFNG//EIF2B1//APOE//TGFB1//RIPOR1//EPHA4//DPH3//S100A10
GO:0015931	nucleobase-containing compound transport	1.70772	0.000882194	0.0277476	NMD3//NUP85//NUP214//ALKBH5//THOC2//SRSF3//DDX39A//AKAP8L//SUPT6H//SLC35C2//SLC29A2//SLC25A25//SLC25A24//SLC33A1//ZC3H11A//ENY2//SIDT1//RFTN1//XPO5//MRPL18//KHDRBS1//NUP153//KHSRP//NUP58//NUP35//HNRNPA3//NDC1//NUP54//ARC//NUP210//EIF4A3//SNUPN//SLC35E4//TERF2//TGFBR2//SLC35A3
GO:0006403	RNA localization	1.7062	0.00196393	0.0433176	NMD3//NUP85//NUP214//ALKBH5//THOC2//SRSF3//DDX39A//ZFP385A//AKAP8L//SUPT6H//ZC3H11A//ENY2//SIDT1//RFTN1//XPO5//MRPL18//KHDRBS1//NUP153//KHSRP//NUP58//NUP35//HNRNPA3//NDC1//NUP54//ARC//NUP210//EIF4A3//SNUPN//TCP1//TERF2//TGFBR2
GO:0006839	mitochondrial transport	1.69884	0.00083475	0.0267866	MOAP1//TOMM22//TOMM70//TOMM34//FBXO7//UQCRC2//TOMM40L//PAM16//TOMM7//GRPEL2//COX18//OXA1L//MRPL18//MICU2//SLC1A3//TIMM13//TIMM29//SAMM50//HSPD1//BCL2L1//PRKN//LETM1//HSPA1A//ATP5IF1//THEM4//STPG1//BCL2L11//CDKN2A//SREBF1//BAG4//PRKAA1//DNAJC30//CRYM//TMEM14C//SLC25A24//SLC25A30//SLC25A14
GO:0034504	protein localization to nucleus	1.69834	6.29812e-05	0.00566346	PHB2//DRD1//PPP3CA//NUP153//NUP85//HIKESHI//NUP214//TNPO2//IPO7//FAM53B//TNPO1//SNUPN//KPNA6//SIX3//POLA2//MBTPS1//NUP35//NUP54//NUP58//TGFB1//IFNG//PIK3R2//MAVS//ZC3H12A//CDH1//HDAC3//PRKCQ//CABP1//NF1//EI24//ANGPT1//RANGAP1//GRK2//CIZ1//TAF8//SUN1//FBXO4//TRIM40//DCLK1//NGFR//CDKN2A//OGT//KAT7//LIF//TGFB2//SRC//NVL//NMD3//HDGF//XPA//DNAJB6//CALR//PYGO1//DVL1
GO:0046890	regulation of lipid biosynthetic process	1.6978	0.00114837	0.0325015	THRSP//FITM2//NR1H2//NR1H3//TCF7L2//SREBF1//SLC27A1//SCP2//ADORA2B//BMP2//WNT4//SNAI1//FABP5//IL1B//DHCR7//APOE//ERLIN2//APOA5//HNF4A//MID1IP1//ABHD6//NT5E//AKR1C3//TSPO//LHCGR//NR0B1//ASAH1//TNF//IFNG//VDR//FGF19//IGF1R//SPHK1//DKKL1//SPHK2
GO:0043409	negative regulation of MAPK cascade	1.68827	0.00127271	0.033665	PRKCA//DUSP2//DUSP4//MYC//IL1B//NF1//ADIPOQ//APOE//SPRY1//UCHL1//SORL1//SPRY2//LYN//TP73//SFRP1//F2RL1//ZMYND11//MEN1//TAOK3//PRKN//HDAC3//IGF1R//EPHB2//KLF4//ITGB1BP1//DUSP26//ERRFI1//SMAD4//LIF//CHRNA10//CHRNA9//PTPRR//PEBP1//PIK3R2//ASH1L
GO:0070555	response to interleukin-1	1.68654	0.00175269	0.0413919	TNIP2//RPS6KA5//IRAK2//IKBKB//CXCL2//LCN2//FGG//MYC//BCL2L1//INHBB//PDGFRA//APOE//CCL12//CCL6//OTUB1//EPAS1//MAPK13//P2RY2//CYP11A1//ZC3H12A//KMO//MMP2//PTGER4//SFRP1//VRK2//IL1RN//SPHK1//EPO//IL1B//PRKCA//APP//CREBBP//SRC
GO:0006457	protein folding	1.6856	0.00205767	0.0446828	HSPD1//TBCC//TBCE//EMC1//LOC108348108//HSPA1A//DNAJA4//HSPA14//DNAJA2//HSPE1//DNAJC18//BAG1//DNAJB5//DFFA//HSPB6//FKBP4//CDC37//TCP1//CANX//HSPA4L//FKBP9//PFDN5//DNAJB11//PPIL2//CWC27//DNAJB6//DNAJC25//CCT6B//PTGES3L1//CALR//CLGN//GRPEL2
GO:0051224	negative regulation of protein transport	1.68354	0.000635512	0.0232319	TNF//ANGPT1//CABP1//NF1//EI24//ANXA13//DRD2//PPP3CA//INHBB//PFKL//RPTOR//PRKN//NPFF//SREBF1//CCN3//SFRP1//RANGAP1//HDAC3//APOE//RHBDF2//DPH3//RGCC//PTGER4//SERPINB1A//ZC3H12A//PTPMT1//ENY2//IL1B//F2RL1//OGT//ITGB1BP1//DMTN//ADIPOQ//NR1H3//TRIM27//BANK1//BAG4//IDH2//ARG2//MAPKBP1
GO:0006469	negative regulation of protein kinase activity	1.67727	0.000511715	0.020937	PRKCA//DUSP2//DUSP4//GPRC5A//ERRFI1//IL1B//NF1//ADIPOQ//APOE//SPRY1//UCHL1//SORL1//SPRY2//LYN//TP73//SFRP1//ADARB1//DUSP26//CDKN1C//CDKN2A//CDK5RAP1//MEN1//TFAP4//FBXO7//CDKN2C//IGF1R//EPHB2//SH3BP5L//RPTOR//PRKAR1A//DRD1//GADD45A//DRD5//TRIM27//DUS2//WWTR1//ITGB1BP1//WARS1//DBNDD2//CAMK2N2//FABP4//DVL1
GO:1903531	negative regulation of secretion by cell	1.67446	0.00025652	0.0140565	TNF//ANGPT1//NOTCH1//IL1B//IL1RN//GRM7//CRHR1//GABBR1//DRD2//HMOX1//RT1-CE5//TCP11//PPP3CA//INHBB//PFKL//RPTOR//PRKN//NPFF//SREBF1//CCN3//SFRP1//ADIPOQ//LIF//NF1//APOE//RHBDF2//DPH3//RGCC//PTGER4//SERPINB1A//ZC3H12A//KALRN//PTPMT1//ENY2//NUCB2//F2RL1//NR1H3//TRIM27//BANK1//RAB33B//VPS4B//IDH2//ARG2//RAP1A//MAPKBP1//NRG1//VAMP8
GO:0007369	gastrulation	1.67318	0.00096533	0.0294801	NAT8F5//RNF2//ZBTB17//SMAD4//GATA4//NAT8//UGDH//SNAI1//PRKACA//PRKAR1A//ECSIT//MESP1//POFUT2//MACF1//TXNRD1//TLX2//SCX//CTR9//HNF1B//PAX2//EPB41L5//CLASP2//HNF4A//DVL1//KLF4//MBP//ADIPOQ//IL1RN//COL11A1//MMP2//MEGF8//EPHA2//FGFR1//SFRP1//SYF2//DLD//EXT1//TGFBR2
GO:0051048	negative regulation of secretion	1.66595	0.000142137	0.00967909	TNF//ANGPT1//PTGER4//NOTCH1//IL1B//IL1RN//GRM7//GABBR1//CRHR1//DRD2//UTS2R//HMOX1//RT1-CE5//TCP11//PPP3CA//INHBB//PFKL//RPTOR//PRKN//NPFF//SREBF1//CCN3//SFRP1//ADIPOQ//LIF//NF1//APOE//RHBDF2//DPH3//RGCC//SERPINB1A//ZC3H12A//KALRN//NMU//PTPMT1//ENY2//NUCB2//ADA//NR1H3//F2RL1//TRIM27//BANK1//RAB33B//VAMP8//VPS4B//IDH2//ARG2//NEUROG1//RAP1A//MAPKBP1//NRG1//GNAI3
GO:0060560	developmental growth involved in morphogenesis	1.64751	0.000189753	0.011279	NOTCH1//MESP1//PTK7//TGFBR2//EPB41L5//CADM1//CLASP2//BDNF//DPYSL2//MGLL//SEMA3A//TRIM46//NRG1//MYO5B//APOE//TRPV2//MACF1//GOLGA4//RPL4//TWF2//RAB11A//ZEB2//DVL1//APP//BCL11A//RND2//USP9X//DCLK1//LAMB2//PLXNA4//MEGF8//SEMA4B//SEMA3B//ALCAM//FGF10//SPRY1//SPRY2//HNF1B//TGFB1//ROBO1//CSF1//MED12//SFRP1//PPP2R3A//PRKN//PICALM//EIF2AK4//BCAN//PRKCZ//DDR1//JADE2//KDM1A
GO:0009266	response to temperature stimulus	1.64414	0.000518352	0.020937	CXCL2//EIF2B5//CKM//HP//HSPA1A//IL1B//TRPM2//TRPV2//PEBP1//DNAJA4//MICB//PIRT//HSPD1//EIF2B1//HSF1//TRPV1//DNAJA2//DNMT1//PRKCQ//ADM//METRNL//TGFB2//THRA//SLC27A1//PRKAA1//NGFR//HMOX1//NF1//ST8SIA1//PRKACA//ZFP709//STUB1//HIKESHI//RASA3//HSPA14//MYOF//CLPB//LYN//EPHB1//NR2F6//LXN//RBBP7//EIF2AK4//ABRAXAS2//KCNK4
GO:1904950	negative regulation of establishment of protein localization	1.64326	0.00103773	0.0305702	TNF//ANGPT1//CABP1//NF1//EI24//ANXA13//DRD2//PPP3CA//INHBB//PFKL//RPTOR//PRKN//NPFF//SREBF1//CCN3//SFRP1//RANGAP1//HDAC3//APOE//RHBDF2//DPH3//RGCC//PTGER4//SERPINB1A//ZC3H12A//PTPMT1//ENY2//IL1B//F2RL1//OGT//ITGB1BP1//DMTN//ADIPOQ//NR1H3//TRIM27//BANK1//BAG4//IDH2//ARG2//MAPKBP1
GO:0043393	regulation of protein binding	1.64042	0.000415985	0.0183619	RALB//CAMK1//MYC//CDKN2A//STUB1//ITGB1BP1//SORL1//EFHB//EPB41L5//PSME3IP1//KDM1A//GOLGA2//ZFPM1//DVL1//LFNG//PACS1//ADD1//PKD1//CSF3//NVL//AKTIP//BMP2//MEN1//NMD3//TAF1//DERL1//APP//PRKN//TCF7L2//PCBD1//ICA1//NRG1//DUT//HSF1//TRAF4//TRAF2//STPG1//ADIPOQ//BDNF//GAS8//EIF2B1//APOE//RIPOR1//EPHA4//CCL6//SRC//ANGPT1
GO:0033673	negative regulation of kinase activity	1.63717	0.000569714	0.0219619	PRKCA//DUSP2//DUSP4//DRD1//NF1//GADD45A//CDKN2A//DRD5//PRKAR1A//TRIM27//DUS2//WWTR1//ITGB1BP1//WARS1//DBNDD2//CAMK2N2//FABP4//DVL1//GPRC5A//ERRFI1//PRKN//IL1B//ADIPOQ//APOE//SPRY1//UCHL1//SORL1//SPRY2//LYN//TP73//SFRP1//WASHC1//ADARB1//DUSP26//CDKN1C//CDK5RAP1//MEN1//TFAP4//FBXO7//CDKN2C//IGF1R//EPHB2//SH3BP5L//RPTOR//PPP2R5A
GO:1901617	organic hydroxy compound biosynthetic process	1.6214	0.000802867	0.0267866	IMPA1//GOT1//EBP//APOA5//CYB5R3//APOE//DHCR7//PRKAA1//AMACR//SLC27A5//PCBD1//QDPR//PNPO//SNAI1//DHDDS//MSMO1//SRD5A3//BMP2//WNT4//ITPKB//SCP2//LHCGR//CYP2R1//SLC6A3//TGFB2//EPAS1//DDT//ERLIN2//SREBF1//SPHK1//ACER1//SPHK2//ASAH1//TNF//IFNG//VDR//IL1B//MAS1//AKR1C3//HSD17B1//CYP11A1//SRD5A2//FGF19//DKKL1
GO:0042445	hormone metabolic process	1.6171	0.00109936	0.0319954	REN//ALDH1A3//CYP11A1//SCP2//SRD5A2//HSD17B1//HSD17B8//AKR1C3//DISP1//ADM//PLEKHA1//PDGFRA//SERPINA6//PON3//DHCR7//ASMT//STUB1//BMP2//WNT4//MYT1//TCF7L2//CYP2R1//CRYM//SLCO4A1//KCNJ6//IDE//AKR1C1//BCO1//DHRS3//LRAT//LHCGR//KDM1A//PEBP1//VDR//IL1B//TNF//IFNG//FGFR1//IGF1R//DKKL1//DUOXA1//DDO
GO:0072659	protein localization to plasma membrane	1.60988	0.000264816	0.0142878	ANXA13//SEC16A//GGA2//MACF1//BLZF1//GOLGA4//RAB11A//GRIP1//TRARG1//WASHC1//MYO5B//CSRP3//CAMK2G//PIK3R2//VAMP8//KALRN//TMEM59//BCL2L1//MRAP//PPP2R5A//TGFB1//RHOQ//PICALM//TNF//NKD2//RHOG//EPHB2//STAC2//EPHA2//RILPL2//CLASP2//NFASC//KCNB2//RAB3C//PACS1//EHD3//ADIPOQ//ATP1B3//PRKCZ//SCP2//KCNIP4//RAP1A//ITGB1BP1//RAPGEF6//ANK1//PPIL2//BAG4//FYB1//TSPAN33//EXOC5//KCNIP3//S100A10//CDH1//IKBKB
GO:1901990	regulation of mitotic cell cycle phase transition	1.60579	0.000527478	0.0209592	RGCC//CRADD//LOC108348453//SYF2//CCNG1//TAOK1//CLSPN//TAOK3//TAOK2//CDKN1C//CDC14B//CDKN2A//PRKCQ//CDC25A//FBXO5//PBX1//VPS4B//APP//RAB11A//FHL1//MIIP//NEK6//CDC6//PHB2//NEUROG1//TGFB1//RPS27L//ZFP830//LCMT1//GEN1//NDC80//FGF10//RPTOR//MEPCE//LSM10//CREBBP//LARP7//TPRA1//CDT1//PKD1//PSME2//KANK2//KLF4//DCUN1D3//EZH2//FAM107A//BRD7//FBXO7//TFAP4
GO:0001933	negative regulation of protein phosphorylation	1.59836	1.70337e-05	0.00254201	PRKCA//DUSP2//DUSP4//DRD1//NF1//GADD45A//CDKN2A//DRD5//PRKAR1A//TRIM27//DUS2//WWTR1//ITGB1BP1//WARS1//DBNDD2//CAMK2N2//FABP4//DVL1//GPRC5A//ERRFI1//GRK2//OGT//SPRY2//DMTN//ADIPOQ//MYC//PWP1//HNF4A//IL1B//APOE//SPRY1//UCHL1//SORL1//LYN//IGF1R//PEBP1//PIK3R2//ASH1L//TP73//SFRP1//ADARB1//DUSP26//CDKN1C//CDK5RAP1//MEN1//TFAP4//FBXO7//CDKN2C//F2RL1//ZMYND11//TAOK3//PRKN//HDAC3//PRKCZ//PECAM1//EPHB2//S…
GO:0042326	negative regulation of phosphorylation	1.58655	9.72641e-06	0.00174926	PRKCA//DUSP2//DUSP4//DRD2//INSR//MAS1//OGT//MEN1//WWTR1//PEBP1//BAG1//PPP1R15B//ZC3H12A//EPHB2//WARS1//CD109//TRAF3IP1//PRKN//TGFB1//BDKRB1//LYN//DVL1//ANGPT1//DRD1//NF1//GADD45A//CDKN2A//DRD5//PRKAR1A//TRIM27//DUS2//ITGB1BP1//DBNDD2//CAMK2N2//FABP4//GPRC5A//ERRFI1//GRK2//SPRY2//DMTN//ADIPOQ//MYC//PWP1//CDKN1C//HNF4A//IL1B//APOE//SPRY1//UCHL1//SORL1//IGF1R//PIK3R2//ASH1L//TP73//SFRP1//WASHC1//ADA…
GO:0072594	establishment of protein localization to organelle	1.57832	3.81108e-05	0.00431144	MOAP1//PHB2//DRD1//PPP3CA//NUP153//NUP85//HIKESHI//NUP214//TNPO2//IPO7//FAM53B//TNPO1//SNUPN//KPNA6//SIX3//POLA2//MBTPS1//NUP35//NUP54//SRPRA//TRAM1L1//MACF1//LHCGR//SORL1//AP3B1//HGS//VPS37D//PEX5//TOMM22//TOMM70//TOMM34//FBXO7//UQCRC2//PEX12//PEX10//TOMM40L//PAM16//TOMM7//GRPEL2//COX18//OXA1L//NUP58//TGFB1//IFNG//PIK3R2//MAVS//ZC3H12A//CDH1//HDAC3//PRKCQ//CABP1//NF1//EI24//ANGPT1//SNF8//TIMM13/…
GO:0048762	mesenchymal cell differentiation	1.57542	0.00234272	0.0489043	FGF19//SEMA4B//SEMA3A//ZEB2//SEMA3B//NRTN//NFATC1//SNAI1//NOTCH1//LOXL2//BMP2//EPB41L5//TGFB1//TGFB2//WNT4//SMAD4//HEY2//CLASP2//POFUT2//RGCC//IL1B//WWTR1//BCL9L//EZH2//TGFBR2//ADIPOR1//STRAP//VASN//SFRP1//KLHL12//TCOF1//PEF1//GSC//TCF7L2//FGF10//SPRY1//CITED2//PAX2//PLAUR//FGFR1
GO:1990778	protein localization to cell periphery	1.55026	0.000206813	0.0121898	ANXA13//SEC16A//GGA2//MACF1//BLZF1//GOLGA4//CLIP1//CLASP2//NFASC//KCNB2//RAB3C//PACS1//EHD3//ADIPOQ//TNF//ATP1B3//PRKCZ//SCP2//KCNIP4//MRAP//RAP1A//ITGB1BP1//RAPGEF6//ANK1//NKD2//TRARG1//PPIL2//BAG4//EPHA2//FYB1//TSPAN33//EXOC5//KCNIP3//S100A10//RAB11A//CDH1//IKBKB//TUB//RAPGEF4//KALRN//GRIP1//SNAP23//MAPK10//CACNG5//GPHN//WASHC1//MYO5B//CNIH3//CSRP3//CAMK2G//PIK3R2//VAMP8//TMEM59//BCL2L1//PPP2R5…
GO:0051098	regulation of binding	1.54968	7.90859e-05	0.0064501	RALB//CAMK1//MYC//CDKN2A//STUB1//ITGB1BP1//SORL1//EFHB//EPB41L5//PSME3IP1//KDM1A//GOLGA2//ZFPM1//DVL1//LFNG//PACS1//ADD1//PKD1//CSF3//NVL//AKTIP//BMP2//MEN1//NMD3//TAF1//DERL1//APP//PRKN//TCF7L2//PPP3CA//MEPCE//LARP7//CDT1//MED25//MBD2//CTBP2//PLAUR//HMOX1//TFAP4//SRC//ANGPT1//PCBD1//ICA1//NRG1//DUT//HSF1//DPH3//S100A10//HJURP//RUNX1T1//TGFB1//MAU2//TRAF4//TRAF2//STPG1//ADIPOQ//BDNF//PLN//EIF4A3/…
GO:0051260	protein homooligomerization	1.54549	0.000107048	0.00782117	APOE//SRC//BCL2L11//UPB1//DECR1//PPAT//A2M//AQP5//ATP5IF1//IDE//PFKL//ALDH1A3//DHPS//PKD2L1//TRPM2//PCBD1//CBR4//GOLGA2//RXRG//TRPV1//LCN2//ATXN10//OGT//DISP1//SLC1A2//TRAF2//DUT//SMAD4//HSF1//PEX5//NLGN1//KCNB2//EHD3//HMOX1//IVD//NUP58//REG3B//ADIPOQ//SLC22A1//P2RX6//CYCS//ALAD//DPYSL3//SLC34A1//KCTD5//KCTD1//TP53BP1//P2RX4//C1QTNF1//KCTD3//G3BP2//LETM1//KCTD6//KCNRG//CEP57//FUS//LNX2//ANGPTL4//…
GO:0010563	negative regulation of phosphorus metabolic process	1.54339	4.1352e-06	0.00100015	PRKCA//DUSP2//DUSP4//DRD2//INSR//MAS1//OGT//MEN1//WWTR1//PEBP1//BAG1//PPP1R15B//ZC3H12A//EPHB2//WARS1//CD109//TRAF3IP1//PRKN//TGFB1//BDKRB1//LYN//DVL1//ANGPT1//DRD1//NF1//GADD45A//CDKN2A//DRD5//PRKAR1A//TRIM27//DUS2//ITGB1BP1//DBNDD2//CAMK2N2//FABP4//GPRC5A//ERRFI1//TNF//TGFB2//GRK2//SPRY2//DMTN//MARF1//TMEM132D//TSKS//WDR81//URI1//ADIPOQ//RGD1309049//LOC497940//MYOZ1//PPP1R1A//ENSA//CABIN1//MYC/…
GO:0045936	negative regulation of phosphate metabolic process	1.54339	4.1352e-06	0.00100015	PRKCA//DUSP2//DUSP4//DRD2//INSR//MAS1//OGT//MEN1//WWTR1//PEBP1//BAG1//PPP1R15B//ZC3H12A//EPHB2//WARS1//CD109//TRAF3IP1//PRKN//TGFB1//BDKRB1//LYN//DVL1//ANGPT1//DRD1//NF1//GADD45A//CDKN2A//DRD5//PRKAR1A//TRIM27//DUS2//ITGB1BP1//DBNDD2//CAMK2N2//FABP4//GPRC5A//ERRFI1//TNF//TGFB2//GRK2//SPRY2//DMTN//MARF1//TMEM132D//TSKS//WDR81//URI1//ADIPOQ//RGD1309049//LOC497940//MYOZ1//PPP1R1A//ENSA//CABIN1//MYC/…
GO:0006913	nucleocytoplasmic transport	1.54324	0.000684071	0.023871	NMD3//NUP85//NUP214//ALKBH5//THOC2//SRSF3//DDX39A//PHB2//DRD1//PPP3CA//NUP153//HIKESHI//TNPO2//IPO7//FAM53B//TNPO1//SNUPN//KPNA6//SIX3//POLA2//MBTPS1//NUP35//NUP54//PKD1//RANBP17//XPO5//CCHCR1//TGFB1//CALR//AKAP8L//SUPT6H//ZC3H11A//ENY2//NUP58//IFNG//PIK3R2//MAVS//ZC3H12A//CDH1//HDAC3//PRKCQ//CABP1//NF1//EI24//ANGPT1//CDKN2A//RANGAP1//CAMK1//PRKACA//TCF7L2//KHDRBS1//NEMF//LSG1//NDC1//NUP210
GO:0001822	kidney development	1.5424	0.000407355	0.01835	NF1//CTSH//FGF10//SLC5A1//PAX2//SPRY1//TSHZ3//FBN1//WNT4//BDNF//RARB//SDC1//ARG2//SMAD6//TGFB1//FGFR1//SFRP1//MYC//BMP2//PBX1//GZF1//WNT6//SMAD4//REN//WWTR1//HNF1B//NUP85//PECAM1//ANGPT1//NOTCH1//HES5//KANK2//LIF//CD24//PROM1//IFNG//IL6R//PKD1//EPHA4//LAMB2//PDGFRA//WNT2B//AGTR1B//ADIPOQ//PPAT//MPST//CDKN1C//SLC34A1//ALDH1A3//GLI2//ARID5B//PTCD2//TNS2//TP73//TRAF3IP1//BCL2L11//CYS1//PYGO1//TGFB2/…
GO:0051169	nuclear transport	1.53822	0.00074099	0.0257292	NMD3//NUP85//NUP214//ALKBH5//THOC2//SRSF3//DDX39A//PHB2//DRD1//PPP3CA//NUP153//HIKESHI//TNPO2//IPO7//FAM53B//TNPO1//SNUPN//KPNA6//SIX3//POLA2//MBTPS1//NUP35//NUP54//PKD1//RANBP17//XPO5//CCHCR1//TGFB1//CALR//CAMK1//NUP58//NDC1//NUP210//AKAP8L//SUPT6H//ZC3H11A//ENY2//IFNG//PIK3R2//MAVS//ZC3H12A//CDH1//HDAC3//PRKCQ//CABP1//NF1//EI24//ANGPT1//CDKN2A//RANGAP1//PRKACA//TCF7L2//KHDRBS1//NEMF//LSG1
GO:0022411	cellular component disassembly	1.53493	0.000305652	0.0155946	CDKN2A//FUNDC2//ATG13//FBXO7//ATG9B//PRKN//GABARAP//AMBRA1//GABARAPL1//ETF1//DFFA//DNASE2//GRWD1//RGD1563482//KIF18B//STMN4//CLASP2//MAP1A//TAOK1//BMERB1//GAS2L1//MID1IP1//DDR1//PADI2//DNAJC6//VAMP8//WASHC1//WDR1//MICAL3//TWF2//CD24//F2RL1//HTR1A//NAPB//MYC//KLC1//DYRK3//SPATA18//TNF//INSR//IGF1R//NRG1//ADD1//AKAP8L//VPS4B//SCIN//SPTB//SPTAN1//MELTF//DDR2//TGFB2//GOLGA2//UBQLN1//CDC37//TOMM7//EPH…
GO:0006605	protein targeting	1.53439	0.00181756	0.0420738	ZDHHC24//ZDHHC25//RTP3//ZDHHC18//ZDHHC12//VPS37D//ARL6IP1//SRPRA//TRAM1L1//MACF1//LHCGR//SORL1//AP3B1//HGS//PEX5//TOMM22//TOMM70//TOMM34//FBXO7//UQCRC2//PEX12//PEX10//TOMM40L//PAM16//TOMM7//GRPEL2//TIMM13//TIMM29//SAMM50//HSPD1//SPCS3//ITGB1BP1//MIEF1//OGT//DMTN//CDKN2A//ATP5IF1//SREBF1//BAG4//NUCB1//PRKAA1//NLGN1//HAP1//HPS4//MLPH//NUP54//GPHN
GO:0030323	respiratory tube development	1.53322	0.00227694	0.0478158	CRISPLD2//ADA//SPARC//LIPA//PDGFRA//FGF10//NOTCH1//ADAMTS2//ARG2//HIKESHI//EPAS1//GLI2//SPRY2//TSHZ3//CCDC39//TAB1//TGFB1//LIF//DHCR7//SREBF1//FGFR1//TGFB2//TGFBR2//THRA//ASAH1//PGR//IGFBP5//SFTPD//MAN1A2//MAPK8IP3//CIC//ERRFI1//PKD1//LTBP3//ESRP1//CTSH//SPRY1//GATA4//PTK7//WNT2B//NCOR2//AIMP2//TNF//ASCL1//TRAF4
GO:0030336	negative regulation of cell migration	1.52777	0.00146058	0.0365875	ADA//DNAJA4//ADIPOR1//SEMA3A//STRAP//MCC//PTPRR//DDT//ITGB1BP1//IGFBP5//BMERB1//RGCC//APOE//TGFB1//CORO1B//CCN3//KLF4//NOTCH1//PIK3R2//CALR//PADI2//CLASP2//IDH2//ADIPOQ//PTGER4//NRG1//CITED2//DRD1//DRD2//NF1//EGFL7//MITF//DRD5//ADARB1//DPYSL3//SCP2//HNF4A//ABHD2//MIIP//KRT16//ABHD6//RNF20//ARHGDIA//STK24//BST2//ROBO1//IL1RN//CDH1//SFRP1//WNT4
GO:0032386	regulation of intracellular transport	1.52372	0.000415195	0.0183619	AKAP8L//SUPT6H//THOC2//ARV1//SCP2//NUP58//NUP54//TGFB1//IFNG//PIK3R2//MAVS//ZC3H12A//CDH1//HDAC3//PRKCQ//CABP1//NF1//EI24//ANGPT1//UNC13D//FES//LYN//HMOX1//ADORA2B//SPHK2//CRHR1//CDKN2A//NUP214//XPO5//RANGAP1//CAMK1//PRKACA//TCF7L2//KHDRBS1//NUP153//USE1//YIPF5//SEC16A//SORL1//ITGB1BP1//MIEF1//OGT//DMTN//CHRM1//OAZ1//RIPOR1//ADIPOQ//TRIM46//PLN//HAP1//ATP5IF1//SREBF1//BAG4//NUCB1//VAMP8//PRKAA1//…
GO:0072657	protein localization to membrane	1.52235	1.03641e-05	0.00177301	MOAP1//ZDHHC24//ZDHHC25//RTP3//ZDHHC18//ZDHHC12//VPS37D//ARL6IP1//SRPRA//TRAM1L1//MACF1//RFTN1//CD24//COX18//OXA1L//NUP54//ANXA13//SEC16A//GGA2//BLZF1//GOLGA4//SYNGAP1//GRIN2B//ITGB1BP1//MADCAM1//DVL1//CLIP1//TIMM13//TIMM29//TOMM22//SAMM50//PEX5//REEP1//NME7//GPHN//CLASP2//NFASC//KCNB2//RAB3C//PACS1//EHD3//ADIPOQ//TNF//ATP1B3//PRKCZ//SCP2//KCNIP4//MRAP//RAP1A//RAPGEF6//ANK1//NKD2//TRARG1//PPIL2//…
GO:1901987	regulation of cell cycle phase transition	1.51862	0.00136357	0.0352918	RGCC//CRADD//LOC108348453//SYF2//CCNG1//TAOK1//CLSPN//TAOK3//TAOK2//CDKN1C//CDC14B//CDKN2A//PRKCQ//CDC25A//FBXO5//PBX1//VPS4B//APP//RAB11A//FHL1//MIIP//NEK6//CDC6//PHB2//NEUROG1//TGFB1//RPS27L//ZFP830//LCMT1//GEN1//NDC80//FGF10//RPTOR//MEPCE//LSM10//CREBBP//LARP7//TFAP4//TPRA1//CDT1//DYRK3//MEN1//EZH2//PKD1//PSME2//KANK2//KLF4//DCUN1D3//FAM107A//BRD7//FBXO7//SIX3
GO:0032147	activation of protein kinase activity	1.50794	0.00214023	0.0458632	TNF//GADD45A//MAP4K1//MAP4K2//TAB1//MAP3K2//TAOK1//LAMTOR2//TAOK3//LAMTOR3//TAOK2//NRG1//F2RL1//IL1B//INSR//FGF10//BMP2//GDF15//TP73//LPAR2//SHC1//ANGPT1//MAS1//TRAF4//TRAF2//MAP3K10//MAPKBP1//MAPK8IP3//IL6R//IL12B//PRKCZ//ITGB1BP1//SRC//HNF4A//RGCC//RPLP1//DRD2//EPO//RPTOR//GPRC5B//CLSPN//GPRC5A//NEK6//STK24//ATG13//PRKAA1//SBK2//TGFB2//TGFBR2
GO:0060485	mesenchyme development	1.50794	0.00214023	0.0458632	FGF19//SEMA4B//SEMA3A//ZEB2//SEMA3B//NRTN//NFATC1//SNAI1//NOTCH1//LOXL2//BMP2//EPB41L5//TGFB1//TGFB2//WNT4//CITED2//GATA4//RBM24//SMAD4//HEY2//MDM4//ROBO1//TGFBR2//CLASP2//POFUT2//RGCC//IL1B//WWTR1//BCL9L//EZH2//ADIPOR1//STRAP//VASN//SFRP1//KLHL12//TCOF1//PEF1//GSC//TCF7L2//TEAD1//FGFR1//MESP1//PLAUR//PTK7//FGF10//SPRY1//SCX//PAX2//MYC
GO:0050806	positive regulation of synaptic transmission	1.50535	0.00136982	0.0353231	SPHK1//NGFR//IFNG//NPS//NLGN1//HAP1//DRD2//NAT8L//CACNG5//SHANK2//DRD1//NTRK2//TSHZ3//MIR128-2//MIR132//MIR204//MIR320A//MIR381//MIR425//MIR23A//MIR130A//MIR551B//MIR487B//MIR484//MIR126A//GRIN2A//GRIN2B//PRKCZ//NPTN//CRHR1//LRRTM1//SLC24A2//IGSF11//NF1//SCGN//ARC//APOE//EPHA4//FAM107A//APP//EIF2AK4//EPHB2//KALRN//KMO//PTGER4//BCL2L1//WNT7A//GRIN1//GRK2//DVL1//CLSTN2//TNF//SLC1A3//NMU
GO:0008202	steroid metabolic process	1.49824	0.00184535	0.0424371	TSPO//SCP2//CYP11A1//NR0B1//SRD5A2//EBP//APOA5//CYB5R3//APOE//DHCR7//PRKAA1//AMACR//SLC27A5//HSD17B1//HSD17B8//CBR1//AKR1C3//LEPR//ERLIN2//PCTP//CLN6//APP//SREBF1//MBTPS1//ARV1//ADM//PLEKHA1//PDGFRA//SERPINA6//ADORA2B//BMP2//WNT4//SNAI1//LIPA//MSMO1//STAT5A//STUB1//SCD//CYP2R1//AKR1C1//LHCGR//ASAH1//TNF//IFNG//VDR//IL1B//FGFR1//FGF19//IGF1R//TTC39B//DKKL1//STS
GO:0044772	mitotic cell cycle phase transition	1.49014	0.000755783	0.0258588	NFATC1//PPAT//PAICS//CDC25A//CAMK2G//PPP3CA//CDKN2A//ACVR1B//CDKN2C//KHDRBS1//ABCB1A//GADD45A//ENSA//RGCC//CRADD//LOC108348453//SYF2//CCNG1//TAOK1//CLSPN//TAOK3//TAOK2//CDKN1C//CDC14B//PRKCQ//CLASP2//CHMP2A//FBXO5//PBX1//VPS4B//APP//RAB11A//FHL1//MIIP//NEK6//CDC6//PHB2//NEUROG1//TGFB1//RPS27L//ZFP830//LCMT1//GEN1//NDC80//FGF10//RPTOR//MEPCE//LSM10//CREBBP//LARP7//TFAP4//TPRA1//CDT1//PKD1//PSME2//…
GO:0048545	response to steroid hormone	1.4842	5.66136e-05	0.00529451	CALCOCO1//PADI2//TRIP4//FKBP4//SFTPD//NOTCH1//FOSB//NRG1//SPHK1//TSPO//MBP//PGR//FOSL1//CBR1//ABHD2//GJB2//NR1H3//TGFB1//SREBF1//TGFB2//PTGER4//NR0B1//CALR//UFM1//SRC//KANK2//STRN3//PHB2//NR2F6//RARB//VDR//NR2C1//HNF4A//PAQR8//HNF4G//NR1H2//THRA//RXRG//CXCL2//SFTPB//A2M//GOT1//HP//IL1B//IL6R//ADIPOQ//SPARC//AGXT//TNF//INSR//ADM//SDC1//BGLAP//ALAD//PAPPA1//IL22//SFTPC//IL1RN//HSPD1//FABP4//SHC1//M…
GO:0009612	response to mechanical stimulus	1.4749	0.00182704	0.0421541	ETV1//BDNF//NTRK2//CYCS//XPA//DRD2//NEUROG1//SLC1A3//CSRP3//MYC//COL11A1//CHRNA10//CHRNA9//GRIN2B//TNF//GRM8//SCN1A//ASIC2//KCNK4//PKD1//PKD2L1//MIR154//KCNJ4//MAP3K2//SFTPB//GOT1//IL1B//GADD45A//IGF1R//BMP2//PAX2//CRADD//ARHGDIA//SFTPC//TGFB1//SCX//PDE2A//PTGER4//HDAC3//FOSB//CITED2//PRKCA//BGLAP//FOSL1//CLCN6//BTG2//MPO//GLI2//SUN1//GATA4//MBD2//BDKRB1//MMP2//TGFBR2//SRC//KALRN
GO:0006887	exocytosis	1.47127	0.000745007	0.0257413	RALB//SNAP23//LYN//RAB3C//EXOC6//NAPB//DOC2A//NLGN1//CTBP2//CACNA1C//RAPGEF4//SYT15//SYT10//SEPTIN1//HAP1//RAB27B//FEZ2//RPH3AL//SYCN//UNC13D//FES//HMOX1//ADORA2B//SPHK2//CRHR1//F2RL1//RT1-CE5//SYNGR3//TCP11//CLASP2//FGG//PRKCA//PPP3CA//NOTCH1//DMTN//VAMP8//TRARG1//RAB33B//VPS4B//PRKN//MYO5B//SDC1//SNF8//CHMP2A//HGS//RAB11A//WNT7A//NRXN3//DRD1//DRD2//HTR1A//CHRNA4//P2RY2//GIT2//PPFIA2//GRM8//GRM7…
GO:0048732	gland development	1.46231	2.58205e-05	0.00336352	CITED2//UPB1//MPST//ADA//CAD//HP//NF1//PKD1//RARB//NOTCH1//HNF1B//LBP//PRKCSH//PTCD2//CADM1//DUT//GNPNAT1//UGT1A5//QDPR//FPGS//THRA//WNT4//FGF10//TGFB1//FGFR1//TGFB2//PPAT//ABCB1A//VDR//SLC6A3//STAT5A//DDR1//NCOR2//RPLP0//SLC29A2//KALRN//PITX1//INHBB//ALDH1A3//GLI2//KDM1A//TCF7L2//SIX3//CDH1//DRD2//GSX1//MSN//TSPO//CDKN1C//INSR//PDGFRA//IGF1R//PBX1//ARID5B//LY6E//SMAD4//NR0B1//CRHR1//FKBP4//PGR//…
GO:0031400	negative regulation of protein modification process	1.45934	4.65066e-05	0.0045936	PRKCA//DUSP2//DUSP4//DRD2//INSR//MAS1//OGT//MEN1//WWTR1//PEBP1//BAG1//PPP1R15B//ZC3H12A//EPHB2//WARS1//CD109//TRAF3IP1//PRKN//TGFB1//BDKRB1//LYN//DVL1//ANGPT1//DRD1//NF1//GADD45A//CDKN2A//DRD5//PRKAR1A//TRIM27//DUS2//ITGB1BP1//DBNDD2//CAMK2N2//FABP4//GPRC5A//ERRFI1//GRK2//SPRY2//DMTN//TSPO//HSPA1A//ADIPOQ//RGD1309049//LOC497940//MYOZ1//PPP1R1A//ENSA//CABIN1//MYC//PWP1//PPP1R16B//TNF//IKBKB//HNF4A…
GO:0048511	rhythmic process	1.45716	0.00114091	0.0325015	LEPR//PGR//CBR1//MMP2//SRC//ZFP830//A2M//STAT5A//PDGFRA//PLEKHA1//ABCB1A//SFTPB//PROKR2//BDNF//NGFR//ADIPOQ//TNF//NTRK2//CREM//HNRNPR//SFTPC//SREBF1//ATF4//CHRM1//HCRTR2//PTGER4//NPS//NLGN1//UTS2R//LHCGR//DRD2//HNF1B//OGT//RAI1//CSNK1D//HDAC3//DRD1//ADA//BMP2//GRK2//ADRM1//PRKACA//MAPK10//HNF4A//EZH2//USP7//BTRC//USP9X//PRKAA1//CIPC//NR2F6//FBXL21//REG3B//IGF1R//TRPM2//NCOR2//CORT//NMU//NMS//SIX3…
GO:0072001	renal system development	1.45116	0.00190693	0.0431458	NF1//CTSH//FGF10//SLC5A1//PAX2//SPRY1//TSHZ3//FBN1//WNT4//BDNF//RARB//SDC1//ARG2//SMAD6//TGFB1//FGFR1//SFRP1//MYC//BMP2//PBX1//GZF1//WNT6//SMAD4//PPAT//MPST//CDKN1C//PKD1//REN//SLC34A1//HNF1B//ALDH1A3//GLI2//ARID5B//PTCD2//TNS2//TP73//TRAF3IP1//BCL2L11//CYS1//PYGO1//AGTR1B//TGFB2//THRA//WWTR1//NUP85//PECAM1//ANGPT1//NOTCH1//HES5//KANK2//LIF//CD24//PROM1//IFNG//IL6R//EPHA4//LAMB2//PDGFRA//WNT2B//A…
GO:0006397	mRNA processing	1.44177	0.00128152	0.033665	PRPF31//GCFC2//MBNL1//ESRP1//KDM1A//KHDRBS1//SMU1//SRSF3//FBLIM1//EIF4A3//RBM24//LSM4//STRAP//PRPF39//SYF2//WDR83//SF3B2//BCAS2//NOVA1//BUD13//SRRM2//SF3A3//HTATSF1//U2AF1L4//SNRNP70//CWF19L1//MFAP1A//SF3B5//LSM2//BUD31//DDX39A//RNGTT//CPSF3//APP//RPRD1B//RGD1305178//KHDRBS3//AKR1C1//RBM42//PCBP4//PTBP3//LMNTD2//SLC39A5//SUPT6H//PTCD2//ADARB1//CPSF4//CTR9//NELFE//RNF20//HSF1//KHSRP//PABPC1//SCAF4…
GO:0045787	positive regulation of cell cycle	1.43887	0.00215781	0.0458632	CRADD//CEP120//CDC25A//FBXO5//PBX1//VPS4B//APP//RAB11A//PHB2//NEUROG1//TGFB1//DRD2//IGF1R//CHMP3//CXCR5//CDC6//CDC14B//RGCC//PKD1//SRC//WNT4//SPHK1//IL1B//TNF//INSR//PEBP1//NUSAP1//PRKCA//STAT5A//FGF10//HSF1//LFNG//MDM4//TFAP4//CALR//CDKN2A//PRKACA//MED25//ZBTB17//TP73//GEN1//NDC80//RPTOR//MEPCE//LSM10//CREBBP//LARP7//CDT1//DYRK3//EZH2//FGFR1//CDC20//CITED2//RPS15A//MYC//FOSL1//RGD735065//GATA4//…
GO:0006886	intracellular protein transport	1.43864	1.19219e-06	0.000363567	NMD3//MOAP1//NUP85//NUP214//ALKBH5//THOC2//SRSF3//DDX39A//NLGN1//HAP1//SORL1//HPS4//SRPRA//MLPH//NUP54//GPHN//PHB2//DRD1//PPP3CA//NUP153//HIKESHI//TNPO2//IPO7//FAM53B//TNPO1//SNUPN//KPNA6//SIX3//POLA2//MBTPS1//NUP35//PKD1//RANBP17//XPO5//CCHCR1//TGFB1//CALR//ZDHHC24//ZDHHC25//RTP3//ZDHHC18//ZDHHC12//VPS37D//ARL6IP1//TRAM1L1//MACF1//LHCGR//AP3B1//HGS//PEX5//TOMM22//TOMM70//TOMM34//FBXO7//UQCRC2//A…
GO:0044057	regulation of system process	1.42872	0.000100904	0.00752917	REN//CSRP3//PRKCA//ADM//GRK2//IFNG//PEBP1//GAA//PLN//DRD2//EPAS1//SCN10A//SEMA3A//MDM4//NLGN1//TSHZ3//NOS1AP//SREBF1//F2RL1//UTS2R//HSPB6//CHRNB4//SHC1//HBEGF//THRA//NPFF//TRPV1//HEY2//ADA//NMU//LMCD1//PDE9A//PPP3CA//NOTCH1//P2RX4//SMAD4//CACNA1C//ACTN3//KLF4//PRKAG3//NFATC1//TEAD1//SGCA//DRD1//ASIC2//AGTR1B//PRKCQ//APOA5//TNF//MIR23A//NRG1//NGFR//FGFBP3//PTGER4//MTG2//TGFB2//HSPA1A//MMP2//FGG//K…
GO:0044770	cell cycle phase transition	1.42746	0.00166086	0.0400318	NFATC1//PPAT//PAICS//CDC25A//CAMK2G//PPP3CA//CDKN2A//ACVR1B//CDKN2C//KHDRBS1//ABCB1A//GADD45A//ENSA//RGCC//CRADD//LOC108348453//SYF2//CCNG1//TAOK1//CLSPN//TAOK3//TAOK2//CDKN1C//CDC14B//PRKCQ//CLASP2//CHMP2A//FBXO5//PBX1//VPS4B//APP//RAB11A//FHL1//MIIP//NEK6//CDC6//PHB2//NEUROG1//TGFB1//RPS27L//ZFP830//CCNI//AKAP8L//LCMT1//GEN1//NDC80//FGF10//RPTOR//MEPCE//LSM10//CREBBP//LARP7//SIX3//TFAP4//TPRA1/…
GO:0045786	negative regulation of cell cycle	1.42484	0.000829226	0.0267866	CDT1//EIF2AK4//RAD1//TP53BP1//CLSPN//ATRIP//RGCC//CRADD//MYC//CDKN1C//PKD1//GADD45A//CDKN2A//NOTCH1//IFNG//CDKN3//MEN1//ING4//ZBTB49//PRR11//GAS2L1//TP73//CDKN2C//TGFB1//IL12B//TCF7L2//TGFB2//BCL2L1//TRRAP//DCLRE1B//LOC108348453//SYF2//CCNG1//TAOK1//TAOK3//TAOK2//FHL1//MIIP//RPS27L//FBXO5//CDC6//ZFP830//CDK5RAP1//TFAP4//FBXO7//PRKAR1A//LIF//TNF//HNF4A//BTG2//FZD3//PRKACA//SDE2//FGF10//MDM4//CALR/…
GO:0051259	protein complex oligomerization	1.42441	8.45128e-05	0.00658637	OPRD1//SORL1//H3F4//IDE//APOE//SRC//BCL2L11//LETM1//UGDH//UPB1//NLGN1//KCNB2//EHD3//HMOX1//IVD//NUP58//REG3B//ADIPOQ//SLC22A1//P2RX6//CYCS//ALAD//ATP5IF1//DPYSL3//SLC34A1//KCTD5//KCTD1//TP53BP1//P2RX4//C1QTNF1//KCTD3//G3BP2//KCTD6//KCNRG//CEP57//FUS//LNX2//ANGPTL4//DERL1//CHMP2A//KCTD10//SFTPC//NUP54//ARC//PLN//GPHN//PRMT8//KCTD7//HSF1//DYNC1LI2//CDH1//KCNS3//ANGPT1//GRIN1//GRIN2A//IGF1R//PKD2L1/…
GO:0099177	regulation of trans-synaptic signaling	1.42206	0.000104697	0.00772992	SPHK1//NAPB//EPHB2//CDC20//NGFR//IFNG//DRD2//NF1//USP46//BDNF//NPS//NLGN1//HAP1//GRM2//NTRK2//PRKN//GRM8//CABP1//SYNGAP1//GRIN1//GRIN2A//GRIN2B//MAP1A//IGSF11//JPH3//EIF4EBP2//CRHR1//CAMK2N2//BCAN//RHEB//ARC//KALRN//CAMK2G//DRD1//DRD5//APP//RAB11A//NPTN//PACSIN2//EPHB1//PPP3CA//MYO5B//PRKACA//TUBB2B//NTNG2//LRFN2//DGKE//LRRC4//CDH11//IL1B//ADIPOQ//RAPGEF4//GABBR1//CLSTN2//TNF//PRKCZ//SLC1A3//NMU/…
GO:0030099	myeloid cell differentiation	1.42056	0.00174737	0.0413919	LYN//ZFPM1//KDM1A//APP//TGFB1//TMEM14C//DNASE2//ADD1//EPO//ATP5IF1//EPAS1//DYRK3//EXOC6//THRA//MFAP2//WDR1//ZFP385A//IL3RA//PDE2A//IL15//SPIB//CSF1//NFATC1//TNF//MITF//OSCAR//SBNO2//EPHA2//OSTM1//CITED2//ADIPOQ//EVI2B//HAX1//FLI1//SRC//FAM20C//TGFBR2//MAEA//PTBP3//CTR9//ITPKB//CSF3//FES//IL5//STAT5A//GAS2L1//HSPA1A//ACVR1B//FAM210B//PRKCA//LIF//SCIN//MYC//NF1//IFNG//LRRC17//FBN1//SFRP1//CCR1//IL1…
GO:0001655	urogenital system development	1.42041	0.00188529	0.0427942	NF1//CTSH//FGF10//SLC5A1//PAX2//SPRY1//TSHZ3//FBN1//WNT4//BDNF//RARB//SDC1//ARG2//SMAD6//TGFB1//FGFR1//SFRP1//MYC//BMP2//PBX1//GZF1//WNT6//SMAD4//PPAT//MPST//CDKN1C//PKD1//REN//SLC34A1//HNF1B//ALDH1A3//GLI2//ARID5B//PTCD2//TNS2//TP73//TRAF3IP1//BCL2L11//CYS1//PYGO1//AGTR1B//TGFB2//THRA//FKBP4//WWTR1//NOTCH1//WDR77//STAT5A//IGF1R//MMP2//PLAUR//NUP85//PECAM1//ANGPT1//HES5//KANK2//LIF//CD24//PROM1//…
GO:0009611	response to wounding	1.41254	0.00018145	0.011279	MYOF//HMOX1//HPS1//F2RL1//GP5//HNF4A//F10//F2RL2//HPS4//F12//VKORC1//AP3B1//PDGFRA//APOE//C1QTNF1//TSPO//MMP2//NEFL//WNT7A//EZH2//FZD6//ENPP4//DMTN//THBD//NEFM//MAPK8IP3//CTNNA1//SCNN1G//HBEGF//NRG1//CXCL2//DCBLD2//IL1B//LEPR//NF1//SPARC//DRD5//SDC1//FGF10//MUSTN1//JAG2//RGD735065//CORO1B//PECAM1//P2RY2//PTK7//MACF1//KB15//NOTCH4//SMAD4//TGFB1//PLEC//FGFR1//TGFB2//TGFBR2//PTPN12//APOA5//NOTCH1//P…
GO:0050804	modulation of chemical synaptic transmission	1.41085	0.000153667	0.0103162	SPHK1//NAPB//EPHB2//CDC20//NGFR//IFNG//DRD2//NF1//USP46//BDNF//NPS//NLGN1//HAP1//GRM2//NTRK2//PRKN//GRM8//CABP1//SYNGAP1//GRIN1//GRIN2A//GRIN2B//MAP1A//IGSF11//JPH3//EIF4EBP2//CRHR1//CAMK2N2//BCAN//RHEB//ARC//KALRN//CAMK2G//DRD1//DRD5//APP//RAB11A//NPTN//IL1B//ADIPOQ//RAPGEF4//GABBR1//CLSTN2//TNF//PRKCZ//SLC1A3//NMU//NAT8L//PRKACA//MAPK8IP2//TPRG1L//GRM7//CACNG5//SHANK2//TSHZ3//SLC6A9//MIR128-2//…
GO:0048871	multicellular organismal homeostasis	1.40783	0.000888319	0.0278155	DRD1//DRD2//GPX2//TRPM2//NMU//TRPV1//IL1B//IL1RN//WWTR1//SCX//AIPL1//LDB2//STRAP//TNF//SLC27A1//SCD//ACER1//CDH1//ABCB1A//MBP//SFTPD//CTSH//EPAS1//NF1//SRC//CDH23//SPATA7//MAP1A//TUB//LCA5//NXNL1//NPHP4//PROM1//IAPP//TNFRSF11B//PRKCA//OSCAR//LTBP3//PTGER4//ADD1//LIPA//NOTCH1//CSF1//BPIFA1//SCNN1G//ZFP830//KRT16//LEPR//MEX3C//METRNL//C1QTNF9//PRKAA1//DECR1//FABP5//LCN2//ADIPOQ//IGF1R//OGT//GPR3//A…
GO:0051090	regulation of DNA-binding transcription factor activity	1.40652	0.00241547	0.0498297	CCDC22//KLF4//TAX1BP1//CDKN2A//COMMD7//ZC3H12A//USP7//IRAK2//TRIM40//CMKLR1//EIF2AK4//CREBBP//PKD1//THRA//NUPR1//PHB2//HMOX1//IGF1R//HNF4A//FZD6//SPOP//MEN1//RNF2//PBX1//MAP3K10//EZH2//KDM1A//NR0B1//TCF7L2//CYS1//HDAC3//RGCC//CSRP3//BDNF//IL1B//IL5//PPP3CA//TNF//FOSL1//CSF3//TRIM27//NEUROG1//DDX58//FANK1//TRIM26//ARID5B//MAVS//TRAF2//APP//TAF12//DDR2//SPHK1//HSPA1A//IL1RAP//PRKCZ//UBE2V1//LRRFIP2…
GO:0001101	response to acid chemical	1.3991	0.000416245	0.0183619	MAPK10//PKD2L1//GSTT1//IL1B//SLC22A8//KLF4//DRD1//RARB//CTSH//APOE//BMP2//RNF2//MICB//GJB2//SFTPC//GATA4//LRAT//ASCL1//SREBF1//MMP2//TGFB2//RXRG//HP//SPARC//CYP11A1//SERPINA1//A2M//PTGER4//SDS//ALAD//ARG2//SLC1A2//HSF1//LYN//NRF1//MBP//SCD//CDKN2A//SRC//IKBKB//ADIPOQ//MIR425//MIR130A//MIR365B//GRIN2A//GRIN2B//TNF//BCL2L1//NTRK2//PDGFRA//RPTOR//LAMTOR2//RRAGD//LAMTOR3//COL16A1//CDH1//DNMT1//MIR154…
GO:1903827	regulation of cellular protein localization	1.39523	0.000597222	0.0222815	AKAP8L//SUPT6H//THOC2//NUP58//NUP54//TGFB1//IFNG//PIK3R2//MAVS//ZC3H12A//CDH1//HDAC3//PRKCQ//CABP1//NF1//EI24//ANGPT1//ANXA13//CDKN2A//XPO5//RANGAP1//CAMK1//PRKACA//TCF7L2//RALB//SEC16A//SORL1//ITGB1BP1//MIEF1//OGT//DMTN//CHRM1//OAZ1//RIPOR1//ADIPOQ//RAPGEF4//PRKCZ//RAP1A//KALRN//NRG1//USP46//HAP1//ARC//FBXO4//TRIM40//DCLK1//NGFR//KAT7//LIF//TGFB2//SRC//MAP1A//MSN//CSRP3//CAMK2G//VAMP8//TMEM59//B…
GO:0033365	protein localization to organelle	1.39404	4.04779e-05	0.00437913	MOAP1//PHB2//DRD1//PPP3CA//NUP153//NUP85//HIKESHI//NUP214//TNPO2//IPO7//FAM53B//TNPO1//SNUPN//KPNA6//SIX3//POLA2//MBTPS1//NUP35//NUP54//SRPRA//TRAM1L1//MACF1//KDELR2//LHCGR//SORL1//AP3B1//HGS//VPS37D//PEX5//TOMM22//TOMM70//TOMM34//FBXO7//UQCRC2//PEX12//PEX10//TOMM40L//PAM16//TOMM7//GRPEL2//COX18//OXA1L//PACS1//RIPOR1//BICD2//RAB33B//CSNK1D//MIS12//HDGF//XPA//DNAJB6//CALR//PYGO1//DVL1//PACSIN2//TO…
GO:0007610	behavior	1.39045	0.000100566	0.00752917	DRD1//GRIN1//GRM7//BDNF//GRIN2B//HTR1A//USP46//MAPK8IP2//MORC1//KALRN//APP//GDF15//SHC3//GRIN2A//IL1B//PRKCA//STS//EPHB2//ZFP385A//THRA//PICALM//EIF2AK4//NRXN3//SHANK2//NTRK2//FOSL1//JPH3//CIC//ARC//PRKN//SLC24A2//NRG1//KCNK4//MAP1A//NQO2//B4GALT2//EIF4EBP2//CRHR1//IL1RN//KCNK10//RCAN2//DRD2//PRKCZ//APOE//DRD5//CYP11A1//QRFP//DDO//CDH23//SLC6A3//CHRNB4//CHRNA4//ALDH1A3//GPRC5B//HEXA//ASTN1//GAA//…
GO:0071407	cellular response to organic cyclic compound	1.3894	6.15979e-05	0.00561101	DRD1//DRD5//DRD2//OLR1320//HTR1A//HTR5B//GNAI3//CALCOCO1//PADI2//TRIP4//FKBP4//NR0B1//CALR//UFM1//SRC//KANK2//STRN3//PHB2//EZH2//NR2F6//RARB//VDR//PGR//NR2C1//HNF4A//ABHD2//PAQR8//HNF4G//NR1H2//NR1H3//THRA//RXRG//NCOR2//SFRP1//TRIM24//MIR154//MIR544//MIR496//MIR23A//MIR377//MIR487B//BGLAP//IL15//FES//KCNJ6//P2RX4//TAF1//TRPV1//RPLP1//ADIPOQ//BCL2L1//INHBB//IGFBP5//RAP1A//CYP11A1//DMTN//KDM1A//APP…
GO:0010038	response to metal ion	1.38867	0.00124857	0.033665	KCNMB2//DRD2//SLC6A3//ALAD//MFN1//TSPO//GRIN2A//GRIN2B//INSR//BGLAP//SLC30A2//APOBEC1//APOE//DDX19A//SLC30A5//PLN//NT5E//QDPR//ALAS1//CYP2R1//EIF2B5//BAG1//ASCL1//IMPA1//MT4//MT2A//HP//SERPINA1//SPARC//BCL2L1//SLC34A1//APP//DNMT1//ATF1//SPHK1//TNFRSF11B//HMOX1//BDNF//HSF1//ABCB1A//GOT1//SORD//ARG2//CYP11A1//CYCS//LOXL2//MBP//AQP9//ANXA7//FGG//GRIN1//PPP3CA//VDR//SDC1//PEBP1//PEF1//SEC31A//HSD17B1…
GO:0099537	trans-synaptic signaling	1.37417	5.81418e-05	0.00536587	SPHK1//DRD1//DRD2//DRD5//OLR1320//PRKN//SNCB//NRXN3//CLSTN2//CACNA1C//GRIN2A//GRIN2B//GRM2//HTR1A//CHRNB4//CHRM4//CHRM1//CHRNA4//SLC12A4//GABRG2//SYT10//GRM8//CHRNA10//CHRNA9//GABRQ//HTR5B//GRM7//APBA3//WNT7A//CLTB//NOS1AP//DVL1//KIF1B//CD24//ADARB1//NAPB//DOC2A//NLGN1//CTBP2//SNAP23//EPHB2//CDC20//NGFR//IFNG//NF1//USP46//BDNF//NPS//HAP1//SHC3//GRIN1//CNIH3//NTRK2//CABP1//SYNGAP1//MAP1A//IGSF11//…
GO:0010035	response to inorganic substance	1.37249	0.00010058	0.00752917	KCNMB2//MAPK10//PKD2L1//ALAD//CYP2R1//GPHN//DRD2//SLC6A3//MFN1//TSPO//GRIN2A//GRIN2B//INSR//BGLAP//SLC30A2//APOBEC1//APOE//DDX19A//SLC30A5//PLN//NT5E//QDPR//ALAS1//IL1B//EIF2B5//BAG1//ASCL1//IMPA1//GSTT1//SELENOW//ARG2//TXNRD1//RPLP0//MT4//MT2A//HP//SERPINA1//SPARC//BCL2L1//SLC34A1//APP//DNMT1//PRDX1//MPO//ATF1//SPHK1//TNFRSF11B//HMOX1//BDNF//HSF1//ADA//SDC1//GRK2//FOSL1//CYP11A1//PPP1R15B//STK24…
GO:0009636	response to toxic substance	1.36623	0.000267008	0.0142961	CXCL2//DRD1//DRD2//GRIN1//GRIN2A//GRIN2B//PPP3CA//DRD5//DPYSL2//RGS17//LCN2//ALAD//ARG2//ALAS1//ABCB1A//PON3//MT4//MT2A//INHBB//CYP11A1//PRDX1//MPO//CYCS//HMOX1//LEPR//SLC6A3//CHRNB4//CHRNA4//IGF1R//BAG1//KCNK1//AGTR1B//GABBR1//MMP2//SHC1//ADA//HP//BCL2L1//SDC1//GRK2//FOSL1//PPP1R15B//STK24//HSPD1//PRKAA1//SRC//ATP5MC2//MFN1//IL1B//IL6R//MYC//ADIPOQ//PRKCA//SPARC//STAT5A//INSR//SLC2A4//BGLAP//APO…
GO:0099536	synaptic signaling	1.3624	7.75446e-05	0.0063988	SPHK1//DRD1//DRD2//DRD5//OLR1320//PRKN//CHRM4//CHRM1//SNCB//NRXN3//CLSTN2//CACNA1C//GRIN2A//GRIN2B//GRM2//HTR1A//CHRNB4//CHRNA4//SLC12A4//GABRG2//SYT10//GRM8//CHRNA10//CHRNA9//GABRQ//HTR5B//GRM7//APBA3//WNT7A//CLTB//NOS1AP//DVL1//KIF1B//CD24//ADARB1//NAPB//DOC2A//NLGN1//CTBP2//SNAP23//EPHB2//CDC20//NGFR//IFNG//NF1//USP46//BDNF//NPS//HAP1//SHC3//GRIN1//CNIH3//NTRK2//CABP1//SYNGAP1//MAP1A//IGSF11//…
GO:0060627	regulation of vesicle-mediated transport	1.35269	0.00127837	0.033665	RALB//NAPB//ANKRD13A//LRRTM1//DRD2//ANGPT1//RAB3C//RAPGEF4//SEPTIN1//HAP1//SNAP23//RAB27B//FEZ2//RPH3AL//SYCN//SYT15//SYT10//DOC2A//SPHK1//CDH13//RAB20//VAMP8//PICALM//ANXA13//UNC13D//FES//LYN//HMOX1//ADORA2B//SPHK2//CRHR1//F2RL1//RT1-CE5//PACSIN2//ADD1//PPP3CA//APOE//TCP11//CLASP2//FGG//PRKCA//NOTCH1//GOSR1//ANKFY1//NR1H2//NR1H3//ADIPOQ//SFTPD//TGFB1//IL1B//TNF//TUB//IL15//LYAR//RAP1GAP//CALR//L…
GO:0046907	intracellular transport	1.35218	8.79541e-07	0.000293767	NMD3//MOAP1//SNAP23//LYN//NUP85//NUP214//ALKBH5//THOC2//SRSF3//DDX39A//NLGN1//HAP1//SORL1//HPS4//SRPRA//MLPH//NUP54//GPHN//PHB2//DRD1//PPP3CA//NUP153//HIKESHI//TNPO2//IPO7//FAM53B//TNPO1//SNUPN//KPNA6//SIX3//POLA2//MBTPS1//NUP35//PKD1//RANBP17//XPO5//CCHCR1//TGFB1//CALR//ZDHHC24//ZDHHC25//RTP3//ZDHHC18//ZDHHC12//VPS37D//ARL6IP1//TRAM1L1//MACF1//LHCGR//AP3B1//HGS//PEX5//TOMM22//TOMM70//TOMM34//FBX…
GO:0034613	cellular protein localization	1.35022	5.00457e-08	3.51021e-05	NMD3//MOAP1//NFASC//NUP85//NUP214//ALKBH5//THOC2//SRSF3//DDX39A//NLGN1//HAP1//SORL1//HPS4//SRPRA//MLPH//NUP54//GPHN//PHB2//DRD1//PPP3CA//NUP153//HIKESHI//TNPO2//IPO7//FAM53B//TNPO1//SNUPN//KPNA6//SIX3//POLA2//MBTPS1//NUP35//PKD1//RANBP17//XPO5//CCHCR1//TGFB1//CALR//ZDHHC24//ZDHHC25//RTP3//ZDHHC18//ZDHHC12//VPS37D//ARL6IP1//TRAM1L1//MACF1//KDELR2//LHCGR//AP3B1//HGS//PEX5//TOMM22//TOMM70//TOMM34//F…
GO:0007268	chemical synaptic transmission	1.34822	0.000176088	0.0111269	SPHK1//DRD1//DRD2//DRD5//OLR1320//PRKN//WNT7A//NRXN3//CLTB//NOS1AP//DVL1//KIF1B//CHRNB4//CHRNA4//CHRNA10//CD24//CHRM1//ADARB1//NAPB//DOC2A//NLGN1//CTBP2//SNAP23//EPHB2//CDC20//NGFR//IFNG//NF1//USP46//BDNF//NPS//HAP1//SHC3//GRIN1//GRM8//CNIH3//GRM2//NTRK2//CABP1//SYNGAP1//GRIN2A//GRIN2B//MAP1A//IGSF11//JPH3//EIF4EBP2//CRHR1//CAMK2N2//BCAN//RHEB//ARC//KALRN//CAMK2G//APP//RAB11A//NPTN//PACSIN2//EPHB…
GO:0098916	anterograde trans-synaptic signaling	1.34822	0.000176088	0.0111269	SPHK1//DRD1//DRD2//DRD5//OLR1320//PRKN//SNCB//NRXN3//CLSTN2//CACNA1C//GRIN2A//GRIN2B//GRM2//HTR1A//CHRNB4//CHRM4//CHRM1//CHRNA4//SLC12A4//GABRG2//SYT10//GRM8//CHRNA10//CHRNA9//GABRQ//HTR5B//GRM7//APBA3//WNT7A//CLTB//NOS1AP//DVL1//KIF1B//CD24//ADARB1//NAPB//DOC2A//NLGN1//CTBP2//SNAP23//EPHB2//CDC20//NGFR//IFNG//NF1//USP46//BDNF//NPS//HAP1//SHC3//GRIN1//CNIH3//NTRK2//CABP1//SYNGAP1//MAP1A//IGSF11//…
GO:0070727	cellular macromolecule localization	1.34664	6.0342e-08	3.6668e-05	NMD3//MOAP1//NFASC//NUP85//NUP214//ALKBH5//THOC2//SRSF3//DDX39A//NLGN1//HAP1//SORL1//HPS4//SRPRA//MLPH//NUP54//GPHN//PHB2//DRD1//PPP3CA//NUP153//HIKESHI//TNPO2//IPO7//FAM53B//TNPO1//SNUPN//KPNA6//SIX3//POLA2//MBTPS1//NUP35//PKD1//RANBP17//XPO5//CCHCR1//TGFB1//CALR//ZDHHC24//ZDHHC25//RTP3//ZDHHC18//ZDHHC12//VPS37D//ARL6IP1//TRAM1L1//MACF1//KDELR2//LHCGR//AP3B1//HGS//PEX5//TOMM22//TOMM70//TOMM34//F…
GO:0006396	RNA processing	1.34021	0.00038898	0.0182231	PRPF31//GCFC2//WDR83//TSEN2//TSEN54//MBNL1//ESRP1//KDM1A//KHDRBS1//SMU1//SRSF3//FBLIM1//EIF4A3//RBM24//LSM4//STRAP//PRPF39//SYF2//SF3B2//BCAS2//NOVA1//BUD13//SRRM2//SF3A3//HTATSF1//U2AF1L4//SNRNP70//CWF19L1//MFAP1A//SF3B5//LSM2//BUD31//DDX39A//BOP1//RPS16//PES1//DDX18//NOB1//POP7//RPP21//CTU1//DPH3//ALKBH1//TRMU//TRMT5//DUS2//CDKN2A//SBDS//NVL//LYAR//DDX56//MRTO4//UTP14A//RRP15//RRP7A//ESF1//RPF1…
GO:0045859	regulation of protein kinase activity	1.339	0.000648282	0.0235485	RGCC//CDKN2A//CDK5RAP1//CCNG1//CCNI//CDKN2C//TNF//GADD45A//MAP4K1//MAP4K2//TAB1//MAP3K2//TAOK1//LAMTOR2//TAOK3//LAMTOR3//TAOK2//NRG1//F2RL1//IL1B//INSR//FGF10//BMP2//GDF15//TP73//LPAR2//SHC1//PRKCA//DUSP2//DUSP4//DRD1//NF1//DRD5//PRKAR1A//TRIM27//DUS2//WWTR1//ITGB1BP1//WARS1//DBNDD2//CAMK2N2//FABP4//DVL1//ANGPT1//GPRC5A//ERRFI1//APP//MAS1//TRAF4//TRAF2//MAP3K10//MAPKBP1//MAPK8IP3//IL6R//IL12B//RP…
GO:0010720	positive regulation of cell development	1.33841	0.001003	0.0300644	DRD2//NOTCH1//ZFP335//FZD3//KDM1A//NRG1//SPHK1//CAMK1//EPO//NF1//NGFR//NTRK2//CD24//ARSB//DPYSL3//APOE//DDX56//GPRC5B//HAP1//ENC1//RAP1A//P2RY2//CBFA2T2//PTK7//BCL11A//LTK//ATF1//FES//NPTN//LIF//TWF2//FGFR1//LYN//DVL1//IKBKB//TGFB1//BAG1//IL5//BDNF//RARB//IFNG//DAB1//BMP2//NEUROG1//MAPK8IP3//BCL6//GLI2//DUOXA1//NAP1L2//ASCL1//IL1B//MYO5B//TRPV2//MACF1//GOLGA4//RPL4//RAB11A//EPHB2//RND2//IGF1R//ST…
GO:0009991	response to extracellular stimulus	1.33735	0.00052238	0.020937	SLC25A25//APOE//GDF15//TRPV1//GABARAP//GABARAPL1//SHANK2//AKR1C3//A2M//C2//EPO//IL1B//LEPR//ADIPOQ//ARSB//TNFRSF11B//ALAD//SLC34A1//ARG2//HAT1//CYP11A1//ARSA//PLEC//HSF1//AGTR1B//TGFBR2//EIF2AK4//WNT2B//RALB//SPHK1//INHBB//KRT20//RPTOR//RIPOR1//RRAGD//GAS2L1//STK24//AMBRA1//TCF7L2//SREBF1//SFRP1//WNT4//TSPO//GRIN2B//LCN2//ABCB1A//ACOT2//MFN1//BDNF//REG3B//SORD//STAT5A//INSR//SDS//BGLAP//IL15//IGF…
GO:0040007	growth	1.33684	4.01511e-05	0.00437913	SRC//ZFP830//IL3RA//IGFBP5//DDR1//RPTOR//FBLN5//LAMTOR2//URI1//FAM107A//TGFB1//S100A10//TGFB2//CTR9//COPS2//SBDS//TAF8//NOTCH1//MESP1//PTK7//MEX3C//ECM1//EVC//DDR2//RARB//TGFBR2//COL27A1//EPB41L5//CADM1//WNT7A//EZH2//NRG1//SPHK1//IL9R//HBEGF//KRT17//ADNP2//UTS2R//SFRP1//LOC108348108//DCBLD2//HSPA1A//CDKN2A//FHL1//HNF4A//ADIPOR1//ACVR1B//EI24//BCL6//SPHK2//DCUN1D3//GAS2L1//TRIM40//BST2//SMAD4//CDK…
GO:0043549	regulation of kinase activity	1.33396	0.00040156	0.01835	RGCC//CDKN2A//CDK5RAP1//CCNG1//CCNI//CDKN2C//TNF//GADD45A//MAP4K1//MAP4K2//TAB1//MAP3K2//TAOK1//LAMTOR2//TAOK3//LAMTOR3//TAOK2//NRG1//F2RL1//IL1B//INSR//FGF10//BMP2//GDF15//TP73//LPAR2//SHC1//PRKCA//DUSP2//DUSP4//DRD1//NF1//DRD5//PRKAR1A//TRIM27//DUS2//WWTR1//ITGB1BP1//WARS1//DBNDD2//CAMK2N2//FABP4//DVL1//ANGPT1//GPRC5A//ERRFI1//APP//MAS1//TRAF4//TRAF2//MAP3K10//MAPKBP1//MAPK8IP3//IL6R//IL12B//RP…
GO:1901699	cellular response to nitrogen compound	1.33366	0.000229631	0.012885	DRD1//DRD5//DRD2//OLR1320//CHRM4//CHRM1//HTR1A//HTR5B//GNAI3//CSRP3//INSR//IGF1R//PIK3R2//EIF4EBP2//GRB10//NR1H3//SREBF1//SHC1//RHOQ//PPAT//GOT1//MYC//ADIPOQ//SLC2A4//INHBB//APOBEC1//PRKCZ//OGT//ERRFI1//TRARG1//SLC22A12//UCHL3//H2AZ1//ALAS1//SLC29A2//SRC//EZH2//MAS1//AGTR1B//BAIAP2L1//IL1B//PRKCA//NUCB2//PRKAA1//CISH//PRKCQ//ADIPOR1//STAT5A//ADRM1//GDF15//CHMP5//MIR425//MIR130A//MIR365B//GRIN2A//…
GO:0031667	response to nutrient levels	1.33353	0.000754375	0.0258588	SLC25A25//APOE//GDF15//TRPV1//GABARAP//GABARAPL1//SHANK2//AKR1C3//A2M//C2//EPO//IL1B//LEPR//ADIPOQ//ARSB//TNFRSF11B//ALAD//SLC34A1//ARG2//HAT1//CYP11A1//ARSA//PLEC//HSF1//AGTR1B//TGFBR2//EIF2AK4//WNT2B//RALB//SPHK1//INHBB//KRT20//RPTOR//RIPOR1//RRAGD//GAS2L1//STK24//AMBRA1//TCF7L2//SREBF1//SFRP1//WNT4//TSPO//GRIN2B//LCN2//FAM107A//PRKAA1//HMOX1//BDNF//DRD1//CLPS//MPO//NUCB2//NPFF//BGLAP//ABCB1A//…
GO:0008285	negative regulation of cell population proliferation	1.33126	0.00103526	0.0305702	RGCC//NF1//SPARC//SERPINA3C//TNF//ATP5IF1//APOE//CXCR3//NOTCH1//BDNF//CD24//CTNNA1//TGFB1//VDR//CD109//CDKN2A//LYN//PHB2//ROBO1//SFRP1//SPN//SFTPD//RT1-BA//PRKAR1A//NUPR1//MYC//IFNG//MED25//FBXO4//B4GALT7//KLF4//HMOX1//IGFBP5//IL15//PTGIR//IL12B//CDKN1C//MEN1//STRAP//MCC//LIMS1//TGFB2//CDH1//CITED2//TP73//TGFBR2//TSPO//IDH2//WDR77//CCL12//ENPP3//EPHB1//SIX5//CCN3//NGFR//MIR290//RAP1GAP//ADIPOQ//I…
GO:0048589	developmental growth	1.32829	0.000501667	0.0206982	CTR9//ZFP830//COPS2//SBDS//TAF8//NOTCH1//MESP1//PTK7//MEX3C//ECM1//EVC//DDR2//RARB//TGFBR2//COL27A1//EPB41L5//CADM1//WNT7A//EZH2//CLASP2//BDNF//DPYSL2//MGLL//SEMA3A//TRIM46//MIR34C//ADD1//CELA1//CDKN1C//SLC25A25//ADARB1//RPL29//SLC1A2//WWTR1//XPA//ARID5B//TNS2//PLEKHA1//DHCR7//TCF7L2//FGF10//LY6E//STAT5A//APP//ATRN//HDAC3//GDF15//RAI1//DRD2//SLC6A3//PEX5//CSF1//HSF1//PTPN12//APOA5//MUSTN1//PRKCQ/…
GO:0043933	protein-containing complex subunit organization	1.32714	6.79618e-08	3.6668e-05	BRIX1//MRTO4//BOP1//NOP2//RPLP0//MRPS7//RPS5//RRP7A//LOC500594//RPS27L//PRPF31//GCFC2//LSM4//STRAP//PRPF39//SHQ1//SWI5//UBTF//POLR1E//TAF1C//EIF3B//EIF3C//EIF3M//EIF3D//EIF3I//RALB//ETF1//TAPBP//CALR//MX1//HIST1H2AIL1//ASF1A//ASF1B//GRWD1//HILS1//H3F4//HAT1//CABIN1//MBNL1//RGD1563482//FKBP4//NUP35//NDC1//NUP54//KIF18B//STMN4//CLASP2//CSNK1D//GOLGA2//TBCC//TBCE//MAP1A//TAOK1//BMERB1//GAS2L1//MID1I…
GO:0032870	cellular response to hormone stimulus	1.32514	0.000671914	0.0238454	THRA//GPHB5//CHRM4//CHRM1//CSRP3//INSR//IGF1R//PIK3R2//EIF4EBP2//GRB10//NR1H3//SREBF1//SHC1//RHOQ//CUZD1//RARB//REN//LHCGR//ADIPOR1//CRHR1//CALCOCO1//PADI2//TRIP4//FKBP4//PPAT//DRD1//GOT1//MYC//ADIPOQ//SLC2A4//INHBB//APOBEC1//PRKCZ//OGT//ERRFI1//TRARG1//SLC22A12//UCHL3//H2AZ1//ALAS1//SLC29A2//SRC//NR0B1//CALR//UFM1//KANK2//STRN3//PHB2//LEPR//SLC27A1//MAS1//AGTR1B//NR2F6//VDR//PGR//NR2C1//HNF4A//A…
GO:0006954	inflammatory response	1.32292	0.00181329	0.0420738	IL1B//IL1RN//TRPV1//TNF//IFNG//SPN//FFAR2//LBP//HMOX1//APP//F12//UNC13D//NOTCH1//A2M//ELANE//NPFF//CD24//AOC3//NUPR1//HP//BDNF//SNAP23//LYN//ASH1L//BPIFA1//GPX2//PSMA1//IL12B//SELENOS//ADORA2B//CCR7//EPO//REG3B//SERPINA1//MT2A//MAS1//MGLL//GPX4//BCL6//DUOXA1//SBNO2//FABP4//ADA//ADIPOQ//APOE//METRNL//SMPDL3B//IL22//ENPP3//NT5E//NR1H3//CCN3//PTGER4//PRKCA//STAT5A//DDT//GPRC5B//NFKBIZ//HSPD1//PDE2A/…
GO:0071417	cellular response to organonitrogen compound	1.32254	0.000567255	0.0219619	DRD1//DRD5//DRD2//OLR1320//HTR1A//HTR5B//GNAI3//CSRP3//INSR//IGF1R//PIK3R2//EIF4EBP2//GRB10//NR1H3//SREBF1//SHC1//RHOQ//PPAT//GOT1//MYC//ADIPOQ//SLC2A4//INHBB//APOBEC1//PRKCZ//OGT//ERRFI1//TRARG1//SLC22A12//UCHL3//H2AZ1//ALAS1//SLC29A2//SRC//EZH2//MAS1//AGTR1B//BAIAP2L1//IL1B//PRKCA//NUCB2//PRKAA1//CISH//PRKCQ//ADIPOR1//STAT5A//ADRM1//GDF15//CHMP5//MIR425//MIR130A//MIR365B//GRIN2A//GRIN2B//TNF//B…
GO:0065003	protein-containing complex assembly	1.32131	4.37452e-07	0.00017046	BRIX1//MRTO4//BOP1//NOP2//RPLP0//MRPS7//RPS5//RRP7A//LOC500594//RPS27L//PRPF31//GCFC2//LSM4//STRAP//PRPF39//SHQ1//SWI5//UBTF//POLR1E//TAF1C//EIF3B//EIF3C//EIF3M//EIF3D//EIF3I//RALB//TAPBP//CALR//MX1//HIST1H2AIL1//ASF1A//ASF1B//GRWD1//HILS1//H3F4//HAT1//CABIN1//MBNL1//FKBP4//CLASP2//CSNK1D//GOLGA2//TBCC//TBCE//NRG1//ANGPT1//SMAD4//TGFB1//COX18//NDUFAF4//NAPB//PMEPA1//SMAD6//PRKN//SNAP23//THRA//COR…
GO:0051962	positive regulation of nervous system development	1.31696	0.00209699	0.0453959	DRD2//NOTCH1//ZFP335//FZD3//KDM1A//NRG1//SPHK1//CAMK1//EPO//NF1//NGFR//NTRK2//CD24//ARSB//DPYSL3//APOE//DDX56//GPRC5B//HAP1//ENC1//RAP1A//P2RY2//CBFA2T2//PTK7//BCL11A//LTK//ATF1//FES//NPTN//LIF//TWF2//FGFR1//LYN//DVL1//IKBKB//TGFB1//BAG1//GLI2//MIR23A//BDNF//RARB//IFNG//DAB1//BMP2//NEUROG1//MAPK8IP3//BCL6//DUOXA1//NAP1L2//ASCL1//IL1B//MYO5B//TRPV2//MACF1//GOLGA4//RPL4//RAB11A//EPHB2//RND2//IGF1R/…
GO:0014070	response to organic cyclic compound	1.31034	1.03284e-05	0.00177301	DRD1//DRD5//DRD2//OLR1320//HTR1A//HTR5B//GNAI3//GSTT1//TSPO//ALAD//ABCB1A//TRPM2//CALCOCO1//PADI2//TRIP4//FKBP4//CAD//PRKAA1//DNMT1//SLC22A8//SFTPD//NOTCH1//CXCL2//STRN3//WNT7A//IL1B//MYC//REG3B//SERPINA1//PRKCA//VDR//INSR//PDGFRA//FGF10//SCP2//SLC34A1//CBR1//RNF4//GPX4//NRF1//EZH2//PRDM2//NCOR2//GJB2//NTM//TGFB1//CALR//MBD2//HSF1//TGFB2//WNT4//FOSB//NRG1//SPHK1//MBP//PGR//FOSL1//ABHD2//NR1H3//SR…
GO:0044092	negative regulation of molecular function	1.30114	0.000139348	0.00958222	PRKCA//DUSP2//DUSP4//DRD1//NF1//GADD45A//CDKN2A//DRD5//PRKAR1A//TRIM27//DUS2//WWTR1//ITGB1BP1//WARS1//DBNDD2//CAMK2N2//FABP4//DVL1//GPRC5A//ERRFI1//DRD2//GABBR1//CCDC22//ECM1//TNF//TGFB2//MARF1//TMEM132D//TSKS//WDR81//URI1//A2M//SERPINA1//SERPINA3C//SERPINB1A//PEBP1//CST8//CRIM1//SERPINA6//ITIH1//SERPINB9D//CD109//BST2//STFA2L1//SPINT5P//APP//LXN//LOC689081//SPINK13//FETUB//NEIL1//DFFA//KLF4//TAX…
GO:0071705	nitrogen compound transport	1.30104	9.62721e-08	4.82323e-05	NMD3//ADA//MOAP1//TNF//ARL6IP1//SPHK2//TREM3//SNAP23//LYN//ANGPT1//F2RL1//TRPV1//PTGER4//SLC6A9//SLC7A9//SLC38A6//SLC36A4//SLC32A1//NUP85//NUP214//ALKBH5//THOC2//SRSF3//DDX39A//NLGN1//HAP1//SORL1//HPS4//SRPRA//MLPH//NUP54//GPHN//PHB2//DRD1//PPP3CA//NUP153//HIKESHI//TNPO2//IPO7//FAM53B//TNPO1//SNUPN//KPNA6//SIX3//POLA2//MBTPS1//NUP35//PKD1//RANBP17//XPO5//CCHCR1//TGFB1//CALR//ZDHHC24//ZDHHC25//RTP…
GO:0045664	regulation of neuron differentiation	1.30092	0.00140048	0.03572	DPYSL2//CTNNA2//ACAP3//FBXO7//SFRP1//NRG1//SPHK1//CAMK1//EPO//NF1//NGFR//NTRK2//CD24//ARSB//DPYSL3//APOE//DDX56//GPRC5B//HAP1//ENC1//RAP1A//P2RY2//CBFA2T2//PTK7//BCL11A//LTK//ATF1//FES//KDM1A//NPTN//LIF//TWF2//FGFR1//LYN//DVL1//IKBKB//FKBP4//SEMA3A//PRKCSH//ITM2C//RAP1GAP2//THOC2//EPHA4//NTM//MIR132//MIR212//CLASP2//BDNF//MGLL//TRIM46//WNT7A//NEFM//NEFL//ESRP1//HEY2//NOTCH1//HES5//EIF2AK4//CNTN4/…
GO:0030334	regulation of cell migration	1.2992	0.000670555	0.0238454	CXCR3//ADA//CCL12//AOC3//PECAM1//MADCAM1//BDKRB1//F2RL1//WNT7A//PRKCA//SPARC//EMC10//ADORA2B//ITGB1BP1//ZC3H12A//CALR//ANGPT1//DNAJA4//ARSB//MACF1//SRC//ADIPOR1//SEMA3A//STRAP//MCC//PTPRR//CLASP2//CTSH//FGF10//IFNG//EPB41L5//DOCK1//TGFB2//TGFBR2//RAB11A//MTUS1//CMKLR1//CSF1//DDT//DMTN//BAG4//TGFB1//DDR2//FGFR1//SORL1//MYC//PGR//RAPGEF4//P2RY2//PTGER4//IGFBP5//BMERB1//NRG1//SNAI1//SPHK1//CDH13//DR…
GO:0000165	MAPK cascade	1.29777	0.00123154	0.033665	TNF//GADD45A//MAP4K1//MAP4K2//TAB1//MAP3K2//TAOK1//LAMTOR2//TAOK3//LAMTOR3//TAOK2//NRG1//F2RL1//IL1B//INSR//FGF10//BMP2//GDF15//TP73//LPAR2//SHC1//PRKCA//DUSP2//DUSP4//MAPK10//MAPK8IP3//MAPK8IP2//PTGER4//MAP3K10//MAPKBP1//PRDX1//MYC//TGFB2//LIME1//HGS//CD24//EZH2//ROBO1//TGFB1//FGFR1//SRC//NF1//ADIPOQ//APOE//SPRY1//UCHL1//SORL1//SPRY2//LYN//SYNGAP1//DRD2//GRIN2B//REN//NTRK2//INHBB//VRK2//SBK2//IG…
GO:0022603	regulation of anatomical structure morphogenesis	1.29631	0.000260781	0.0141792	FGF10//SPRY1//FGFR1//ADA//BMP2//CITED2//SMAD4//NOTCH1//ANXA7//CCL12//RND2//SHROOM3//RHOG//PLXNA4//ARHGDIA//WDR1//DMTN//FES//RND1//FGD1//PARVA//TAOK2//MSN//RHOQ//CLASP2//HNF4A//MFN1//PRKN//VAT1//LFNG//HES7//CDX2//KLF4//RGCC//NF1//NGFR//SPARC//SERPINA3C//OPTC//SPRY2//EPHA2//HGS//LIF//TGFB2//CXCR3//SHC1//BCL9L//FITM2//ARC//BDNF//DPYSL2//MGLL//SEMA3A//TRIM46//WNT7A//NEFM//NEFL//MBP//ADIPOQ//IL1RN//ME…
GO:0071702	organic substance transport	1.28992	1.48659e-08	1.48956e-05	NMD3//SLC27A1//ADA//MOAP1//SLC5A1//REN//TNF//ARL6IP1//SPHK2//TREM3//SNAP23//LYN//ANGPT1//F2RL1//TRPV1//PTGER4//SLC6A9//SLC7A9//SLC38A6//SLC36A4//SLC32A1//NUP85//NUP214//ALKBH5//THOC2//SRSF3//DDX39A//NLGN1//HAP1//SORL1//HPS4//SRPRA//MLPH//NUP54//GPHN//PHB2//DRD1//PPP3CA//NUP153//HIKESHI//TNPO2//IPO7//FAM53B//TNPO1//SNUPN//KPNA6//SIX3//POLA2//MBTPS1//NUP35//PKD1//RANBP17//XPO5//CCHCR1//TGFB1//CALR/…
GO:1903530	regulation of secretion by cell	1.28937	0.0011728	0.0327731	RALB//SPHK1//REN//TNF//ANGPT1//F2RL1//RGCC//NOTCH1//ADORA2B//NAPB//GABBR1//GRIN2B//DPYSL2//KMO//IL1B//IL1RN//GRM7//DRD2//CHRNA4//OLR1320//SYT15//SYT10//HTR1A//RAB3C//RAPGEF4//SEPTIN1//HAP1//SNAP23//RAB27B//FEZ2//RPH3AL//SYCN//DOC2A//TRPM2//TCF7L2//SERP1//P2RY2//CRHR1//GRK2//SMAD4//DDX58//MAVS//LEPR//PRKN//UNC13D//FES//LYN//HMOX1//SPHK2//RT1-CE5//TCP11//CLASP2//FGG//PRKCA//PPP3CA//INHBB//PFKL//RPT…
GO:0071396	cellular response to lipid	1.28897	0.00186808	0.0426799	CALCOCO1//PADI2//TRIP4//FKBP4//IL1B//TNF//LBP//IRAK2//TGFB1//LYN//PRKCA//NR0B1//CALR//UFM1//SRC//KANK2//STRN3//PHB2//NR2F6//RARB//VDR//PGR//NR2C1//HNF4A//ABHD2//PAQR8//HNF4G//NR1H2//NR1H3//THRA//RXRG//NCOR2//SFRP1//TRIM24//MIR381//MIR425//MIR205//MIR484//MIRLET7G//CXCL2//LCN2//TSPO//CSF3//IFNG//OGT//ZFP709//SELENOS//ARG2//CTR9//EPAS1//P2RY2//CYP11A1//CHMP5//IRGM//TNIP2//ZC3H12A//SBNO2//SGMS1//DEF…
GO:0009628	response to abiotic stimulus	1.28879	3.09292e-05	0.0037403	CITED2//ABCB1A//CAMK2G//SFTPB//ACOT2//ADA//BDNF//DRD2//EPO//GRIN2B//HMOX1//HP//IL1B//LEPR//NF1//ADIPOQ//SERPINA1//SCNN1G//TNF//BCL2L1//ADM//CD24//ALAD//CHRNA4//LOXL2//JAG2//ARG2//BMP2//EPAS1//ALKBH5//NRF1//ANGPTL4//SMAD4//CRHR1//TGFB1//HSPD1//HIF3A//ALAS1//HMOX2//AGTR1B//MMP2//TGFB2//TGFBR2//SHC1//PRKCQ//ANGPT1//SORD//APOBEC1//MAPK13//ASIC2//CABP4//GPR88//CHRM1//AIPL1//SLC1A2//ETV1//NPS//SYNGAP1/…
GO:0042886	amide transport	1.28791	2.69283e-06	0.000755501	NMD3//MOAP1//SPHK2//TREM3//TNF//ANGPT1//F2RL1//TRPV1//PTGER4//NUP85//NUP214//ALKBH5//THOC2//SRSF3//DDX39A//NLGN1//HAP1//SORL1//HPS4//SRPRA//MLPH//NUP54//GPHN//PHB2//DRD1//PPP3CA//NUP153//HIKESHI//TNPO2//IPO7//FAM53B//TNPO1//SNUPN//KPNA6//SIX3//POLA2//MBTPS1//NUP35//PKD1//RANBP17//XPO5//CCHCR1//TGFB1//CALR//ZDHHC24//ZDHHC25//RTP3//ZDHHC18//ZDHHC12//VPS37D//ARL6IP1//TRAM1L1//MACF1//LHCGR//AP3B1//HG…
GO:0023014	signal transduction by protein phosphorylation	1.28791	0.00156736	0.0381718	NRG1//MAP3K2//IL1B//MBP//MYC//NF1//TNF//MAPK10//TAOK1//MEN1//PEBP1//TAOK3//MAP3K10//MAPK8IP2//STK24//ITPKB//MAPK4//TGFB1//MAPK12//TAOK2//BRAP//HSF1//SHC1//GADD45A//MAP4K1//MAP4K2//TAB1//LAMTOR2//LAMTOR3//F2RL1//INSR//FGF10//BMP2//GDF15//TP73//LPAR2//PRKCA//DUSP2//DUSP4//MAPK8IP3//PTGER4//MAPKBP1//PRDX1//TGFB2//LIME1//HGS//CD24//EZH2//ROBO1//FGFR1//SRC//ADIPOQ//APOE//SPRY1//UCHL1//SORL1//SPRY2//LY…
GO:0060284	regulation of cell development	1.28447	0.000315973	0.0158303	DRD2//NOTCH1//ZFP335//FZD3//KDM1A//BDNF//NF1//CD24//CTNNA1//TGFB1//NRG1//DPYSL2//CTNNA2//ACAP3//FBXO7//SFRP1//SPHK1//CAMK1//EPO//NGFR//NTRK2//ARSB//DPYSL3//APOE//DDX56//GPRC5B//HAP1//ENC1//RAP1A//P2RY2//CBFA2T2//PTK7//BCL11A//LTK//ATF1//FES//NPTN//LIF//TWF2//FGFR1//LYN//DVL1//IKBKB//FKBP4//SEMA3A//PRKCSH//ITM2C//RAP1GAP2//THOC2//EPHA4//NTM//EZH2//BAG1//MIR132//MIR212//BMERB1//CLASP2//MGLL//TRIM46…
GO:0060548	negative regulation of cell death	1.28434	0.000405339	0.01835	HSH2D//ADA//HMOX1//IGF1R//ZC3H12A//NACA//NUPR1//NRG1//HEY2//HSPB6//GATA4//AMBRA1//HSF1//BCL2L1//STAT5A//ITPKB//EPO//MAEA//PRKCA//TRAF2//CITED2//BCL2L10//PHB2//WNT7A//SPHK1//BDNF//HSPA1A//MPZ//MYC//NGFR//REG3B//TAX1BP1//RARB//MITF//PGR//GRK2//ASIC2//CCNG1//CTSH//PRKCZ//HNF1B//HAX1//RPS3A//ARL6IP1//ABRAXAS2//PAX2//BTG2//BAG1//AMIGO2//LOC300308//PDCD1//BCL6//GLI2//DYRK3//MDM4//KLHL20//SPRY2//CTNNA1/…
GO:0051241	negative regulation of multicellular organismal process	1.28407	8.27731e-05	0.00654681	EPHA2//NPTN//PDCD1//RT1-CE5//BST2//TNF//ANGPT1//LYN//UTS2R//GRK2//NOTCH1//BMP2//BDNF//NF1//CD24//CTNNA1//TGFB1//NPFF//PLN//TRPV1//GP5//PDGFRA//APOE//C1QTNF1//DNAJA4//P2RX4//SMAD4//ADIPOR1//SEMA3A//STRAP//MCC//PTPRR//VASN//SFRP1//TGFB2//NGFR//DPYSL3//FKBP4//PRKCSH//ITM2C//RAP1GAP2//BCL11A//THOC2//EPHA4//NTM//KHSRP//KLF4//RGCC//SPARC//SERPINA3C//OPTC//SPRY2//HGS//LIF//CXCR3//SHC1//BMERB1//THBD//P2R…
GO:0015031	protein transport	1.28376	6.15071e-06	0.00134816	NMD3//MOAP1//SPHK2//TREM3//TNF//ANGPT1//F2RL1//NUP85//NUP214//ALKBH5//THOC2//SRSF3//DDX39A//NLGN1//HAP1//SORL1//HPS4//SRPRA//MLPH//NUP54//GPHN//PHB2//DRD1//PPP3CA//NUP153//HIKESHI//TNPO2//IPO7//FAM53B//TNPO1//SNUPN//KPNA6//SIX3//POLA2//MBTPS1//NUP35//PKD1//RANBP17//XPO5//CCHCR1//TGFB1//CALR//ZDHHC24//ZDHHC25//RTP3//ZDHHC18//ZDHHC12//VPS37D//ARL6IP1//TRAM1L1//MACF1//LHCGR//AP3B1//HGS//PEX5//TOMM22…
GO:0015833	peptide transport	1.28341	4.44992e-06	0.00104039	NMD3//MOAP1//SPHK2//TREM3//TNF//ANGPT1//F2RL1//TRPV1//PTGER4//NUP85//NUP214//ALKBH5//THOC2//SRSF3//DDX39A//NLGN1//HAP1//SORL1//HPS4//SRPRA//MLPH//NUP54//GPHN//PHB2//DRD1//PPP3CA//NUP153//HIKESHI//TNPO2//IPO7//FAM53B//TNPO1//SNUPN//KPNA6//SIX3//POLA2//MBTPS1//NUP35//PKD1//RANBP17//XPO5//CCHCR1//TGFB1//CALR//ZDHHC24//ZDHHC25//RTP3//ZDHHC18//ZDHHC12//VPS37D//ARL6IP1//TRAM1L1//MACF1//LHCGR//AP3B1//HG…
GO:1901698	response to nitrogen compound	1.28271	3.6955e-05	0.00424922	CXCL2//DRD1//DRD2//GRIN1//GRIN2A//GRIN2B//PPP3CA//DRD5//DPYSL2//RGS17//OLR1320//CHRM4//CHRM1//HTR1A//HTR5B//GNAI3//CSRP3//INSR//IGF1R//PIK3R2//EIF4EBP2//GRB10//NR1H3//SREBF1//SHC1//RHOQ//IL1B//BCL2L1//CDKN2A//CCNG1//PEBP1//BTG2//PSMB2//VKORC1//NCOR2//TP73//IL1RN//HSF1//TGFB2//TRPV1//TSPO//ALAD//ABCB1A//TRPM2//SPHK1//CAD//ARG2//UBQLN1//FBXO6//SELENOS//STUB1//UBXN8//ERLIN2//DNAJC18//FBXO17//EDEM1//…
GO:0051093	negative regulation of developmental process	1.28233	0.000453992	0.0191559	PDCD1//LYN//NOTCH1//BMP2//BDNF//NF1//CD24//CTNNA1//TGFB1//VAT1//PRKN//ADIPOR1//STRAP//VASN//SFRP1//ADIPOQ//ABCA5//CCN3//NGFR//DPYSL3//APOE//FKBP4//SEMA3A//PRKCSH//ITM2C//RAP1GAP2//BCL11A//THOC2//EPHA4//NTM//KLF4//RGCC//SPARC//SERPINA3C//OPTC//SPRY2//EPHA2//HGS//LIF//TGFB2//CXCR3//SHC1//BMERB1//ECM1//CCR1//LTBP3//TRIM46//IFNG//TNF//RARB//GLI2//CDKN2A//PHB2//ROBO1//GDF15//RAI1//TNFRSF11B//MESP1//MY…
GO:0010243	response to organonitrogen compound	1.28086	6.91051e-05	0.00606155	CXCL2//DRD1//DRD2//GRIN1//GRIN2A//GRIN2B//PPP3CA//DRD5//DPYSL2//RGS17//OLR1320//HTR1A//HTR5B//GNAI3//CSRP3//INSR//IGF1R//PIK3R2//EIF4EBP2//GRB10//NR1H3//SREBF1//SHC1//RHOQ//TSPO//ALAD//ABCB1A//TRPM2//SPHK1//CAD//ARG2//UBQLN1//FBXO6//SELENOS//STUB1//UBXN8//ERLIN2//DNAJC18//FBXO17//EDEM1//UBXN4//RNF121//DERL1//PRKAA1//DNMT1//SLC22A8//NOTCH1//ABCC5//ADM//APOE//OGT//PLN//LYN//PRKCQ//SLC27A1//PPAT//GO…
GO:0051338	regulation of transferase activity	1.27757	0.0014265	0.035991	RGCC//CDKN2A//CDK5RAP1//CCNG1//CCNI//CDKN2C//TNF//GADD45A//MAP4K1//MAP4K2//TAB1//MAP3K2//TAOK1//LAMTOR2//TAOK3//LAMTOR3//TAOK2//NRG1//F2RL1//IL1B//INSR//FGF10//BMP2//GDF15//TP73//LPAR2//SHC1//PRKCA//DUSP2//DUSP4//DRD1//NF1//DRD5//PRKAR1A//TRIM27//DUS2//WWTR1//ITGB1BP1//WARS1//DBNDD2//CAMK2N2//FABP4//DVL1//ANGPT1//GPRC5A//ERRFI1//APP//MAS1//TRAF4//TRAF2//MAP3K10//MAPKBP1//MAPK8IP3//IL6R//IL12B//RP…
GO:0051248	negative regulation of protein metabolic process	1.27651	0.000426233	0.0184543	PRKCA//DUSP2//DUSP4//DRD2//INSR//MAS1//OGT//MEN1//WWTR1//PEBP1//BAG1//PPP1R15B//ZC3H12A//EPHB2//WARS1//CD109//TRAF3IP1//PRKN//TGFB1//BDKRB1//LYN//DVL1//ANGPT1//DRD1//NF1//GADD45A//CDKN2A//DRD5//PRKAR1A//TRIM27//DUS2//ITGB1BP1//DBNDD2//CAMK2N2//FABP4//GPRC5A//ERRFI1//ECM1//GRK2//SPRY2//DMTN//A2M//SERPINA1//SERPINA3C//SERPINB1A//CST8//CRIM1//SERPINA6//ITIH1//SERPINB9D//BST2//STFA2L1//SPINT5P//APP//…
GO:0050767	regulation of neurogenesis	1.27463	0.00114894	0.0325015	DRD2//NOTCH1//ZFP335//FZD3//KDM1A//BDNF//NF1//CD24//CTNNA1//TGFB1//NRG1//DPYSL2//CTNNA2//ACAP3//FBXO7//SFRP1//SPHK1//CAMK1//EPO//NGFR//NTRK2//ARSB//DPYSL3//APOE//DDX56//GPRC5B//HAP1//ENC1//RAP1A//P2RY2//CBFA2T2//PTK7//BCL11A//LTK//ATF1//FES//NPTN//LIF//TWF2//FGFR1//LYN//DVL1//IKBKB//FKBP4//SEMA3A//PRKCSH//ITM2C//RAP1GAP2//THOC2//EPHA4//NTM//EZH2//BAG1//MIR132//MIR212//BMERB1//CLASP2//MGLL//TRIM46…
GO:0045597	positive regulation of cell differentiation	1.27031	0.0005787	0.02211	DRD2//NOTCH1//ZFP335//FZD3//KDM1A//NRG1//SNAI1//RGCC//IL1B//LOXL2//BMP2//WWTR1//BCL9L//EPB41L5//EZH2//SMAD4//TGFB1//TGFB2//TGFBR2//CSF1//CSRP3//RBM24//THRA//SPHK1//CAMK1//EPO//NF1//NGFR//NTRK2//CD24//ARSB//DPYSL3//APOE//DDX56//GPRC5B//HAP1//ENC1//RAP1A//P2RY2//CBFA2T2//PTK7//BCL11A//LTK//ATF1//FES//NPTN//LIF//TWF2//FGFR1//LYN//DVL1//IKBKB//BAG1//EVI2B//HAX1//MUSTN1//STAT5A//IL15//IFNG//ADA//TCF7L…
GO:0051649	establishment of localization in cell	1.26898	4.11648e-06	0.00100015	NMD3//FGF10//SPRY1//NDC80//SPRY2//MOAP1//SPHK1//SNAP23//LYN//NUP85//NUP214//ALKBH5//THOC2//SRSF3//DDX39A//NLGN1//HAP1//SORL1//HPS4//SRPRA//MLPH//NUP54//GPHN//PHB2//DRD1//PPP3CA//NUP153//HIKESHI//TNPO2//IPO7//FAM53B//TNPO1//SNUPN//KPNA6//SIX3//POLA2//MBTPS1//NUP35//PKD1//RANBP17//XPO5//CCHCR1//TGFB1//CALR//ZDHHC24//ZDHHC25//RTP3//ZDHHC18//ZDHHC12//VPS37D//ARL6IP1//TRAM1L1//MACF1//LHCGR//AP3B1//HGS…
GO:2000145	regulation of cell motility	1.26738	0.00155634	0.0380355	CXCR3//ADA//CCL12//AOC3//PECAM1//MADCAM1//BDKRB1//F2RL1//WNT7A//PRKCA//SPARC//EMC10//ADORA2B//ITGB1BP1//ZC3H12A//CALR//ANGPT1//DNAJA4//ARSB//MACF1//SRC//ADIPOR1//SEMA3A//STRAP//MCC//PTPRR//CLASP2//CTSH//FGF10//IFNG//EPB41L5//DOCK1//TGFB2//TGFBR2//RAB11A//MTUS1//CMKLR1//CSF1//DDT//DMTN//BAG4//TGFB1//DDR2//FGFR1//SORL1//MYC//PGR//RAPGEF4//P2RY2//PTGER4//IGFBP5//BMERB1//NRG1//NOTCH1//LDB2//DDX58//AB…
GO:0060322	head development	1.26589	0.00188466	0.0427942	NRG1//CNTN4//TPM3//ABCB6//SPHK1//ABCB1A//SHANK2//NME7//POU3F1//NF1//PPP3CA//PDGFRA//CDK5RAP1//RAPGEF4//ADARB1//BCAN//CCNG1//DPYSL2//NOTCH1//GNAI3//IGF1R//ZFP335//FZD3//DAB1//CTTNBP2//JAG2//MEN1//SNPH//EXT1//AMIGO2//CIC//SPHK2//B4GALT2//TMEM132A//GAS8//CADM1//UFM1//DNAJC30//PRKN//NT5E//RPL4//BCL2L11//FPGS//SIX3//FGFR1//HES5//TGFBR2//THRA//DCLK1//DNMT1//COX17//BMP2//SLC1A2//NCOR2//TSKU//ZEB2//DRD1/…
GO:0051046	regulation of secretion	1.26398	0.00185809	0.0425904	RALB//SPHK1//REN//TNF//ANGPT1//F2RL1//PTGER4//RGCC//NOTCH1//ADORA2B//NAPB//GABBR1//GRIN2B//DPYSL2//KMO//IL1B//IL1RN//GRM7//DRD2//CHRNA4//OLR1320//SYT15//SYT10//HTR1A//RAB3C//RAPGEF4//SEPTIN1//HAP1//SNAP23//RAB27B//FEZ2//RPH3AL//SYCN//DOC2A//TRPM2//TCF7L2//SERP1//P2RY2//CRHR1//GRK2//SMAD4//DDX58//MAVS//LEPR//PRKN//UTS2R//UNC13D//FES//LYN//HMOX1//SPHK2//RT1-CE5//TCP11//CLASP2//FGG//PRKCA//PPP3CA//I…
GO:0009725	response to hormone	1.26343	0.000299836	0.0155782	THRA//GPHB5//CHRM4//CHRM1//CSRP3//INSR//IGF1R//PIK3R2//EIF4EBP2//GRB10//NR1H3//SREBF1//SHC1//RHOQ//GSTT1//CUZD1//RARB//REN//LHCGR//ADIPOR1//CRHR1//CALCOCO1//PADI2//TRIP4//FKBP4//SFTPD//NOTCH1//PAPPA1//SRD5A2//CXCL2//STRN3//WNT7A//ABCB1A//DRD1//IL1B//MYC//REG3B//SERPINA1//PRKCA//VDR//PDGFRA//FGF10//SCP2//SLC34A1//CBR1//RNF4//GPX4//NRF1//EZH2//PRDM2//NCOR2//GJB2//NTM//TGFB1//CALR//MBD2//HSF1//TGFB2…
GO:0032269	negative regulation of cellular protein metabolic process	1.25886	0.00124274	0.033665	PRKCA//DUSP2//DUSP4//DRD2//INSR//MAS1//OGT//MEN1//WWTR1//PEBP1//BAG1//PPP1R15B//ZC3H12A//EPHB2//WARS1//CD109//TRAF3IP1//PRKN//TGFB1//BDKRB1//LYN//DVL1//ANGPT1//DRD1//NF1//GADD45A//CDKN2A//DRD5//PRKAR1A//TRIM27//DUS2//ITGB1BP1//DBNDD2//CAMK2N2//FABP4//GPRC5A//ERRFI1//ECM1//GRK2//SPRY2//DMTN//A2M//SERPINA1//SERPINA3C//SERPINB1A//CST8//CRIM1//SERPINA6//ITIH1//SERPINB9D//BST2//STFA2L1//SPINT5P//APP//…
GO:0009790	embryo development	1.25597	0.000663573	0.0238454	WNT7A//CITED2//UPB1//EPN1//SYF2//ADA//ADD1//C6//GRIN2B//MYC//PKD1//BCL2L1//PDGFRA//FOSL1//NOTCH1//ZFP335//MBNL1//JAG2//BMP2//ACVR1B//P2RY2//PRKCSH//MAPK8IP3//GLI2//EPB41L5//NLRP5//TSHZ3//SEC24D//TAB1//NCOR2//CDK2AP1//TERF2//SLC39A1//ALKBH1//LY6E//EIF4E2//USP9X//KDM1A//SMAD4//GATA4//BCL2L11//FGFR1//HSF1//TGFBR2//CDH1//APBA3//ANGPT1//PTPRR//NAT8F5//RNF2//ZBTB17//NAT8//UGDH//SNAI1//PRKACA//PRKAR1A//…
GO:0045184	establishment of protein localization	1.25559	2.30993e-05	0.00317683	NMD3//MOAP1//SPHK2//TREM3//TNF//ANGPT1//F2RL1//NUP85//NUP214//ALKBH5//THOC2//SRSF3//DDX39A//NLGN1//HAP1//SORL1//HPS4//SRPRA//MLPH//NUP54//GPHN//PHB2//DRD1//PPP3CA//NUP153//HIKESHI//TNPO2//IPO7//FAM53B//TNPO1//SNUPN//KPNA6//SIX3//POLA2//MBTPS1//NUP35//PKD1//RANBP17//XPO5//CCHCR1//TGFB1//CALR//ZDHHC24//ZDHHC25//RTP3//ZDHHC18//ZDHHC12//VPS37D//ARL6IP1//TRAM1L1//MACF1//LHCGR//AP3B1//HGS//PEX5//TOMM22…
GO:1901566	organonitrogen compound biosynthetic process	1.25256	8.30718e-05	0.00654681	ARG2//EEFSEC//SEPSECS//ST8SIA3//ST6GALNAC6//EIF3B//EIF3C//EIF3M//EIF3D//EIF3I//RPS23//RPL41//RPLP1//RPL18A//RPL9//RPL29//HSPA14//ZC3H15//RPLP0//RPL31//RPL30//RPL18//RPL19//EIF4A1//ETF1//ELANE//EXT1//HEXA//B4GALT7//UGDH//MLYCD//DLD//ADCY4//ADCY7//GMPS//NME7//PPAT//PAICS//CAD//DUT//RPS27A//MRPS7//RPS15A//RPS16//MRPL17//RPS5//AIMP2//MRPL18//RPS3A//RPL27A//MRPL19//MRPL14//MRPL9//MRPL36//LOC500148//LO…
GO:0045892	negative regulation of transcription, DNA-templated	1.25095	0.000829787	0.0267866	KANK2//NFATC1//CITED2//HDGF//KLF4//STRN3//SNAI1//JDP2//CRYM//HEY2//POU3F1//CELA1//EPO//IL1B//MYC//NR2F6//CDKN1C//RARB//TNF//VDR//MITF//MAPK10//NR2C1//NOTCH1//CREM//HNF1B//IFNG//COPS2//ZFP496//HES7//ZBTB4//SPOP//RIPPLY3//SMYD2//LDB2//LYAR//LOXL2//TRIM27//LIN37//MED25//CTR9//BMP2//PAX2//MEN1//NELFE//EPAS1//WWTR1//BTG2//CBFA2T2//SP5//PHF19//STRAP//ZBTB5//ELANE//EZH1//CBX8//BCL6//MEPCE//GLI2//MDM4//R…
GO:0008104	protein localization	1.25081	6.54948e-07	0.00022969	NMD3//MOAP1//NFASC//SPHK2//TREM3//TNF//ANGPT1//F2RL1//NUP85//NUP214//ALKBH5//THOC2//SRSF3//DDX39A//NLGN1//HAP1//SORL1//HPS4//SRPRA//MLPH//NUP54//GPHN//PHB2//DRD1//PPP3CA//NUP153//HIKESHI//TNPO2//IPO7//FAM53B//TNPO1//SNUPN//KPNA6//SIX3//POLA2//MBTPS1//NUP35//PKD1//RANBP17//XPO5//CCHCR1//TGFB1//CALR//ZDHHC24//ZDHHC25//RTP3//ZDHHC18//ZDHHC12//VPS37D//ARL6IP1//TRAM1L1//MACF1//KDELR2//LHCGR//AP3B1//HG…
GO:0040012	regulation of locomotion	1.24965	0.00227275	0.0478158	CXCR3//ADA//CCL12//AOC3//PECAM1//MADCAM1//BDKRB1//F2RL1//WNT7A//PRKCA//SPARC//EMC10//ADORA2B//ITGB1BP1//ZC3H12A//CALR//ANGPT1//DNAJA4//ARSB//MACF1//SRC//ADIPOR1//SEMA3A//STRAP//MCC//PTPRR//CLASP2//CTSH//FGF10//IFNG//EPB41L5//DOCK1//TGFB2//TGFBR2//RAB11A//MTUS1//CMKLR1//CSF1//DDT//DMTN//BAG4//TGFB1//DDR2//FGFR1//SORL1//MYC//PGR//RAPGEF4//P2RY2//PTGER4//IGFBP5//BMERB1//NRG1//NOTCH1//LDB2//DDX58//AB…
GO:0033036	macromolecule localization	1.24807	1.33758e-07	6.2545e-05	NMD3//SLC27A1//MOAP1//REN//NFASC//SPHK2//TREM3//TNF//ANGPT1//F2RL1//NUP85//NUP214//ALKBH5//THOC2//SRSF3//DDX39A//NLGN1//HAP1//SORL1//HPS4//SRPRA//MLPH//NUP54//GPHN//PHB2//DRD1//PPP3CA//NUP153//HIKESHI//TNPO2//IPO7//FAM53B//TNPO1//SNUPN//KPNA6//SIX3//POLA2//MBTPS1//NUP35//PKD1//RANBP17//XPO5//CCHCR1//TGFB1//CALR//ZDHHC24//ZDHHC25//RTP3//ZDHHC18//ZDHHC12//VPS37D//ARL6IP1//TRAM1L1//MACF1//KDELR2//LH…
GO:0071495	cellular response to endogenous stimulus	1.248	0.000137977	0.00958191	THRA//GPHB5//BMP2//CITED2//ACVR1B//TAB1//USP9X//SMAD6//SMAD4//TGFB1//TGFB2//TGFBR2//SRC//LTBP3//DRD1//DRD5//DRD2//OLR1320//CHRM4//CHRM1//HTR1A//HTR5B//GNAI3//CSRP3//INSR//IGF1R//PIK3R2//EIF4EBP2//GRB10//NR1H3//SREBF1//SHC1//RHOQ//FGF19//FGF10//CEP57//FGFR1//CUZD1//RARB//REN//LHCGR//ADIPOR1//CRHR1//MIR23A//MEGF8//GDF15//ECSIT//SLC39A5//GATA4//SLC33A1//SCX//GOT1//CDKN1C//MEN1//CREBBP//HSPA1A//STUB1…
GO:0051960	regulation of nervous system development	1.24573	0.00180274	0.0420738	DRD2//NOTCH1//ZFP335//FZD3//KDM1A//BDNF//NF1//CD24//CTNNA1//TGFB1//NRG1//DPYSL2//CTNNA2//ACAP3//FBXO7//SFRP1//SPHK1//CAMK1//EPO//NGFR//NTRK2//ARSB//DPYSL3//APOE//DDX56//GPRC5B//HAP1//ENC1//RAP1A//P2RY2//CBFA2T2//PTK7//BCL11A//LTK//ATF1//FES//NPTN//LIF//TWF2//FGFR1//LYN//DVL1//IKBKB//FKBP4//SEMA3A//PRKCSH//ITM2C//RAP1GAP2//THOC2//EPHA4//NTM//EZH2//BAG1//MIR132//MIR212//BMERB1//GLI2//CLASP2//MGLL//…
GO:0051049	regulation of transport	1.2456	2.22773e-05	0.00312506	RALB//SPHK1//REN//DRD2//P2RX4//TGFB1//NKAIN3//TNF//ARL6IP1//NAPB//ANKRD13A//LRRTM1//ANGPT1//F2RL1//PTGER4//RGCC//NOTCH1//PRKCA//EPO//GRIN1//LHCGR//ADORA2B//IKBKB//AKAP8L//SUPT6H//THOC2//AOC3//FABP5//IL1B//TTC39B//ADIPOQ//APOE//NR1H2//NR1H3//PLN//CACNA1C//ARG2//FGFR1//GABBR1//GRIN2B//DPYSL2//KMO//IL1RN//GRM7//CHRNA4//OLR1320//SYT15//SYT10//HTR1A//RAB3C//RAPGEF4//SEPTIN1//HAP1//SNAP23//RAB27B//FEZ2…
GO:0060341	regulation of cellular localization	1.24366	0.00205715	0.0446828	RALB//SPHK1//EPO//GRIN1//LHCGR//P2RX4//AKAP8L//SUPT6H//THOC2//NAPB//PLN//CACNA1C//HAP1//ARV1//SCP2//REEP1//LEPR//PRKN//NUP58//NUP54//TGFB1//IFNG//PIK3R2//MAVS//ZC3H12A//CDH1//HDAC3//PRKCQ//CABP1//NF1//EI24//ANGPT1//ANXA13//UNC13D//FES//LYN//HMOX1//ADORA2B//SPHK2//CRHR1//F2RL1//RT1-CE5//CDKN2A//NUP214//XPO5//RANGAP1//CAMK1//PRKACA//TCF7L2//KHDRBS1//NUP153//GRM2//NTRK2//GRM8//GOSR1//DRD2//RASA3//TR…
GO:0007417	central nervous system development	1.24242	0.00146648	0.0366045	APP//GLI2//NRG1//CNTN4//TPM3//ABCB6//SPHK1//ABCB1A//SHANK2//NME7//POU3F1//NF1//PPP3CA//PDGFRA//CDK5RAP1//RAPGEF4//ADARB1//BCAN//CCNG1//DPYSL2//NOTCH1//GNAI3//IGF1R//ZFP335//FZD3//DAB1//CTTNBP2//JAG2//MEN1//SNPH//EXT1//AMIGO2//CIC//SPHK2//B4GALT2//TMEM132A//GAS8//CADM1//UFM1//DNAJC30//PRKN//NT5E//RPL4//BCL2L11//FPGS//SIX3//FGFR1//HES5//TGFBR2//THRA//DCLK1//DNMT1//COX17//EIF2B5//DRD1//LAMB2//KCNQ3/…
GO:0051641	cellular localization	1.24028	1.01382e-06	0.000323226	NMD3//FGF10//SPRY1//NDC80//SPRY2//MOAP1//RALB//SPHK1//NFASC//SNAP23//LYN//NUP85//NUP214//ALKBH5//THOC2//SRSF3//DDX39A//NLGN1//HAP1//SORL1//HPS4//SRPRA//MLPH//NUP54//GPHN//PHB2//DRD1//PPP3CA//NUP153//HIKESHI//TNPO2//IPO7//FAM53B//TNPO1//SNUPN//KPNA6//SIX3//POLA2//MBTPS1//NUP35//PKD1//RANBP17//XPO5//CCHCR1//TGFB1//CALR//ZDHHC24//ZDHHC25//RTP3//ZDHHC18//ZDHHC12//VPS37D//ARL6IP1//TRAM1L1//MACF1//KDEL…
GO:0051253	negative regulation of RNA metabolic process	1.23862	0.000821114	0.0267866	KANK2//NFATC1//CITED2//HDGF//KLF4//STRN3//SNAI1//JDP2//CRYM//HEY2//POU3F1//CELA1//EPO//IL1B//MYC//NR2F6//CDKN1C//RARB//TNF//VDR//MITF//MAPK10//NR2C1//NOTCH1//CREM//HNF1B//IFNG//COPS2//ZFP496//HES7//ZBTB4//SPOP//RIPPLY3//SMYD2//LDB2//LYAR//LOXL2//TRIM27//LIN37//MED25//CTR9//BMP2//PAX2//MEN1//NELFE//EPAS1//WWTR1//BTG2//CBFA2T2//SP5//PHF19//STRAP//ZBTB5//ELANE//EZH1//CBX8//BCL6//MEPCE//GLI2//MDM4//R…
GO:1903507	negative regulation of nucleic acid-templated transcription	1.2375	0.0012814	0.033665	KANK2//NFATC1//CITED2//HDGF//KLF4//STRN3//SNAI1//JDP2//CRYM//HEY2//POU3F1//CELA1//EPO//IL1B//MYC//NR2F6//CDKN1C//RARB//TNF//VDR//MITF//MAPK10//NR2C1//NOTCH1//CREM//HNF1B//IFNG//COPS2//ZFP496//HES7//ZBTB4//SPOP//RIPPLY3//SMYD2//LDB2//LYAR//LOXL2//TRIM27//LIN37//MED25//CTR9//BMP2//PAX2//MEN1//NELFE//EPAS1//WWTR1//BTG2//CBFA2T2//SP5//PHF19//STRAP//ZBTB5//ELANE//EZH1//CBX8//BCL6//MEPCE//GLI2//MDM4//R…
GO:0051130	positive regulation of cellular component organization	1.2365	0.00132945	0.0346645	DRD2//ANGPT1//RGCC//TWF2//MFN1//PRKN//ANK1//CEP120//APOA5//NRG1//SPHK1//CAMK1//EPO//NF1//NGFR//NTRK2//CD24//ARSB//DPYSL3//APOE//DDX56//GPRC5B//HAP1//ENC1//RAP1A//P2RY2//CBFA2T2//PTK7//BCL11A//LTK//ATF1//FES//KDM1A//NPTN//LIF//FGFR1//LYN//DVL1//IKBKB//F2RL1//WDR1//CSF3//BAIAP2L1//BAG4//MLST8//MEN1//RNF20//JDP2//AKAP8L//BCL6//TGFB1//SREBF1//CLIP1//HTR1A//WASHC1//TNF//IFNG//CDT1//WARS1//LCN2//PHB2//…
GO:0033993	response to lipid	1.23649	0.000765911	0.0260782	CALCOCO1//PADI2//TRIP4//FKBP4//IL1B//TNF//LBP//IRAK2//TGFB1//LYN//PRKCA//SFTPD//NOTCH1//CXCL2//STRN3//WNT7A//ABCB1A//DRD1//MYC//REG3B//SERPINA1//VDR//INSR//PDGFRA//FGF10//SCP2//SLC34A1//CBR1//RNF4//GPX4//NRF1//EZH2//PRDM2//NCOR2//GJB2//NTM//CALR//MBD2//HSF1//TGFB2//DNMT1//WNT4//ABCC5//SFTPB//EPO//HP//IL6R//NGFR//REN//SPARC//BCL2L1//ADM//ALAD//HNF4A//CCR7//PTGIR//ELANE//MPO//SMAD6//SFTPC//KMO//IL1…
GO:1902679	negative regulation of RNA biosynthetic process	1.2355	0.00137911	0.0353867	KANK2//NFATC1//CITED2//HDGF//KLF4//STRN3//SNAI1//JDP2//CRYM//HEY2//POU3F1//CELA1//EPO//IL1B//MYC//NR2F6//CDKN1C//RARB//TNF//VDR//MITF//MAPK10//NR2C1//NOTCH1//CREM//HNF1B//IFNG//COPS2//ZFP496//HES7//ZBTB4//SPOP//RIPPLY3//SMYD2//LDB2//LYAR//LOXL2//TRIM27//LIN37//MED25//CTR9//BMP2//PAX2//MEN1//NELFE//EPAS1//WWTR1//BTG2//CBFA2T2//SP5//PHF19//STRAP//ZBTB5//ELANE//EZH1//CBX8//BCL6//MEPCE//GLI2//MDM4//R…
GO:0009890	negative regulation of biosynthetic process	1.23445	0.000353154	0.0169659	KANK2//NFATC1//CITED2//HDGF//KLF4//STRN3//SNAI1//JDP2//CRYM//HEY2//POU3F1//CELA1//EPO//IL1B//MYC//NR2F6//CDKN1C//RARB//TNF//VDR//MITF//MAPK10//NR2C1//NOTCH1//CREM//HNF1B//IFNG//COPS2//ZFP496//HES7//ZBTB4//SPOP//RIPPLY3//SMYD2//LDB2//LYAR//LOXL2//TRIM27//LIN37//MED25//CTR9//BMP2//PAX2//MEN1//NELFE//EPAS1//WWTR1//BTG2//CBFA2T2//SP5//PHF19//STRAP//ZBTB5//ELANE//EZH1//CBX8//BCL6//MEPCE//GLI2//MDM4//R…
GO:0045934	negative regulation of nucleobase-containing compound metabolic process	1.23432	0.000635947	0.0232319	KANK2//NFATC1//CITED2//HDGF//KLF4//STRN3//SNAI1//JDP2//CRYM//HEY2//POU3F1//CELA1//EPO//IL1B//MYC//NR2F6//CDKN1C//RARB//TNF//VDR//MITF//MAPK10//NR2C1//NOTCH1//CREM//HNF1B//IFNG//COPS2//ZFP496//HES7//ZBTB4//SPOP//RIPPLY3//SMYD2//LDB2//LYAR//LOXL2//TRIM27//LIN37//MED25//CTR9//BMP2//PAX2//MEN1//NELFE//EPAS1//WWTR1//BTG2//CBFA2T2//SP5//PHF19//STRAP//ZBTB5//ELANE//EZH1//CBX8//BCL6//MEPCE//GLI2//MDM4//R…
GO:0032270	positive regulation of cellular protein metabolic process	1.23428	0.000305109	0.0155946	TNF//GADD45A//MAP4K1//MAP4K2//TAB1//MAP3K2//TAOK1//LAMTOR2//TAOK3//LAMTOR3//TAOK2//NRG1//F2RL1//IL1B//INSR//FGF10//BMP2//GDF15//TP73//LPAR2//SHC1//RALB//FGF19//SPHK1//DRD1//REG3B//ADIPOQ//PRKCA//SPN//IFNG//OGT//AKTIP//GPRC5B//IRGM//MAVS//PRR5//CDK2AP1//PLAUR//APP//GATA4//NPTN//TGFB1//CSNK1D//LYN//DVL1//PTGER4//HDAC3//F12//MYC//NGFR//CDKN2A//CTSH//CRADD//ROBO1//HSPD1//BCL2L11//RPS27L//ANGPT1//MAS1…
GO:0001932	regulation of protein phosphorylation	1.23335	0.000604768	0.0223255	RGCC//CDKN2A//CDK5RAP1//CCNG1//CCNI//CDKN2C//TNF//GADD45A//MAP4K1//MAP4K2//TAB1//MAP3K2//TAOK1//LAMTOR2//TAOK3//LAMTOR3//TAOK2//NRG1//F2RL1//IL1B//INSR//FGF10//BMP2//GDF15//TP73//LPAR2//SHC1//PRKCA//DUSP2//DUSP4//DRD2//MAS1//OGT//MEN1//WWTR1//PEBP1//BAG1//PPP1R15B//ZC3H12A//EPHB2//WARS1//CD109//TRAF3IP1//PRKN//TGFB1//BDKRB1//LYN//DVL1//ANGPT1//RALB//FGF19//SPHK1//DRD1//REG3B//ADIPOQ//SPN//IFNG//A…
GO:0051247	positive regulation of protein metabolic process	1.23235	0.000211071	0.0123371	TNF//GADD45A//MAP4K1//MAP4K2//TAB1//MAP3K2//TAOK1//LAMTOR2//TAOK3//LAMTOR3//TAOK2//NRG1//F2RL1//IL1B//INSR//FGF10//BMP2//GDF15//TP73//LPAR2//SHC1//RALB//FGF19//SPHK1//DRD1//REG3B//ADIPOQ//PRKCA//SPN//IFNG//OGT//AKTIP//GPRC5B//IRGM//MAVS//PRR5//CDK2AP1//PLAUR//APP//GATA4//NPTN//TGFB1//CSNK1D//LYN//DVL1//PTGER4//HDAC3//F12//MYC//NGFR//CDKN2A//CTSH//CRADD//ROBO1//HSPD1//BCL2L11//RPS27L//ANGPT1//MAS1…
GO:2000113	negative regulation of cellular macromolecule biosynthetic process	1.2318	0.00077327	0.0262015	KANK2//NFATC1//CITED2//HDGF//KLF4//STRN3//SNAI1//JDP2//CRYM//HEY2//POU3F1//CELA1//EPO//IL1B//MYC//NR2F6//CDKN1C//RARB//TNF//VDR//MITF//MAPK10//NR2C1//NOTCH1//CREM//HNF1B//IFNG//COPS2//ZFP496//HES7//ZBTB4//SPOP//RIPPLY3//SMYD2//LDB2//LYAR//LOXL2//TRIM27//LIN37//MED25//CTR9//BMP2//PAX2//MEN1//NELFE//EPAS1//WWTR1//BTG2//CBFA2T2//SP5//PHF19//STRAP//ZBTB5//ELANE//EZH1//CBX8//BCL6//MEPCE//GLI2//MDM4//R…
GO:0046903	secretion	1.22374	0.00173526	0.041258	NMU//ADA//RALB//SPHK1//REN//SPHK2//TREM3//SNAP23//LYN//TNF//ANGPT1//F2RL1//TRPV1//PTGER4//RGCC//NOTCH1//RPH3AL//SYCN//RAPGEF4//CCL12//HAP1//TNFAIP2//MICAL3//WASHC1//EXOC6//CCR1//EXOC5//RAB11A//PRSS12//RAB3C//WNT7A//NRXN3//CLTB//NOS1AP//DVL1//PPAT//ABCB1A//CAD//VDR//SLC6A3//STAT5A//DDR1//NCOR2//RPLP0//SLC29A2//KALRN//FGG//COPG2//ADORA2B//NAPB//BDNF//GRM2//NTRK2//GABBR1//GRIN2B//DPYSL2//KMO//IL1B//…
GO:0042325	regulation of phosphorylation	1.22346	0.00058317	0.02211	RGCC//CDKN2A//CDK5RAP1//CCNG1//CCNI//CDKN2C//TNF//GADD45A//MAP4K1//MAP4K2//TAB1//MAP3K2//TAOK1//LAMTOR2//TAOK3//LAMTOR3//TAOK2//NRG1//F2RL1//IL1B//INSR//FGF10//BMP2//GDF15//TP73//LPAR2//SHC1//PRKCA//DUSP2//DUSP4//DRD1//NRAS//RPTOR//EZH2//ITPKB//CELSR3//DVL1//DRD2//MAS1//OGT//MEN1//WWTR1//PEBP1//BAG1//PPP1R15B//ZC3H12A//EPHB2//WARS1//CD109//TRAF3IP1//PRKN//TGFB1//BDKRB1//LYN//ANGPT1//RALB//FGF19//…
GO:0009719	response to endogenous stimulus	1.22059	9.80264e-05	0.00752917	THRA//GPHB5//BMP2//CITED2//ACVR1B//TAB1//USP9X//SMAD6//SMAD4//TGFB1//TGFB2//TGFBR2//SRC//LTBP3//DRD1//DRD5//DRD2//OLR1320//CHRM4//CHRM1//HTR1A//HTR5B//GNAI3//CSRP3//INSR//IGF1R//PIK3R2//EIF4EBP2//GRB10//NR1H3//SREBF1//SHC1//RHOQ//FGF19//FGF10//CEP57//FGFR1//CRYM//APOA5//ACOT2//BDNF//SORD//PDGFRA//ALAD//TUB//UQCRFS1//ARG2//SFTPC//LYN//GSTT1//CUZD1//RARB//REN//LHCGR//ADIPOR1//CRHR1//MIR23A//MEGF8//…
GO:0042493	response to drug	1.21939	0.000826222	0.0267866	CXCL2//DRD1//DRD2//GRIN1//GRIN2A//GRIN2B//PPP3CA//DRD5//DPYSL2//RGS17//TNF//ARL6IP1//ABCB1A//SLC31A1//ABCC1//SLC22A1//SLC47A1//OLR1320//CHRM4//CHRM1//HTR1A//HTR5B//GNAI3//GSTT1//A2M//IL1B//TSPO//ALAD//ARG2//CHRNA4//SYT15//SYT10//AQP5//SLC13A3//SLC1A2//SLC1A3//SLC6A9//SLC32A1//SLC25A25//SLC25A24//SLC6A3//CD320//CAD//PRKAA1//DNMT1//SLC22A8//NOTCH1//FOSB//NRG1//SPHK1//MBP//PGR//FOSL1//CBR1//ABHD2//G…
GO:0031327	negative regulation of cellular biosynthetic process	1.21932	0.000875568	0.0276632	KANK2//NFATC1//CITED2//HDGF//KLF4//STRN3//SNAI1//JDP2//CRYM//HEY2//POU3F1//CELA1//EPO//IL1B//MYC//NR2F6//CDKN1C//RARB//TNF//VDR//MITF//MAPK10//NR2C1//NOTCH1//CREM//HNF1B//IFNG//COPS2//ZFP496//HES7//ZBTB4//SPOP//RIPPLY3//SMYD2//LDB2//LYAR//LOXL2//TRIM27//LIN37//MED25//CTR9//BMP2//PAX2//MEN1//NELFE//EPAS1//WWTR1//BTG2//CBFA2T2//SP5//PHF19//STRAP//ZBTB5//ELANE//EZH1//CBX8//BCL6//MEPCE//GLI2//MDM4//R…
GO:0010558	negative regulation of macromolecule biosynthetic process	1.21821	0.00114212	0.0325015	KANK2//NFATC1//CITED2//HDGF//KLF4//STRN3//SNAI1//JDP2//CRYM//HEY2//POU3F1//CELA1//EPO//IL1B//MYC//NR2F6//CDKN1C//RARB//TNF//VDR//MITF//MAPK10//NR2C1//NOTCH1//CREM//HNF1B//IFNG//COPS2//ZFP496//HES7//ZBTB4//SPOP//RIPPLY3//SMYD2//LDB2//LYAR//LOXL2//TRIM27//LIN37//MED25//CTR9//BMP2//PAX2//MEN1//NELFE//EPAS1//WWTR1//BTG2//CBFA2T2//SP5//PHF19//STRAP//ZBTB5//ELANE//EZH1//CBX8//BCL6//MEPCE//GLI2//MDM4//R…
GO:0033554	cellular response to stress	1.2181	0.00022429	0.01279	LOC102549471//APLF//EIF2AK4//RAD1//TP53BP1//CLSPN//ATRIP//XPA//GEN1//RAD51D//SMC6//SWI5//AP5S1//AP5Z1//POLH//FBXO6//CHRNA4//TAOK1//PMS2//POLI//INO80C//SPRTN//OTUB1//ASF1A//TAOK3//FANCL//MORF4L2//ALKBH1//NEIL1//PSME4//RAD50//USP7//GTF2H3//UBE2V1//RAD18//MARF1//POLM//DCLRE1B//CYREN//MYC//GADD45A//ZBTB4//SPATA18//ASH2L//MEN1//BTG2//CHCHD6//ZBTB5//POLE3//BCL6//ZBTB21//UBQLN4//ZC3H12A//DYRK2//TAF1//NE…
GO:0010941	regulation of cell death	1.21809	0.000404011	0.01835	LYN//HSH2D//MYC//CD24//ADA//NGFR//TNF//CDKN2A//CTSH//CRADD//ROBO1//HSPD1//BCL2L11//RPS27L//CYCS//HMOX1//IGF1R//ZC3H12A//GRK2//NACA//LTK//SMAD4//NUPR1//NRG1//HEY2//HSPB6//GATA4//AMBRA1//HSF1//TSPO//AKR1C3//GRIN1//GRIN2A//GRIN2B//HP//IL1B//CIDEB//TXNRD1//BCL2L1//STAT5A//ITPKB//THRA//EPO//MAEA//ADIPOQ//PRKCA//TRAF2//IFNG//IL12B//EIF2AK4//BCL2L10//INHBB//APOE//BMP2//PAX2//GDF15//BCL2L15//TRAF4//LCMT1…
GO:0045595	regulation of cell differentiation	1.21772	0.000182723	0.011279	DRD2//NOTCH1//ZFP335//FZD3//KDM1A//LYN//BDNF//NF1//CD24//CTNNA1//TGFB1//NRG1//CLASP2//POFUT2//SNAI1//RGCC//IL1B//LOXL2//BMP2//WWTR1//BCL9L//EPB41L5//EZH2//SMAD4//TGFB2//TGFBR2//ADIPOR1//STRAP//VASN//SFRP1//ZFPM1//CSF1//ADIPOQ//ABCA5//RBM24//CSRP3//THRA//CCN3//DPYSL2//CTNNA2//ACAP3//FBXO7//SPHK1//CAMK1//EPO//NGFR//NTRK2//ARSB//DPYSL3//APOE//DDX56//GPRC5B//HAP1//ENC1//RAP1A//P2RY2//CBFA2T2//PTK7//B…
GO:0031399	regulation of protein modification process	1.21659	0.000287317	0.0151522	RGCC//CDKN2A//CDK5RAP1//CCNG1//CCNI//CDKN2C//TNF//GADD45A//MAP4K1//MAP4K2//TAB1//MAP3K2//TAOK1//LAMTOR2//TAOK3//LAMTOR3//TAOK2//NRG1//F2RL1//IL1B//INSR//FGF10//BMP2//GDF15//TP73//LPAR2//SHC1//PRKCA//DUSP2//DUSP4//DRD1//NRAS//RPTOR//EZH2//ITPKB//CELSR3//DVL1//DRD2//MAS1//OGT//MEN1//WWTR1//PEBP1//BAG1//PPP1R15B//ZC3H12A//EPHB2//WARS1//CD109//TRAF3IP1//PRKN//TGFB1//BDKRB1//LYN//ANGPT1//RALB//FGF19//…
GO:0051172	negative regulation of nitrogen compound metabolic process	1.21411	4.24292e-05	0.00444177	KANK2//NFATC1//CITED2//HDGF//KLF4//STRN3//SNAI1//JDP2//CRYM//HEY2//POU3F1//CELA1//EPO//IL1B//MYC//NR2F6//CDKN1C//RARB//TNF//VDR//MITF//MAPK10//NR2C1//NOTCH1//CREM//HNF1B//IFNG//COPS2//ZFP496//HES7//ZBTB4//SPOP//RIPPLY3//SMYD2//LDB2//LYAR//LOXL2//TRIM27//LIN37//MED25//CTR9//BMP2//PAX2//MEN1//NELFE//EPAS1//WWTR1//BTG2//CBFA2T2//SP5//PHF19//STRAP//ZBTB5//ELANE//EZH1//CBX8//BCL6//MEPCE//GLI2//MDM4//R…
GO:0031324	negative regulation of cellular metabolic process	1.21274	2.02076e-05	0.00295283	KANK2//NFATC1//CITED2//HDGF//KLF4//STRN3//SNAI1//JDP2//CRYM//HEY2//POU3F1//CELA1//EPO//IL1B//MYC//NR2F6//CDKN1C//RARB//TNF//VDR//MITF//MAPK10//NR2C1//NOTCH1//CREM//HNF1B//IFNG//COPS2//ZFP496//HES7//ZBTB4//SPOP//RIPPLY3//SMYD2//LDB2//LYAR//LOXL2//TRIM27//LIN37//MED25//CTR9//BMP2//PAX2//MEN1//NELFE//EPAS1//WWTR1//BTG2//CBFA2T2//SP5//PHF19//STRAP//ZBTB5//ELANE//EZH1//CBX8//BCL6//MEPCE//GLI2//MDM4//R…
GO:0051254	positive regulation of RNA metabolic process	1.21226	0.000596502	0.0222815	NOTCH1//HILS1//ERLIN2//EIF2A//CTR9//SUPT6H//CBX7//HSPA1A//RBM20//KHDRBS3//ATF4//NFATC1//CITED2//CITED4//KLF4//WNT7A//SNAI1//EBF1//MAP3K2//POU3F1//EPO//IL1B//IL5//MYC//CALCOCO1//CDKN1C//TNF//INSR//MITF//PGR//CDKN2A//FGF10//HNF1B//IFNG//IGF1R//APOE//HNF4A//HAS3//ZFP496//NUP85//ZFP444//RNF4//IRF7//BMP2//PAX2//MEN1//EHF//PHF19//PCBD1//MED17//ELF4//RAI1//GLI2//ELF3//MESP1//RHOG//FANK1//ZFHX4//NFE2L3//…
GO:0010648	negative regulation of cell communication	1.21118	0.00235741	0.0490648	PRKCA//DUSP2//DUSP4//ECM1//GRK2//DRD2//ADM//TNF//ANGPT1//BMP2//GPRC5A//ERRFI1//RGS16//IL1RN//BRAP//ADIPOQ//PTGIR//HGS//CABP1//PDE2A//F2RL1//PMEPA1//SMAD6//KLF4//RNF43//NKD2//TSKU//GSC//GRB10//SIX3//SFRP1//HSPA1A//STUB1//STRAP//BCL9L//CD109//HTRA1//VASN//LEMD3//NOTCH1//TCF7L2//TMEM127//PRKAA1//BDNF//MYC//NR0B1//CALR//KANK2//STRN3//PHB2//GABBR1//SMPDL3B//LYN//UBQLN1//NF1//RIPOR1//BCL6//KCTD10//FBN1…
GO:0044085	cellular component biogenesis	1.20857	2.82192e-06	0.000761267	BRIX1//MRTO4//BOP1//NOP2//RPLP0//MRPS7//RPS5//RRP7A//LOC500594//RPS27L//UBQLN1//ATG101//IRGM//TMEM41B//ATG13//RAB33B//ATG9B//GABARAP//AMBRA1//GABARAPL1//NMD3//UBTF//PRPF31//GCFC2//LSM4//STRAP//PRPF39//RPS16//PES1//DDX18//NOB1//SHQ1//SWI5//POLR1E//TAF1C//CHN2//EIF3B//EIF3C//EIF3M//EIF3D//EIF3I//RFTN1//S100A10//RALB//PRKCA//TAPBP//CALR//MX1//HIST1H2AIL1//ASF1A//ASF1B//GRWD1//HILS1//H3F4//HAT1//CABI…
GO:0051094	positive regulation of developmental process	1.20853	0.0012502	0.033665	FGF10//SPRY1//FGFR1//DRD2//NOTCH1//ZFP335//FZD3//KDM1A//ADA//TGFBR2//BMP2//SMAD4//NRG1//MFN1//PRKN//SNAI1//RGCC//IL1B//LOXL2//WWTR1//BCL9L//EPB41L5//EZH2//TGFB1//TGFB2//CSF1//CSRP3//RBM24//THRA//SPHK1//CAMK1//EPO//NF1//NGFR//NTRK2//CD24//ARSB//DPYSL3//APOE//DDX56//GPRC5B//HAP1//ENC1//RAP1A//P2RY2//CBFA2T2//PTK7//BCL11A//LTK//ATF1//FES//NPTN//LIF//TWF2//LYN//DVL1//IKBKB//BAG1//GLI2//FAM20C//WNT4//…
GO:0032268	regulation of cellular protein metabolic process	1.20819	2.58954e-05	0.00336352	RGCC//CDKN2A//CDK5RAP1//CCNG1//CCNI//CDKN2C//TNF//GADD45A//MAP4K1//MAP4K2//TAB1//MAP3K2//TAOK1//LAMTOR2//TAOK3//LAMTOR3//TAOK2//NRG1//F2RL1//IL1B//INSR//FGF10//BMP2//GDF15//TP73//LPAR2//SHC1//PRKCA//DUSP2//DUSP4//EEFSEC//SEPSECS//DRD1//NRAS//RPTOR//EZH2//ITPKB//CELSR3//DVL1//DRD2//MAS1//OGT//MEN1//WWTR1//PEBP1//BAG1//PPP1R15B//ZC3H12A//EPHB2//WARS1//CD109//TRAF3IP1//PRKN//TGFB1//BDKRB1//LYN//ANGP…
GO:0016477	cell migration	1.20797	0.00191724	0.0432397	FGF19//SEMA4B//SEMA3A//ZEB2//SEMA3B//NRTN//NTRK2//FZD3//DAB1//TUBB2B//ASTN1//TRIM46//PEX5//ACAP3//ROBO3//ALKBH1//USP9X//ASCL1//CELSR3//DCLK1//ROBO1//LEMD3//FFAR2//LBP//TRPM2//CCR7//CD24//AOC3//ELANE//CCL12//CCL6//CXCR3//ADA//PECAM1//MADCAM1//BDKRB1//F2RL1//MESP1//NOTCH1//EPB41L5//ITGB1BP1//TSPO//EPHA4//TGFB2//TGFB1//WNT7A//PRKCA//SPARC//EMC10//ADORA2B//ZC3H12A//CALR//ANGPT1//DNAJA4//FGF10//ARSB//…
GO:0022607	cellular component assembly	1.20723	7.93371e-06	0.00158345	BRIX1//MRTO4//BOP1//NOP2//RPLP0//MRPS7//RPS5//RRP7A//LOC500594//RPS27L//UBQLN1//ATG101//IRGM//TMEM41B//ATG13//RAB33B//ATG9B//GABARAP//AMBRA1//GABARAPL1//UBTF//PRPF31//GCFC2//LSM4//STRAP//PRPF39//SHQ1//SWI5//POLR1E//TAF1C//CHN2//EIF3B//EIF3C//EIF3M//EIF3D//EIF3I//RFTN1//S100A10//RALB//PRKCA//TAPBP//CALR//MX1//HIST1H2AIL1//ASF1A//ASF1B//GRWD1//HILS1//H3F4//HAT1//CABIN1//MBD2//MBNL1//FKBP4//CLASP2//…
GO:0051246	regulation of protein metabolic process	1.20717	1.37705e-05	0.00224619	RGCC//CDKN2A//CDK5RAP1//CCNG1//CCNI//CDKN2C//TNF//GADD45A//MAP4K1//MAP4K2//TAB1//MAP3K2//TAOK1//LAMTOR2//TAOK3//LAMTOR3//TAOK2//NRG1//F2RL1//IL1B//INSR//FGF10//BMP2//GDF15//TP73//LPAR2//SHC1//PRKCA//DUSP2//DUSP4//EEFSEC//SEPSECS//DRD1//NRAS//RPTOR//EZH2//ITPKB//CELSR3//DVL1//DRD2//MAS1//OGT//MEN1//WWTR1//PEBP1//BAG1//PPP1R15B//ZC3H12A//EPHB2//WARS1//CD109//TRAF3IP1//PRKN//TGFB1//BDKRB1//LYN//ANGP…
GO:0016192	vesicle-mediated transport	1.20601	0.0022306	0.0472671	RALB//DRD2//ADM//NAPB//ANKRD13A//LRRTM1//ANGPT1//SNAP23//LYN//RPH3AL//SYCN//RAPGEF4//CCL12//HAP1//TNFAIP2//MICAL3//WASHC1//EXOC6//CCR1//EXOC5//RAB11A//PRSS12//SEC16A//RAB12//KLHL12//PEF1//TRAPPC6B//COPG2//KDELR2//ANK1//SEC24D//TMED1//RAB33A//COG3//RAB33B//RAB43//GOLGA2//SEC31A//GOSR1//SCYL1//BICD2//ARF5//COG8//SORL1//CCDC22//VPS35L//CORO7//KLHL20//EPS15//EPN1//FNBP1//BCL2L1//DPYSL2//TNK2//HEATR5B…
GO:0044093	positive regulation of molecular function	1.20433	0.0011107	0.0320593	TNF//GADD45A//MAP4K1//MAP4K2//TAB1//MAP3K2//TAOK1//LAMTOR2//TAOK3//LAMTOR3//TAOK2//NRG1//F2RL1//IL1B//INSR//FGF10//BMP2//GDF15//TP73//LPAR2//SHC1//MYC//NGFR//CDKN2A//CTSH//CRADD//ROBO1//HSPD1//BCL2L11//RPS27L//ANGPT1//MAS1//TRAF4//TRAF2//MAP3K10//MAPKBP1//MAPK8IP3//CYCS//IL6R//IL12B//PDGFRA//FGFR1//PSME3//PSME2//ADRM1//PCOLCE//PSME4//APP//VDR//ADORA2B//PRKCZ//HAP1//RALB//LFNG//PACS1//ADD1//PKD1//…
GO:0032879	regulation of localization	1.20371	1.1881e-05	0.00198413	RALB//SPHK1//REN//DRD2//P2RX4//TGFB1//NKAIN3//TNF//ARL6IP1//NAPB//ANKRD13A//LRRTM1//ANGPT1//CXCR3//ADA//CCL12//AOC3//PECAM1//MADCAM1//BDKRB1//F2RL1//PTGER4//RGCC//NOTCH1//CCDC39//PRKCA//EPO//GRIN1//LHCGR//WNT7A//SPARC//EMC10//ADORA2B//ITGB1BP1//ZC3H12A//CALR//DNAJA4//ARSB//MACF1//SRC//ADIPOR1//SEMA3A//STRAP//MCC//PTPRR//CLASP2//CTSH//FGF10//IFNG//EPB41L5//DOCK1//TGFB2//TGFBR2//RAB11A//MTUS1//CMKL…
GO:1902531	regulation of intracellular signal transduction	1.20099	0.0014183	0.0359368	TNF//GADD45A//MAP4K1//MAP4K2//TAB1//MAP3K2//TAOK1//LAMTOR2//TAOK3//LAMTOR3//TAOK2//NRG1//F2RL1//IL1B//INSR//FGF10//BMP2//GDF15//TP73//LPAR2//SHC1//PRKCA//DUSP2//DUSP4//MAS1//TRAF4//TRAF2//MAP3K10//MAPKBP1//MAPK8IP3//GRIN2B//ADIPOQ//PDE2A//ADORA2B//LIME1//PPP1R16B//KLF4//NTRK2//CSF3//IGF1R//HAX1//PRR5//HCST//TGFB2//ANGPT1//HAP1//RHEB//TMEM127//PRKAA1//RPTOR//RRAGD//MIOS//MLST8//HDAC3//PSD2//APOE//…
GO:0040011	locomotion	1.2003	0.000902748	0.0281271	FGF19//SEMA4B//SEMA3A//ZEB2//SEMA3B//NRTN//NTRK2//FZD3//DAB1//TUBB2B//ASTN1//TRIM46//PEX5//ACAP3//ROBO3//ALKBH1//USP9X//ASCL1//CELSR3//DCLK1//ROBO1//LEMD3//FFAR2//LBP//TRPM2//CCR7//CD24//AOC3//ELANE//CCL12//CCL6//CXCR3//ADA//PECAM1//MADCAM1//BDKRB1//F2RL1//MESP1//NOTCH1//EPB41L5//ITGB1BP1//CXCR6//FGF10//NUP85//CXCR5//PTGDR2//FES//CCR1//CMKLR1//DEFB14//CFAP157//NTN3//CNTN4//NFASC//BDNF//EPHB1//NGF…
GO:0006810	transport	1.19711	3.52858e-08	3.09369e-05	NMD3//SLC6A9//SLC6A3//SYNGR3//SLC27A1//NMU//ADA//MOAP1//RALB//SLC5A1//SPHK1//REN//DRD2//P2RX4//TGFB1//NKAIN3//ADM//TNF//ARL6IP1//NAPB//ANKRD13A//LRRTM1//ANGPT1//CRACR2B//SPHK2//TREM3//SNAP23//LYN//F2RL1//TRPV1//PTGER4//RGCC//NOTCH1//SLC7A9//SLC38A6//SLC36A4//SLC32A1//NME7//GAS8//CCDC103//NUP85//NUP214//ALKBH5//THOC2//SRSF3//DDX39A//NLGN1//HAP1//SORL1//HPS4//SRPRA//MLPH//NUP54//GPHN//PHB2//DRD1//P…
GO:1902680	positive regulation of RNA biosynthetic process	1.19633	0.00181637	0.0420738	NOTCH1//HILS1//ERLIN2//EIF2A//CTR9//SUPT6H//CBX7//ATF4//NFATC1//CITED2//CITED4//KLF4//WNT7A//SNAI1//EBF1//MAP3K2//POU3F1//EPO//IL1B//IL5//MYC//CALCOCO1//CDKN1C//TNF//INSR//MITF//PGR//CDKN2A//FGF10//HNF1B//IFNG//IGF1R//APOE//HNF4A//HAS3//ZFP496//NUP85//ZFP444//RNF4//IRF7//BMP2//PAX2//MEN1//EHF//PHF19//PCBD1//MED17//ELF4//RAI1//GLI2//ELF3//MESP1//RHOG//FANK1//ZFHX4//NFE2L3//RNF20//ZBTB17//FLI1//TRI…
GO:0009892	negative regulation of metabolic process	1.19621	1.41955e-05	0.00226289	KANK2//NFATC1//CITED2//HDGF//KLF4//STRN3//SNAI1//JDP2//CRYM//HEY2//POU3F1//CELA1//EPO//IL1B//MYC//NR2F6//CDKN1C//RARB//TNF//VDR//MITF//MAPK10//NR2C1//NOTCH1//CREM//HNF1B//IFNG//COPS2//ZFP496//HES7//ZBTB4//SPOP//RIPPLY3//SMYD2//LDB2//LYAR//LOXL2//TRIM27//LIN37//MED25//CTR9//BMP2//PAX2//MEN1//NELFE//EPAS1//WWTR1//BTG2//CBFA2T2//SP5//PHF19//STRAP//ZBTB5//ELANE//EZH1//CBX8//BCL6//MEPCE//GLI2//MDM4//R…
GO:0048585	negative regulation of response to stimulus	1.19552	0.00215697	0.0458632	PRKCA//DUSP2//DUSP4//SPN//A2M//ECM1//GRK2//DRD2//ADM//TNF//ASH1L//RT1-CE5//BST2//ANGPT1//TRIM27//ARG2//BCL6//GPX2//PSMA1//IL12B//SELENOS//BMP2//GPRC5A//ERRFI1//RGS16//IL1RN//BRAP//GP5//PDGFRA//APOE//C1QTNF1//ADIPOQ//PTGIR//HGS//PDE2A//DDT//F2RL1//TGFB1//TGFB2//PMEPA1//SMAD6//KLF4//RNF43//NKD2//TSKU//GSC//GRB10//SIX3//SFRP1//THBD//HSPA1A//STUB1//STRAP//BCL9L//CD109//HTRA1//VASN//LEMD3//NOTCH1//TCF…
GO:0006950	response to stress	1.1949	1.31484e-06	0.000384261	LOC102549471//APLF//EIF2AK4//RAD1//TP53BP1//CLSPN//ATRIP//PRDX1//PRKCA//NUDT15//XPA//GEN1//RAD51D//SMC6//SWI5//AP5S1//AP5Z1//POLH//IL1B//IL1RN//TRPV1//BDNF//DRD1//GRIN2B//HTR1A//USP46//MAPK8IP2//MORC1//GRM7//KALRN//CITED2//ABCB1A//CAMK2G//SFTPB//ACOT2//ADA//DRD2//EPO//HMOX1//HP//LEPR//NF1//ADIPOQ//SERPINA1//SCNN1G//TNF//BCL2L1//ADM//CD24//ALAD//CHRNA4//LOXL2//JAG2//ARG2//BMP2//EPAS1//ALKBH5//NRF1…
GO:0051128	regulation of cellular component organization	1.19359	0.000154798	0.0103162	RGCC//IL3RA//IGFBP5//DDR1//RPTOR//FBLN5//LAMTOR2//URI1//FAM107A//TGFB1//S100A10//TGFB2//RALB//NAPB//ANKRD13A//LRRTM1//DRD2//ANGPT1//NOTCH1//CLASP2//MAP1A//TAOK1//BMERB1//GAS2L1//MID1IP1//LOC108348453//CDKN1C//CDC14B//DMTN//EPHA2//TWF2//MFN1//PRKN//VAT1//ANK1//PDE2A//TSPO//CHMP3//CHMP5//GEN1//VPS4B//CHMP2A//CEP120//PADI2//APOA5//DPYSL2//CTNNA2//ACAP3//FBXO7//SFRP1//NRG1//SPHK1//CAMK1//EPO//NF1//NG…
GO:1903508	positive regulation of nucleic acid-templated transcription	1.19177	0.00225121	0.0475603	NOTCH1//HILS1//ERLIN2//EIF2A//CTR9//SUPT6H//CBX7//ATF4//NFATC1//CITED2//CITED4//KLF4//WNT7A//SNAI1//EBF1//MAP3K2//POU3F1//EPO//IL1B//IL5//MYC//CALCOCO1//CDKN1C//TNF//INSR//MITF//PGR//CDKN2A//FGF10//HNF1B//IFNG//IGF1R//APOE//HNF4A//HAS3//ZFP496//NUP85//ZFP444//RNF4//IRF7//BMP2//PAX2//MEN1//EHF//PHF19//PCBD1//MED17//ELF4//RAI1//GLI2//ELF3//MESP1//RHOG//FANK1//ZFHX4//NFE2L3//RNF20//ZBTB17//FLI1//TRI…
GO:0048519	negative regulation of biological process	1.18916	2.0184e-09	9.88331e-06	CDT1//EIF2AK4//RAD1//TP53BP1//CLSPN//ATRIP//KANK2//NFATC1//CITED2//HDGF//KLF4//STRN3//SNAI1//JDP2//CRYM//HEY2//POU3F1//CELA1//EPO//IL1B//MYC//NR2F6//CDKN1C//RARB//TNF//VDR//MITF//MAPK10//NR2C1//NOTCH1//CREM//HNF1B//IFNG//COPS2//ZFP496//HES7//ZBTB4//SPOP//RIPPLY3//SMYD2//LDB2//LYAR//LOXL2//TRIM27//LIN37//MED25//CTR9//BMP2//PAX2//MEN1//NELFE//EPAS1//WWTR1//BTG2//CBFA2T2//SP5//PHF19//STRAP//ZBTB5//E…
GO:0010605	negative regulation of macromolecule metabolic process	1.18727	7.47356e-05	0.00637025	KANK2//NFATC1//CITED2//HDGF//KLF4//STRN3//SNAI1//JDP2//CRYM//HEY2//POU3F1//CELA1//EPO//IL1B//MYC//NR2F6//CDKN1C//RARB//TNF//VDR//MITF//MAPK10//NR2C1//NOTCH1//CREM//HNF1B//IFNG//COPS2//ZFP496//HES7//ZBTB4//SPOP//RIPPLY3//SMYD2//LDB2//LYAR//LOXL2//TRIM27//LIN37//MED25//CTR9//BMP2//PAX2//MEN1//NELFE//EPAS1//WWTR1//BTG2//CBFA2T2//SP5//PHF19//STRAP//ZBTB5//ELANE//EZH1//CBX8//BCL6//MEPCE//GLI2//MDM4//R…
GO:0010557	positive regulation of macromolecule biosynthetic process	1.18709	0.00122808	0.033665	NOTCH1//INSR//NR1H3//TCF7L2//HILS1//TCP1//FBXO4//PRKCQ//CIZ1//ERLIN2//EIF2A//CTR9//SUPT6H//CBX7//ATF4//SPN//LBP//APP//ZFPM1//IL1B//TNF//IFNG//STAT5A//GRK2//ELANE//DYRK2//TGFB2//RPLP1//EIF2B5//KRT17//RPS3A//EIF3C//EIF3D//RPS27L//EIF4A3//SERP1//MAS1//FGF10//CDT1//STN1//GLI2//ATF1//NFATC1//CITED2//CITED4//KLF4//WNT7A//SNAI1//EBF1//MAP3K2//POU3F1//EPO//IL5//MYC//CALCOCO1//CDKN1C//MITF//PGR//CDKN2A//H…
GO:0006357	regulation of transcription by RNA polymerase II	1.18691	0.00116057	0.0325608	KANK2//NFATC1//CITED2//HDGF//KLF4//STRN3//SNAI1//JDP2//CRYM//HEY2//POU3F1//CELA1//EPO//IL1B//MYC//NR2F6//CDKN1C//RARB//TNF//VDR//MITF//MAPK10//NR2C1//NOTCH1//CREM//HNF1B//IFNG//COPS2//ZFP496//HES7//ZBTB4//SPOP//RIPPLY3//SMYD2//LDB2//LYAR//LOXL2//TRIM27//LIN37//MED25//CTR9//BMP2//PAX2//MEN1//NELFE//EPAS1//WWTR1//BTG2//CBFA2T2//SP5//PHF19//STRAP//ZBTB5//ELANE//EZH1//CBX8//BCL6//MEPCE//GLI2//MDM4//R…
GO:0008219	cell death	1.18457	0.000826648	0.0267866	IFNG//MYC//BCL2L11//BCL2L1//TP73//MOAP1//LYN//HSH2D//CD24//ADA//DFFA//DNASE2//KANK2//MTFR2//RALB//TESK2//EPO//NGFR//TAX1BP1//PRKCA//TNF//CDKN2A//CYCS//TNFRSF11B//OGT//KRT20//CCL6//AIMP2//AKTIP//ARG2//DAP3//SEMA3A//ING4//BAG1//IFI27L2B//EI24//TRIM39//ZC3H12A//SGMS1//NEK6//CIDEB//HIF3A//KCNIP3//SHC4//ZFP385A//MEF2D//TGFBR2//CTSH//CRADD//ROBO1//HSPD1//RPS27L//NF1//DELE1//GABARAP//BCL2L10//HMOX1//XPA…
GO:0048523	negative regulation of cellular process	1.1844	4.22467e-08	3.29242e-05	CDT1//EIF2AK4//RAD1//TP53BP1//CLSPN//ATRIP//KANK2//NFATC1//CITED2//HDGF//KLF4//STRN3//SNAI1//JDP2//CRYM//HEY2//POU3F1//CELA1//EPO//IL1B//MYC//NR2F6//CDKN1C//RARB//TNF//VDR//MITF//MAPK10//NR2C1//NOTCH1//CREM//HNF1B//IFNG//COPS2//ZFP496//HES7//ZBTB4//SPOP//RIPPLY3//SMYD2//LDB2//LYAR//LOXL2//TRIM27//LIN37//MED25//CTR9//BMP2//PAX2//MEN1//NELFE//EPAS1//WWTR1//BTG2//CBFA2T2//SP5//PHF19//STRAP//ZBTB5//E…
GO:0051234	establishment of localization	1.18357	1.45344e-07	6.3715e-05	NMD3//FGF10//SPRY1//NDC80//SPRY2//SLC6A9//SLC6A3//SYNGR3//SLC27A1//NMU//ADA//MOAP1//RALB//SLC5A1//SPHK1//REN//DRD2//P2RX4//TGFB1//NKAIN3//ADM//TNF//ARL6IP1//NAPB//ANKRD13A//LRRTM1//ANGPT1//CRACR2B//SPHK2//TREM3//SNAP23//LYN//F2RL1//TRPV1//PTGER4//RGCC//NOTCH1//SLC7A9//SLC38A6//SLC36A4//SLC32A1//NME7//GAS8//CCDC103//NUP85//NUP214//ALKBH5//THOC2//SRSF3//DDX39A//NLGN1//HAP1//SORL1//HPS4//SRPRA//MLPH…
GO:1901700	response to oxygen-containing compound	1.18283	0.000551399	0.0216062	PRDX1//PRKCA//NUDT15//DRD1//DRD5//DRD2//OLR1320//CHRM4//CHRM1//HTR1A//HTR5B//GNAI3//CSRP3//INSR//IGF1R//PIK3R2//EIF4EBP2//GRB10//NR1H3//SREBF1//SHC1//RHOQ//MAPK10//PKD2L1//GOT1//GRIN2A//GRIN2B//IL1B//HNF1B//RAP1A//LYN//ADIPOQ//SFTPB//EIF2B5//GYS2//HNF4A//PFKL//SELENOS//ARG2//SFTPC//TGFB1//NUCB2//ENSA//EIF2B1//TCF7L2//TGFBR2//PRKCQ//SLC2A5//GSTT1//A2M//MPO//SLC22A8//TNF//LBP//IRAK2//CXCL2//STRN3//…
GO:0006366	transcription by RNA polymerase II	1.18069	0.00135506	0.0352013	KANK2//NFATC1//CITED2//HDGF//KLF4//STRN3//SNAI1//JDP2//CRYM//HEY2//POU3F1//CELA1//EPO//IL1B//MYC//NR2F6//CDKN1C//RARB//TNF//VDR//MITF//MAPK10//NR2C1//NOTCH1//CREM//HNF1B//IFNG//COPS2//ZFP496//HES7//ZBTB4//SPOP//RIPPLY3//SMYD2//LDB2//LYAR//LOXL2//TRIM27//LIN37//MED25//CTR9//BMP2//PAX2//MEN1//NELFE//EPAS1//WWTR1//BTG2//CBFA2T2//SP5//PHF19//STRAP//ZBTB5//ELANE//EZH1//CBX8//BCL6//MEPCE//GLI2//MDM4//R…
GO:0071310	cellular response to organic substance	1.17952	0.000155905	0.0103162	CD24//IRAK2//ECM1//THRA//GPHB5//BMP2//CITED2//ACVR1B//TAB1//USP9X//SMAD6//SMAD4//TGFB1//TGFB2//TGFBR2//SRC//LTBP3//DRD1//DRD5//DRD2//OLR1320//CHRM4//CHRM1//HTR1A//HTR5B//GNAI3//CSRP3//INSR//IGF1R//PIK3R2//EIF4EBP2//GRB10//NR1H3//SREBF1//SHC1//RHOQ//FGF19//FGF10//CEP57//FGFR1//CUZD1//RARB//REN//LHCGR//ADIPOR1//CRHR1//SPHK1//HIPK1//F2RL1//ADIPOQ//IL1B//IL5//IL6R//IL11RA1//IL3RA//STAT5A//IL1RAP//ZC3…
GO:0009605	response to external stimulus	1.17806	0.000121163	0.00867181	SPN//MASP2//A2M//ELANE//MPO//NRG1//DRD2//GRIN1//GRIN2A//GRIN2B//PRKN//SLC25A25//APOE//GDF15//TRPV1//EPX//MAVS//DEFA9//EIF2AK4//DDX58//ZC3H12A//IL12B//FFAR2//LBP//CXCL2//CD24//TRPM2//CCR7//F12//CCL12//CCL6//ASH1L//BPIFA1//AOC3//F2RL1//RT1-CE5//GPX2//PSMA1//SELENOS//TNF//ADORA2B//CXCR6//FGF10//NUP85//CXCR5//PTGDR2//FES//CCR1//CMKLR1//DEFB14//CXCR3//CFD//GABARAP//GABARAPL1//NTN3//CNTN4//NFASC//BDNF/…
GO:0006468	protein phosphorylation	1.17794	0.00214064	0.0458632	RGCC//CDKN2A//CDK5RAP1//CCNG1//CCNI//CDKN2C//NRG1//MAP3K2//IL1B//MBP//MYC//NF1//TNF//MAPK10//TAOK1//MEN1//PEBP1//TAOK3//MAP3K10//MAPK8IP2//STK24//ITPKB//MAPK4//TGFB1//MAPK12//TAOK2//BRAP//HSF1//SHC1//GADD45A//MAP4K1//MAP4K2//TAB1//LAMTOR2//LAMTOR3//F2RL1//INSR//FGF10//BMP2//GDF15//TP73//LPAR2//PRKCA//DUSP2//DUSP4//DRD1//NRAS//RPTOR//EZH2//CELSR3//DVL1//DRD2//MAS1//OGT//WWTR1//BAG1//PPP1R15B//ZC3H…
GO:0035556	intracellular signal transduction	1.17468	0.000408126	0.01835	NRG1//MAP3K2//IL1B//MBP//MYC//NF1//TNF//MAPK10//TAOK1//MEN1//PEBP1//TAOK3//MAP3K10//MAPK8IP2//STK24//ITPKB//MAPK4//TGFB1//MAPK12//TAOK2//BRAP//HSF1//SHC1//GADD45A//MAP4K1//MAP4K2//TAB1//LAMTOR2//LAMTOR3//F2RL1//INSR//FGF10//BMP2//GDF15//TP73//LPAR2//PRKCA//DUSP2//DUSP4//CRADD//ING4//TFAP4//RPS27L//GPHA2//DRD1//ADM//DRD5//LHCGR//GPR3//MC2R//PTGIR//ADORA2B//GPHB5//ADCY4//CRHR1//PTGER4//ADCY7//CXCR3…
GO:0010629	negative regulation of gene expression	1.17363	0.00214525	0.0458632	KANK2//NFATC1//CITED2//HDGF//KLF4//STRN3//SNAI1//JDP2//CRYM//HEY2//POU3F1//CELA1//EPO//IL1B//MYC//NR2F6//CDKN1C//RARB//TNF//VDR//MITF//MAPK10//NR2C1//NOTCH1//CREM//HNF1B//IFNG//COPS2//ZFP496//HES7//ZBTB4//SPOP//RIPPLY3//SMYD2//LDB2//LYAR//LOXL2//TRIM27//LIN37//MED25//CTR9//BMP2//PAX2//MEN1//NELFE//EPAS1//WWTR1//BTG2//CBFA2T2//SP5//PHF19//STRAP//ZBTB5//ELANE//EZH1//CBX8//BCL6//MEPCE//GLI2//MDM4//R…
GO:0031328	positive regulation of cellular biosynthetic process	1.16946	0.00233013	0.0487866	NOTCH1//INSR//DUOXA1//NR1H2//NR1H3//TCF7L2//SREBF1//SLC27A1//ADORA2B//IL1B//HILS1//TCP1//FBXO4//PRKCQ//CIZ1//WNT4//ERLIN2//EIF2A//LHCGR//CTR9//SUPT6H//CBX7//ATF4//SPN//LBP//APP//ZFPM1//TNF//IFNG//STAT5A//GRK2//ELANE//KLF4//DDAH2//TRPV1//HNF4A//PRKAA1//APOA5//MID1IP1//DYRK2//RPLP1//EIF2B5//KRT17//RPS3A//EIF3C//EIF3D//RPS27L//EIF4A3//SERP1//MAS1//FGF10//CDT1//STN1//GLI2//ATF1//NFATC1//CITED2//CITED…
GO:0065009	regulation of molecular function	1.1688	0.000134599	0.00953616	RGCC//CDKN2A//CDK5RAP1//CCNG1//CCNI//CDKN2C//TNF//GADD45A//MAP4K1//MAP4K2//TAB1//MAP3K2//TAOK1//LAMTOR2//TAOK3//LAMTOR3//TAOK2//NRG1//F2RL1//IL1B//INSR//FGF10//BMP2//GDF15//TP73//LPAR2//SHC1//PRKCA//DUSP2//DUSP4//DRD1//NF1//DRD5//PRKAR1A//TRIM27//DUS2//WWTR1//ITGB1BP1//WARS1//DBNDD2//CAMK2N2//FABP4//DVL1//MYC//NGFR//CTSH//CRADD//ROBO1//HSPD1//BCL2L11//RPS27L//ANGPT1//GPRC5A//ERRFI1//APP//LHCGR//D…
GO:0016043	cellular component organization	1.16805	8.4545e-09	9.88331e-06	BRIX1//MRTO4//BOP1//NOP2//RPLP0//MRPS7//RPS5//RRP7A//LOC500594//RPS27L//UBQLN1//ATG101//IRGM//TMEM41B//ATG13//RAB33B//ATG9B//GABARAP//AMBRA1//GABARAPL1//KIF18B//NUSAP1//MIS12//FGF10//SPRY1//NDC80//SPRY2//UBTF//CLASP2//NEFM//MAP1A//PRKCZ//TAOK1//TUBB2B//CEP120//TRIM46//CDC14B//TBCE//TUBE1//DYNC1LI2//NEFL//KIF2A//PRPF31//GCFC2//MTFR2//MX1//MTFR1L//MIEF1//PRKN//LSM4//STRAP//PRPF39//CDKN2A//FUNDC2//F…
GO:0071840	cellular component organization or biogenesis	1.1673	4.66931e-09	9.88331e-06	BRIX1//MRTO4//BOP1//NOP2//RPLP0//MRPS7//RPS5//RRP7A//LOC500594//RPS27L//UBQLN1//ATG101//IRGM//TMEM41B//ATG13//RAB33B//ATG9B//GABARAP//AMBRA1//GABARAPL1//NMD3//KIF18B//NUSAP1//MIS12//FGF10//SPRY1//NDC80//SPRY2//UBTF//CLASP2//NEFM//MAP1A//PRKCZ//TAOK1//TUBB2B//CEP120//TRIM46//CDC14B//TBCE//TUBE1//DYNC1LI2//NEFL//KIF2A//PRPF31//GCFC2//MTFR2//MX1//MTFR1L//MIEF1//PRKN//LSM4//STRAP//PRPF39//CDKN2A//FUN…
GO:0051179	localization	1.16716	7.92542e-09	9.88331e-06	NMD3//FGF10//SPRY1//NDC80//SPRY2//SLC6A9//SLC6A3//SYNGR3//SLC27A1//NMU//FGF19//SEMA4B//SEMA3A//ZEB2//SEMA3B//NRTN//NTRK2//FZD3//DAB1//TUBB2B//ASTN1//TRIM46//PEX5//ACAP3//ROBO3//ALKBH1//USP9X//ASCL1//CELSR3//DCLK1//ADA//MOAP1//RALB//SLC5A1//SPHK1//REN//DRD2//P2RX4//TGFB1//NKAIN3//ADM//TNF//ARL6IP1//ROBO1//LEMD3//NAPB//ANKRD13A//LRRTM1//ANGPT1//CRACR2B//NFASC//FFAR2//LBP//SPHK2//TREM3//TRPM2//CCR7/…
GO:0065008	regulation of biological quality	1.16681	8.12719e-06	0.00158345	SMC6//RAD50//STN1//RAD51D//FBXO4//DCLRE1B//TERF2//SLC6A9//SLC6A3//SYNGR3//PEBP1//DVL1//GRIN2A//GRIN2B//CHRNB4//CHRNA4//KCNMB2//SCN1A//DRD1//DRD2//GPX2//TRPM2//NMU//TRPV1//IL1B//IL1RN//NGFR//PIK3R2//MYT1//TCF7L2//MEN1//BCL2L11//IFNG//LYN//IKBKB//MOAP1//WWTR1//SCX//AIPL1//SPHK1//AGTR1B//DRD5//REN//CSRP3//PRKCA//ADM//GRK2//GAA//PLN//EPAS1//SCN10A//SEMA3A//MDM4//TNF//ARL6IP1//ALDH1A3//ITPKB//SNAP23//…
GO:0051173	positive regulation of nitrogen compound metabolic process	1.16412	0.000166286	0.0108285	TNF//GADD45A//MAP4K1//MAP4K2//TAB1//MAP3K2//TAOK1//LAMTOR2//TAOK3//LAMTOR3//TAOK2//NRG1//F2RL1//IL1B//INSR//FGF10//BMP2//GDF15//TP73//LPAR2//SHC1//RALB//FGF19//SPHK1//DRD1//REG3B//ADIPOQ//PRKCA//SPN//IFNG//OGT//AKTIP//GPRC5B//IRGM//MAVS//PRR5//CDK2AP1//PLAUR//APP//GATA4//NPTN//TGFB1//CSNK1D//LYN//DVL1//PTGER4//HDAC3//F12//MYC//NGFR//CDKN2A//CTSH//CRADD//ROBO1//HSPD1//BCL2L11//RPS27L//ANGPT1//NOTC…
GO:0031325	positive regulation of cellular metabolic process	1.16386	0.00010895	0.00787809	TNF//GADD45A//MAP4K1//MAP4K2//TAB1//MAP3K2//TAOK1//LAMTOR2//TAOK3//LAMTOR3//TAOK2//NRG1//F2RL1//IL1B//INSR//FGF10//BMP2//GDF15//TP73//LPAR2//SHC1//EPS15//RALB//FGF19//SPHK1//DRD1//REG3B//ADIPOQ//PRKCA//SPN//IFNG//OGT//AKTIP//GPRC5B//IRGM//MAVS//PRR5//CDK2AP1//PLAUR//APP//GATA4//NPTN//TGFB1//CSNK1D//LYN//DVL1//PTGER4//HDAC3//DRD2//ANGPT1//F12//MYC//NGFR//CDKN2A//CTSH//CRADD//ROBO1//HSPD1//BCL2L11/…
GO:0007166	cell surface receptor signaling pathway	1.16298	0.000984231	0.0296283	CD24//IRAK2//ECM1//ADORA2B//MICB//CMKLR1//LYN//FFAR2//VAV1//BMP2//NOTCH1//NRG1//BDNF//EPHB1//INSR//NTRK2//PDGFRA//DDR1//IGF1R//DOK2//LTK//EPHB2//EPHA4//EPHA2//DOK5//ANGPTL1//DDR2//CSF1//FGFR1//SRC//NRTN//ANGPT1//HBEGF//TGFB1//SHC1//GPRC5A//ERRFI1//APP//ECSIT//CITED2//ACVR1B//TAB1//USP9X//SMAD6//SMAD4//TGFB2//TGFBR2//LTBP3//GRM2//GRM8//GRM7//DAGLB//EPN1//RCAN2//HEY2//GOT1//HP//AGXT//CDH6//HNF1B//H…
GO:0009653	anatomical structure morphogenesis	1.16223	0.00056987	0.0219619	ERVFRD-1//NRG1//CAP2//CDH13//ADD1//VDR//LIPA//CDH6//BCL6//SHROOM3//THOC2//EPHB2//TBCC//EPB42//MAEL//TGFB2//CDH1//CDH11//LAMB2//EPB41L5//WNT7A//PKD1//COL11A1//CHAD//THRA//ECM1//EPHB1//HMOX1//LEPR//EGFL7//PRKCA//FGF10//IL15//CCL12//EMC10//EPAS1//PECAM1//ZC3H12A//WARS1//PTPRB//ANGPTL4//KCTD10//HIF3A//ESM1//LEMD3//FGFR1//CCN3//MMP2//CXCR3//SHC1//ANGPT1//NOTCH4//TGFBR2//CITED2//HEY2//ADM//NTRK2//EPHA2…
GO:0050793	regulation of developmental process	1.15985	0.000651327	0.0235485	FGF10//SPRY1//FGFR1//DRD2//NOTCH1//ZFP335//FZD3//KDM1A//ADA//PDCD1//TGFBR2//LYN//BMP2//CITED2//SMAD4//BDNF//NF1//CD24//CTNNA1//TGFB1//ANXA7//CCL12//RND2//SHROOM3//RHOG//PLXNA4//ARHGDIA//WDR1//DMTN//FES//RND1//FGD1//PARVA//TAOK2//MSN//RHOQ//CLASP2//HNF4A//NRG1//MFN1//PRKN//VAT1//POFUT2//SNAI1//RGCC//IL1B//LOXL2//WWTR1//BCL9L//EPB41L5//EZH2//TGFB2//ADIPOR1//STRAP//VASN//SFRP1//ZFPM1//CSF1//ADIPOQ//…
GO:0010628	positive regulation of gene expression	1.15867	0.0019494	0.0432692	TNF//F12//FFAR2//TRAF2//RT1-CE5//DDX58//MAVS//F2RL1//NOTCH1//IL1B//ADORA2B//GATA4//ATF4//MELTF//TNP2//NKD2//SRC//HILS1//IRF7//IL6R//LBP//P2RY2//IL12B//HSPD1//POLR3D//POLR3F//POLR3B//NRAS//IL18R1//IFNG//CCR7//IL1RAP//SPHK1//IL15//TGFB1//PRKCQ//PRKCZ//EPX//MAPK13//IL1RN//HSPA1A//ADIPOQ//PTGER4//DDT//CD2//ERLIN2//EIF2A//CTR9//SUPT6H//CBX7//RBM20//KHDRBS3//SPN//APP//ZFPM1//STAT5A//GRK2//ELANE//RPLP1/…
GO:0070887	cellular response to chemical stimulus	1.15606	0.00018721	0.011279	CD24//IRAK2//ECM1//THRA//GPHB5//FFAR2//LBP//TRPM2//CCR7//CCL12//CCL6//F2RL1//BMP2//CYP2D2//HNF4A//CYP2J10//CYP2R1//CITED2//ACVR1B//TAB1//USP9X//SMAD6//SMAD4//TGFB1//TGFB2//TGFBR2//SRC//LTBP3//DRD1//DRD5//DRD2//OLR1320//CHRM4//CHRM1//HTR1A//HTR5B//GNAI3//CSRP3//INSR//IGF1R//PIK3R2//EIF4EBP2//GRB10//NR1H3//SREBF1//SHC1//RHOQ//FGF19//FGF10//CEP57//FGFR1//STK24//CUZD1//RARB//REN//LHCGR//ADIPOR1//CRHR…
GO:0009966	regulation of signal transduction	1.14963	0.000789591	0.0266259	TNF//GADD45A//MAP4K1//MAP4K2//TAB1//MAP3K2//TAOK1//LAMTOR2//TAOK3//LAMTOR3//TAOK2//NRG1//F2RL1//IL1B//INSR//FGF10//BMP2//GDF15//TP73//LPAR2//SHC1//PRKCA//DUSP2//DUSP4//CD24//IRAK2//ECM1//GRK2//DRD2//ADM//GPHB5//THRA//GPRC5A//ERRFI1//APP//MAS1//TRAF4//TRAF2//MAP3K10//MAPKBP1//MAPK8IP3//TUB//USP20//RIC8B//GLI2//LFNG//NOTCH1//NOTCH4//ASCL1//HSH2D//KHDRBS1//ADIPOQ//SH3BP2//GRB10//SH2D1A//EIF2A//GRIP1…
GO:0023051	regulation of signaling	1.14736	0.000226195	0.0127946	TNF//GADD45A//MAP4K1//MAP4K2//TAB1//MAP3K2//TAOK1//LAMTOR2//TAOK3//LAMTOR3//TAOK2//NRG1//F2RL1//IL1B//INSR//FGF10//BMP2//GDF15//TP73//LPAR2//SHC1//PRKCA//DUSP2//DUSP4//CHMP5//EPS15//SPHK1//CD24//IRAK2//ECM1//REN//GRK2//DRD2//ADM//GPHB5//THRA//ANGPT1//GPRC5A//ERRFI1//APP//MAS1//TRAF4//TRAF2//MAP3K10//MAPKBP1//MAPK8IP3//TUB//USP20//RIC8B//GLI2//LFNG//NOTCH1//NOTCH4//ASCL1//KHDRBS1//MGLL//ACVR1B//LO…
GO:0010646	regulation of cell communication	1.14561	0.000274465	0.0145841	TNF//GADD45A//MAP4K1//MAP4K2//TAB1//MAP3K2//TAOK1//LAMTOR2//TAOK3//LAMTOR3//TAOK2//NRG1//F2RL1//IL1B//INSR//FGF10//BMP2//GDF15//TP73//LPAR2//SHC1//PRKCA//DUSP2//DUSP4//SPHK1//CD24//IRAK2//ECM1//REN//GRK2//DRD2//ADM//GPHB5//THRA//ANGPT1//GPRC5A//ERRFI1//APP//MAS1//TRAF4//TRAF2//MAP3K10//MAPKBP1//MAPK8IP3//TUB//USP20//RIC8B//GLI2//LFNG//NOTCH1//NOTCH4//ASCL1//KHDRBS1//MGLL//ACVR1B//LOC497940//HSH2D…
GO:0009893	positive regulation of metabolic process	1.13992	0.000306822	0.0155946	TNF//GADD45A//MAP4K1//MAP4K2//TAB1//MAP3K2//TAOK1//LAMTOR2//TAOK3//LAMTOR3//TAOK2//NRG1//F2RL1//IL1B//INSR//FGF10//BMP2//GDF15//TP73//LPAR2//SHC1//EPS15//RALB//FGF19//SPHK1//DRD1//REG3B//ADIPOQ//PRKCA//SPN//IFNG//OGT//AKTIP//GPRC5B//IRGM//MAVS//PRR5//CDK2AP1//PLAUR//APP//GATA4//NPTN//TGFB1//CSNK1D//LYN//DVL1//PTGER4//HDAC3//DRD2//ANGPT1//F12//FFAR2//TRAF2//RT1-CE5//DDX58//MYC//NGFR//CDKN2A//CTSH/…
GO:0080090	regulation of primary metabolic process	1.13643	9.07818e-06	0.00167564	RAD50//RGCC//CDKN2A//CDK5RAP1//CCNG1//CCNI//CDKN2C//KANK2//NFATC1//CITED2//HDGF//KLF4//STRN3//SNAI1//JDP2//CRYM//HEY2//POU3F1//CELA1//EPO//IL1B//MYC//NR2F6//CDKN1C//RARB//TNF//VDR//MITF//MAPK10//NR2C1//NOTCH1//CREM//HNF1B//IFNG//COPS2//ZFP496//HES7//ZBTB4//SPOP//RIPPLY3//SMYD2//LDB2//LYAR//LOXL2//TRIM27//LIN37//MED25//CTR9//BMP2//PAX2//MEN1//NELFE//EPAS1//WWTR1//BTG2//CBFA2T2//SP5//PHF19//STRAP//…
GO:0048583	regulation of response to stimulus	1.13609	0.000331527	0.0163755	TNF//GADD45A//MAP4K1//MAP4K2//TAB1//MAP3K2//TAOK1//LAMTOR2//TAOK3//LAMTOR3//TAOK2//NRG1//F2RL1//IL1B//INSR//FGF10//BMP2//GDF15//TP73//LPAR2//SHC1//PRKCA//DUSP2//DUSP4//SPN//MASP2//A2M//HSPA1A//RT1-N3//RT1-M2//RT1-S2//RT1-CE5//RT1-T24-1//IL12B//CD24//IRAK2//ECM1//C6//GRK2//DRD2//ADM//ARL6IP1//GPHB5//THRA//MAVS//EIF2AK4//DDX58//ZC3H12A//MICB//CMKLR1//LYN//F12//ADA//FFAR2//ASH1L//BPIFA1//AOC3//TRAF2…
GO:0048513	animal organ development	1.13566	0.000389715	0.0182231	WNT7A//PKD1//COL11A1//CHAD//TGFB2//THRA//LFNG//EIF2B5//MYC//BCL2L1//LHCGR//CTNNA1//ZFP830//SMAD4//ADRM1//MMP2//ANGPT1//LEPR//PGR//CBR1//SRC//A2M//STAT5A//PDGFRA//PLEKHA1//SMOC1//SLC39A5//ZDHHC16//SIX3//NF1//CTSH//FGF10//SLC5A1//PAX2//SPRY1//TSHZ3//FBN1//WNT4//BDNF//RARB//SDC1//ARG2//SMAD6//TGFB1//FGFR1//SFRP1//BMP2//PBX1//GZF1//WNT6//PPP2R3A//FGF19//SEMA4B//SEMA3A//ZEB2//SEMA3B//NRTN//IL11RA1//IL…
GO:0010033	response to organic substance	1.13379	0.000596335	0.0222815	CD24//IRAK2//ECM1//CXCL2//DRD1//DRD2//GRIN1//GRIN2A//GRIN2B//PPP3CA//DRD5//DPYSL2//RGS17//THRA//GPHB5//BMP2//LOC108348108//FBXO6//HSPA1A//HSPA4L//UBXN4//HSPA14//DNAJB5//DERL1//PRKN//HSPD1//CITED2//ACVR1B//TAB1//USP9X//SMAD6//SMAD4//TGFB1//TGFB2//TGFBR2//SRC//LTBP3//OLR1320//CHRM4//CHRM1//HTR1A//HTR5B//GNAI3//CSRP3//INSR//IGF1R//PIK3R2//EIF4EBP2//GRB10//NR1H3//SREBF1//SHC1//RHOQ//FGF19//FGF10//CEP…
GO:0051239	regulation of multicellular organismal process	1.13217	0.00152839	0.037483	FGF10//SPRY1//FGFR1//LYN//EPHA2//NPTN//TNF//REN//CSRP3//PRKCA//ADM//GRK2//IFNG//PEBP1//GAA//PLN//DRD2//EPAS1//SCN10A//SEMA3A//MDM4//NOTCH1//ZFP335//FZD3//KDM1A//NLGN1//TSHZ3//PDCD1//TGFBR2//FFAR2//RT1-CE5//TRAF2//DDX58//MAVS//BST2//ANGPT1//F2RL1//NOS1AP//SREBF1//UTS2R//BMP2//CITED2//SMAD4//HSPB6//CHRNB4//SHC1//BDNF//NF1//CD24//CTNNA1//TGFB1//HBEGF//THRA//NPFF//TRPV1//HEY2//ADA//NMU//CLASP2//HNF4A…
GO:0048731	system development	1.13151	4.71542e-05	0.0045936	PITX1//HOXC4//CDKN1C//VDR//BCAN//HES7//JAG2//HEXA//RAI1//HOXD10//FAM20C//GLI2//ASH1L//EPHA2//NCAN//HAPLN2//SERP1//TGFB2//FBN1//LTBP3//WNT7A//PKD1//COL11A1//CHAD//THRA//ECM1//EPHB1//HMOX1//LEPR//EGFL7//PRKCA//FGF10//IL15//CCL12//EMC10//EPAS1//PECAM1//ZC3H12A//EPHB2//WARS1//PTPRB//ANGPTL4//KCTD10//HIF3A//ESM1//LEMD3//FGFR1//CCN3//MMP2//CXCR3//SHC1//ANGPT1//LFNG//EIF2B5//MYC//BCL2L1//LHCGR//CTNNA1//…
GO:0051171	regulation of nitrogen compound metabolic process	1.13151	2.58337e-05	0.00336352	RAD50//RGCC//CDKN2A//CDK5RAP1//CCNG1//CCNI//CDKN2C//KANK2//NFATC1//CITED2//HDGF//KLF4//STRN3//SNAI1//JDP2//CRYM//HEY2//POU3F1//CELA1//EPO//IL1B//MYC//NR2F6//CDKN1C//RARB//TNF//VDR//MITF//MAPK10//NR2C1//NOTCH1//CREM//HNF1B//IFNG//COPS2//ZFP496//HES7//ZBTB4//SPOP//RIPPLY3//SMYD2//LDB2//LYAR//LOXL2//TRIM27//LIN37//MED25//CTR9//BMP2//PAX2//MEN1//NELFE//EPAS1//WWTR1//BTG2//CBFA2T2//SP5//PHF19//STRAP//…
GO:0031323	regulation of cellular metabolic process	1.12906	1.57108e-05	0.00244878	RAD50//RGCC//CDKN2A//CDK5RAP1//CCNG1//CCNI//CDKN2C//KANK2//NFATC1//CITED2//HDGF//KLF4//STRN3//SNAI1//JDP2//CRYM//HEY2//POU3F1//CELA1//EPO//IL1B//MYC//NR2F6//CDKN1C//RARB//TNF//VDR//MITF//MAPK10//NR2C1//NOTCH1//CREM//HNF1B//IFNG//COPS2//ZFP496//HES7//ZBTB4//SPOP//RIPPLY3//SMYD2//LDB2//LYAR//LOXL2//TRIM27//LIN37//MED25//CTR9//BMP2//PAX2//MEN1//NELFE//EPAS1//WWTR1//BTG2//CBFA2T2//SP5//PHF19//STRAP//…
GO:0010604	positive regulation of macromolecule metabolic process	1.12786	0.00141923	0.0359368	TNF//GADD45A//MAP4K1//MAP4K2//TAB1//MAP3K2//TAOK1//LAMTOR2//TAOK3//LAMTOR3//TAOK2//NRG1//F2RL1//IL1B//INSR//FGF10//BMP2//GDF15//TP73//LPAR2//SHC1//EPS15//RALB//FGF19//SPHK1//DRD1//REG3B//ADIPOQ//PRKCA//SPN//IFNG//OGT//AKTIP//GPRC5B//IRGM//MAVS//PRR5//CDK2AP1//PLAUR//APP//GATA4//NPTN//TGFB1//CSNK1D//LYN//DVL1//PTGER4//HDAC3//DRD2//ANGPT1//F12//FFAR2//TRAF2//RT1-CE5//DDX58//MYC//NGFR//CDKN2A//CTSH/…
GO:0010467	gene expression	1.12756	4.05822e-05	0.00437913	KANK2//NFATC1//CITED2//HDGF//KLF4//STRN3//SNAI1//JDP2//CRYM//HEY2//POU3F1//CELA1//EPO//IL1B//MYC//NR2F6//CDKN1C//RARB//TNF//VDR//MITF//MAPK10//NR2C1//NOTCH1//CREM//HNF1B//IFNG//COPS2//ZFP496//HES7//ZBTB4//SPOP//RIPPLY3//SMYD2//LDB2//LYAR//LOXL2//TRIM27//LIN37//MED25//CTR9//BMP2//PAX2//MEN1//NELFE//EPAS1//WWTR1//BTG2//CBFA2T2//SP5//PHF19//STRAP//ZBTB5//ELANE//EZH1//CBX8//BCL6//MEPCE//GLI2//MDM4//R…
GO:0044249	cellular biosynthetic process	1.12721	5.36088e-05	0.00508124	ARG2//KANK2//NFATC1//CITED2//HDGF//KLF4//STRN3//SNAI1//JDP2//CRYM//HEY2//POU3F1//CELA1//EPO//IL1B//MYC//NR2F6//CDKN1C//RARB//TNF//VDR//MITF//MAPK10//NR2C1//NOTCH1//CREM//HNF1B//IFNG//COPS2//ZFP496//HES7//ZBTB4//SPOP//RIPPLY3//SMYD2//LDB2//LYAR//LOXL2//TRIM27//LIN37//MED25//CTR9//BMP2//PAX2//MEN1//NELFE//EPAS1//WWTR1//BTG2//CBFA2T2//SP5//PHF19//STRAP//ZBTB5//ELANE//EZH1//CBX8//BCL6//MEPCE//GLI2//M…
GO:1901360	organic cyclic compound metabolic process	1.12719	4.69104e-05	0.0045936	LOC102549471//APLF//RAD50//KANK2//NFATC1//CITED2//HDGF//KLF4//STRN3//SNAI1//JDP2//CRYM//HEY2//POU3F1//CELA1//EPO//IL1B//MYC//NR2F6//CDKN1C//RARB//TNF//VDR//MITF//MAPK10//NR2C1//NOTCH1//CREM//HNF1B//IFNG//COPS2//ZFP496//HES7//ZBTB4//SPOP//RIPPLY3//SMYD2//LDB2//LYAR//LOXL2//TRIM27//LIN37//MED25//CTR9//BMP2//PAX2//MEN1//NELFE//EPAS1//WWTR1//BTG2//CBFA2T2//SP5//PHF19//STRAP//ZBTB5//ELANE//EZH1//CBX8/…
GO:0007275	multicellular organism development	1.1264	3.47808e-05	0.00410978	WNT7A//PITX1//HOXC4//CDKN1C//VDR//BCAN//HES7//JAG2//HEXA//RAI1//HOXD10//FAM20C//GLI2//ASH1L//EPHA2//NCAN//HAPLN2//SERP1//TGFB2//FBN1//LTBP3//PKD1//COL11A1//CHAD//THRA//ECM1//EPHB1//HMOX1//LEPR//EGFL7//PRKCA//FGF10//IL15//CCL12//EMC10//EPAS1//PECAM1//ZC3H12A//EPHB2//WARS1//PTPRB//ANGPTL4//KCTD10//HIF3A//ESM1//LEMD3//FGFR1//CCN3//MMP2//CXCR3//SHC1//ANGPT1//LFNG//EIF2B5//MYC//BCL2L1//LHCGR//CTNNA1//…
GO:0030154	cell differentiation	1.12611	0.00052891	0.0209592	LAMB2//EPB41L5//ZFP830//FBXO5//YTHDF2//WASHC1//CITED2//HEY2//EGFL7//ADM//NTRK2//EPHA2//TGFB1//TGFBR2//SNAI1//NF1//IGFBP5//BGLAP//BMP2//ASF1A//WWTR1//GLI2//CREB3L1//SMAD4//MEF2D//GABBR1//SFRP1//CHN2//NOTCH1//JAG2//PAX2//CTR9//HNF1B//PPP2R3A//FGF19//SEMA4B//SEMA3A//ZEB2//SEMA3B//NRTN//FZD3//DAB1//TUBB2B//ASTN1//TRIM46//PEX5//ACAP3//ROBO3//ALKBH1//USP9X//ASCL1//CELSR3//DCLK1//IL11RA1//STAT5A//IL15//…
GO:0016070	RNA metabolic process	1.12489	0.000840186	0.0267866	KANK2//NFATC1//CITED2//HDGF//KLF4//STRN3//SNAI1//JDP2//CRYM//HEY2//POU3F1//CELA1//EPO//IL1B//MYC//NR2F6//CDKN1C//RARB//TNF//VDR//MITF//MAPK10//NR2C1//NOTCH1//CREM//HNF1B//IFNG//COPS2//ZFP496//HES7//ZBTB4//SPOP//RIPPLY3//SMYD2//LDB2//LYAR//LOXL2//TRIM27//LIN37//MED25//CTR9//BMP2//PAX2//MEN1//NELFE//EPAS1//WWTR1//BTG2//CBFA2T2//SP5//PHF19//STRAP//ZBTB5//ELANE//EZH1//CBX8//BCL6//MEPCE//GLI2//MDM4//R…
GO:0034641	cellular nitrogen compound metabolic process	1.12422	2.7613e-05	0.00352141	LOC102549471//APLF//RAD50//ARG2//KANK2//NFATC1//CITED2//HDGF//KLF4//STRN3//SNAI1//JDP2//CRYM//HEY2//POU3F1//CELA1//EPO//IL1B//MYC//NR2F6//CDKN1C//RARB//TNF//VDR//MITF//MAPK10//NR2C1//NOTCH1//CREM//HNF1B//IFNG//COPS2//ZFP496//HES7//ZBTB4//SPOP//RIPPLY3//SMYD2//LDB2//LYAR//LOXL2//TRIM27//LIN37//MED25//CTR9//BMP2//PAX2//MEN1//NELFE//EPAS1//WWTR1//BTG2//CBFA2T2//SP5//PHF19//STRAP//ZBTB5//ELANE//EZH1/…
GO:1901564	organonitrogen compound metabolic process	1.12417	5.44995e-06	0.00123309	ARG2//DDAH2//RGCC//CDKN2A//CDK5RAP1//CCNG1//CCNI//CDKN2C//NRG1//MAP3K2//IL1B//MBP//MYC//NF1//TNF//MAPK10//TAOK1//MEN1//PEBP1//TAOK3//MAP3K10//MAPK8IP2//STK24//ITPKB//MAPK4//TGFB1//MAPK12//TAOK2//BRAP//HSF1//SHC1//GADD45A//MAP4K1//MAP4K2//TAB1//LAMTOR2//LAMTOR3//F2RL1//INSR//FGF10//BMP2//GDF15//TP73//LPAR2//PRKCA//DUSP2//DUSP4//STUB1//HECW1//UBOX5//MGRN1//JADE2//FBXO4//RNF20//RNF19B//TAF1//PPIL2//…
GO:1901576	organic substance biosynthetic process	1.12327	7.60979e-05	0.00637025	ARG2//KANK2//NFATC1//CITED2//HDGF//KLF4//STRN3//SNAI1//JDP2//CRYM//HEY2//POU3F1//CELA1//EPO//IL1B//MYC//NR2F6//CDKN1C//RARB//TNF//VDR//MITF//MAPK10//NR2C1//NOTCH1//CREM//HNF1B//IFNG//COPS2//ZFP496//HES7//ZBTB4//SPOP//RIPPLY3//SMYD2//LDB2//LYAR//LOXL2//TRIM27//LIN37//MED25//CTR9//BMP2//PAX2//MEN1//NELFE//EPAS1//WWTR1//BTG2//CBFA2T2//SP5//PHF19//STRAP//ZBTB5//ELANE//EZH1//CBX8//BCL6//MEPCE//GLI2//M…
GO:0048522	positive regulation of cellular process	1.12257	3.51564e-05	0.00410978	TNF//GADD45A//MAP4K1//MAP4K2//TAB1//MAP3K2//TAOK1//LAMTOR2//TAOK3//LAMTOR3//TAOK2//NRG1//F2RL1//IL1B//INSR//FGF10//BMP2//GDF15//TP73//LPAR2//SHC1//HSPA1A//RT1-N3//RT1-M2//RT1-S2//RT1-CE5//RT1-T24-1//IL12B//EPS15//RALB//FGF19//SPHK1//DRD1//REG3B//ADIPOQ//PRKCA//SPN//IFNG//OGT//AKTIP//GPRC5B//IRGM//MAVS//PRR5//CDK2AP1//PLAUR//APP//GATA4//NPTN//TGFB1//CSNK1D//LYN//DVL1//PTGER4//HDAC3//ECM1//CDH13//N…
GO:0019222	regulation of metabolic process	1.12237	8.74407e-06	0.00165759	RAD50//RGCC//CDKN2A//CDK5RAP1//CCNG1//CCNI//CDKN2C//KANK2//NFATC1//CITED2//HDGF//KLF4//STRN3//SNAI1//JDP2//CRYM//HEY2//POU3F1//CELA1//EPO//IL1B//MYC//NR2F6//CDKN1C//RARB//TNF//VDR//MITF//MAPK10//NR2C1//NOTCH1//CREM//HNF1B//IFNG//COPS2//ZFP496//HES7//ZBTB4//SPOP//RIPPLY3//SMYD2//LDB2//LYAR//LOXL2//TRIM27//LIN37//MED25//CTR9//BMP2//PAX2//MEN1//NELFE//EPAS1//WWTR1//BTG2//CBFA2T2//SP5//PHF19//STRAP//…
GO:0090304	nucleic acid metabolic process	1.12222	0.000453009	0.0191559	LOC102549471//APLF//RAD50//KANK2//NFATC1//CITED2//HDGF//KLF4//STRN3//SNAI1//JDP2//CRYM//HEY2//POU3F1//CELA1//EPO//IL1B//MYC//NR2F6//CDKN1C//RARB//TNF//VDR//MITF//MAPK10//NR2C1//NOTCH1//CREM//HNF1B//IFNG//COPS2//ZFP496//HES7//ZBTB4//SPOP//RIPPLY3//SMYD2//LDB2//LYAR//LOXL2//TRIM27//LIN37//MED25//CTR9//BMP2//PAX2//MEN1//NELFE//EPAS1//WWTR1//BTG2//CBFA2T2//SP5//PHF19//STRAP//ZBTB5//ELANE//EZH1//CBX8/…
GO:0009058	biosynthetic process	1.1218	7.19492e-05	0.00623027	ARG2//KANK2//NFATC1//CITED2//HDGF//KLF4//STRN3//SNAI1//JDP2//CRYM//HEY2//POU3F1//CELA1//EPO//IL1B//MYC//NR2F6//CDKN1C//RARB//TNF//VDR//MITF//MAPK10//NR2C1//NOTCH1//CREM//HNF1B//IFNG//COPS2//ZFP496//HES7//ZBTB4//SPOP//RIPPLY3//SMYD2//LDB2//LYAR//LOXL2//TRIM27//LIN37//MED25//CTR9//BMP2//PAX2//MEN1//NELFE//EPAS1//WWTR1//BTG2//CBFA2T2//SP5//PHF19//STRAP//ZBTB5//ELANE//EZH1//CBX8//BCL6//MEPCE//GLI2//M…
GO:1901362	organic cyclic compound biosynthetic process	1.12012	0.00194331	0.0432692	KANK2//NFATC1//CITED2//HDGF//KLF4//STRN3//SNAI1//JDP2//CRYM//HEY2//POU3F1//CELA1//EPO//IL1B//MYC//NR2F6//CDKN1C//RARB//TNF//VDR//MITF//MAPK10//NR2C1//NOTCH1//CREM//HNF1B//IFNG//COPS2//ZFP496//HES7//ZBTB4//SPOP//RIPPLY3//SMYD2//LDB2//LYAR//LOXL2//TRIM27//LIN37//MED25//CTR9//BMP2//PAX2//MEN1//NELFE//EPAS1//WWTR1//BTG2//CBFA2T2//SP5//PHF19//STRAP//ZBTB5//ELANE//EZH1//CBX8//BCL6//MEPCE//GLI2//MDM4//R…
GO:0010468	regulation of gene expression	1.11903	0.000815118	0.0267866	KANK2//NFATC1//CITED2//HDGF//KLF4//STRN3//SNAI1//JDP2//CRYM//HEY2//POU3F1//CELA1//EPO//IL1B//MYC//NR2F6//CDKN1C//RARB//TNF//VDR//MITF//MAPK10//NR2C1//NOTCH1//CREM//HNF1B//IFNG//COPS2//ZFP496//HES7//ZBTB4//SPOP//RIPPLY3//SMYD2//LDB2//LYAR//LOXL2//TRIM27//LIN37//MED25//CTR9//BMP2//PAX2//MEN1//NELFE//EPAS1//WWTR1//BTG2//CBFA2T2//SP5//PHF19//STRAP//ZBTB5//ELANE//EZH1//CBX8//BCL6//MEPCE//GLI2//MDM4//R…
GO:0048869	cellular developmental process	1.11823	0.000906291	0.0281271	LAMB2//EPB41L5//ZFP830//FBXO5//YTHDF2//WASHC1//CITED2//HEY2//EGFL7//ADM//NTRK2//EPHA2//TGFB1//TGFBR2//SNAI1//NF1//IGFBP5//BGLAP//BMP2//ASF1A//WWTR1//GLI2//CREB3L1//SMAD4//MEF2D//GABBR1//SFRP1//CHN2//NOTCH1//JAG2//PAX2//CTR9//HNF1B//PPP2R3A//FGF19//SEMA4B//SEMA3A//ZEB2//SEMA3B//NRTN//FZD3//DAB1//TUBB2B//ASTN1//TRIM46//PEX5//ACAP3//ROBO3//ALKBH1//USP9X//ASCL1//CELSR3//DCLK1//IL11RA1//STAT5A//IL15//…
GO:0006725	cellular aromatic compound metabolic process	1.11784	0.000216425	0.0125455	LOC102549471//APLF//RAD50//KANK2//NFATC1//CITED2//HDGF//KLF4//STRN3//SNAI1//JDP2//CRYM//HEY2//POU3F1//CELA1//EPO//IL1B//MYC//NR2F6//CDKN1C//RARB//TNF//VDR//MITF//MAPK10//NR2C1//NOTCH1//CREM//HNF1B//IFNG//COPS2//ZFP496//HES7//ZBTB4//SPOP//RIPPLY3//SMYD2//LDB2//LYAR//LOXL2//TRIM27//LIN37//MED25//CTR9//BMP2//PAX2//MEN1//NELFE//EPAS1//WWTR1//BTG2//CBFA2T2//SP5//PHF19//STRAP//ZBTB5//ELANE//EZH1//CBX8/…
GO:0048856	anatomical structure development	1.11701	4.18257e-05	0.00444177	WNT7A//ERVFRD-1//NRG1//CAP2//CDH13//ADD1//VDR//LIPA//CDH6//BCL6//SHROOM3//THOC2//EPHB2//TBCC//EPB42//MAEL//TGFB2//CDH1//CDH11//LAMB2//EPB41L5//PITX1//HOXC4//CDKN1C//BCAN//HES7//JAG2//HEXA//RAI1//HOXD10//FAM20C//GLI2//ASH1L//EPHA2//NCAN//HAPLN2//SERP1//FBN1//LTBP3//PKD1//COL11A1//CHAD//THRA//ECM1//EPHB1//HMOX1//LEPR//EGFL7//PRKCA//FGF10//IL15//CCL12//EMC10//EPAS1//PECAM1//ZC3H12A//WARS1//PTPRB//AN…
GO:0044267	cellular protein metabolic process	1.11654	0.000341054	0.0164976	RGCC//CDKN2A//CDK5RAP1//CCNG1//CCNI//CDKN2C//NRG1//MAP3K2//IL1B//MBP//MYC//NF1//TNF//MAPK10//TAOK1//MEN1//PEBP1//TAOK3//MAP3K10//MAPK8IP2//STK24//ITPKB//MAPK4//TGFB1//MAPK12//TAOK2//BRAP//HSF1//SHC1//GADD45A//MAP4K1//MAP4K2//TAB1//LAMTOR2//LAMTOR3//F2RL1//INSR//FGF10//BMP2//GDF15//TP73//LPAR2//PRKCA//DUSP2//DUSP4//STUB1//HECW1//UBOX5//MGRN1//JADE2//FBXO4//RNF20//RNF19B//TAF1//PPIL2//BTRC//HACE1//…
GO:0048518	positive regulation of biological process	1.11631	3.04304e-05	0.0037403	TNF//GADD45A//MAP4K1//MAP4K2//TAB1//MAP3K2//TAOK1//LAMTOR2//TAOK3//LAMTOR3//TAOK2//NRG1//F2RL1//IL1B//INSR//FGF10//BMP2//GDF15//TP73//LPAR2//SHC1//SPRY1//FGFR1//MASP2//A2M//HSPA1A//RT1-N3//RT1-M2//RT1-S2//RT1-CE5//RT1-T24-1//IL12B//EPS15//RALB//FGF19//SPHK1//DRD1//REG3B//ADIPOQ//PRKCA//SPN//IFNG//OGT//AKTIP//GPRC5B//IRGM//MAVS//PRR5//CDK2AP1//PLAUR//APP//GATA4//NPTN//TGFB1//CSNK1D//LYN//DVL1//PTG…
GO:0043412	macromolecule modification	1.11547	0.00196162	0.0433176	RGCC//CDKN2A//CDK5RAP1//CCNG1//CCNI//CDKN2C//NRG1//MAP3K2//IL1B//MBP//MYC//NF1//TNF//MAPK10//TAOK1//MEN1//PEBP1//TAOK3//MAP3K10//MAPK8IP2//STK24//ITPKB//MAPK4//TGFB1//MAPK12//TAOK2//BRAP//HSF1//SHC1//GADD45A//MAP4K1//MAP4K2//TAB1//LAMTOR2//LAMTOR3//F2RL1//INSR//FGF10//BMP2//GDF15//TP73//LPAR2//PRKCA//DUSP2//DUSP4//STUB1//HECW1//UBOX5//MGRN1//JADE2//FBXO4//RNF20//RNF19B//TAF1//PPIL2//BTRC//HACE1//…
GO:0009059	macromolecule biosynthetic process	1.11494	0.000950062	0.0292269	KANK2//NFATC1//CITED2//HDGF//KLF4//STRN3//SNAI1//JDP2//CRYM//HEY2//POU3F1//CELA1//EPO//IL1B//MYC//NR2F6//CDKN1C//RARB//TNF//VDR//MITF//MAPK10//NR2C1//NOTCH1//CREM//HNF1B//IFNG//COPS2//ZFP496//HES7//ZBTB4//SPOP//RIPPLY3//SMYD2//LDB2//LYAR//LOXL2//TRIM27//LIN37//MED25//CTR9//BMP2//PAX2//MEN1//NELFE//EPAS1//WWTR1//BTG2//CBFA2T2//SP5//PHF19//STRAP//ZBTB5//ELANE//EZH1//CBX8//BCL6//MEPCE//GLI2//MDM4//R…
GO:0044271	cellular nitrogen compound biosynthetic process	1.11406	0.00129111	0.0337905	ARG2//KANK2//NFATC1//CITED2//HDGF//KLF4//STRN3//SNAI1//JDP2//CRYM//HEY2//POU3F1//CELA1//EPO//IL1B//MYC//NR2F6//CDKN1C//RARB//TNF//VDR//MITF//MAPK10//NR2C1//NOTCH1//CREM//HNF1B//IFNG//COPS2//ZFP496//HES7//ZBTB4//SPOP//RIPPLY3//SMYD2//LDB2//LYAR//LOXL2//TRIM27//LIN37//MED25//CTR9//BMP2//PAX2//MEN1//NELFE//EPAS1//WWTR1//BTG2//CBFA2T2//SP5//PHF19//STRAP//ZBTB5//ELANE//EZH1//CBX8//BCL6//MEPCE//GLI2//M…
GO:0034645	cellular macromolecule biosynthetic process	1.11391	0.00127609	0.033665	KANK2//NFATC1//CITED2//HDGF//KLF4//STRN3//SNAI1//JDP2//CRYM//HEY2//POU3F1//CELA1//EPO//IL1B//MYC//NR2F6//CDKN1C//RARB//TNF//VDR//MITF//MAPK10//NR2C1//NOTCH1//CREM//HNF1B//IFNG//COPS2//ZFP496//HES7//ZBTB4//SPOP//RIPPLY3//SMYD2//LDB2//LYAR//LOXL2//TRIM27//LIN37//MED25//CTR9//BMP2//PAX2//MEN1//NELFE//EPAS1//WWTR1//BTG2//CBFA2T2//SP5//PHF19//STRAP//ZBTB5//ELANE//EZH1//CBX8//BCL6//MEPCE//GLI2//MDM4//R…
GO:0046483	heterocycle metabolic process	1.11211	0.000449084	0.0191559	LOC102549471//APLF//RAD50//KANK2//NFATC1//CITED2//HDGF//KLF4//STRN3//SNAI1//JDP2//CRYM//HEY2//POU3F1//CELA1//EPO//IL1B//MYC//NR2F6//CDKN1C//RARB//TNF//VDR//MITF//MAPK10//NR2C1//NOTCH1//CREM//HNF1B//IFNG//COPS2//ZFP496//HES7//ZBTB4//SPOP//RIPPLY3//SMYD2//LDB2//LYAR//LOXL2//TRIM27//LIN37//MED25//CTR9//BMP2//PAX2//MEN1//NELFE//EPAS1//WWTR1//BTG2//CBFA2T2//SP5//PHF19//STRAP//ZBTB5//ELANE//EZH1//CBX8/…
GO:0032502	developmental process	1.11206	2.96091e-05	0.00370854	WNT7A//ERVFRD-1//NRG1//CAP2//CDH13//ADD1//VDR//LIPA//CDH6//BCL6//SHROOM3//THOC2//EPHB2//TBCC//EPB42//MAEL//TGFB2//CDH1//CDH11//LAMB2//EPB41L5//PITX1//HOXC4//CDKN1C//BCAN//HES7//JAG2//HEXA//RAI1//HOXD10//FAM20C//GLI2//ASH1L//EPHA2//NCAN//HAPLN2//SERP1//FBN1//LTBP3//PKD1//COL11A1//CHAD//THRA//ECM1//EPHB1//HMOX1//LEPR//EGFL7//PRKCA//FGF10//IL15//CCL12//EMC10//EPAS1//PECAM1//ZC3H12A//WARS1//PTPRB//AN…
GO:0006807	nitrogen compound metabolic process	1.1076	6.29249e-08	3.6668e-05	LOC102549471//APLF//RAD50//ARG2//DDAH2//RGCC//CDKN2A//CDK5RAP1//CCNG1//CCNI//CDKN2C//KANK2//NFATC1//CITED2//HDGF//KLF4//STRN3//SNAI1//JDP2//CRYM//HEY2//POU3F1//CELA1//EPO//IL1B//MYC//NR2F6//CDKN1C//RARB//TNF//VDR//MITF//MAPK10//NR2C1//NOTCH1//CREM//HNF1B//IFNG//COPS2//ZFP496//HES7//ZBTB4//SPOP//RIPPLY3//SMYD2//LDB2//LYAR//LOXL2//TRIM27//LIN37//MED25//CTR9//BMP2//PAX2//MEN1//NELFE//EPAS1//WWTR1//B…
GO:0060255	regulation of macromolecule metabolic process	1.1073	0.000188171	0.011279	RAD50//RGCC//CDKN2A//CDK5RAP1//CCNG1//CCNI//CDKN2C//KANK2//NFATC1//CITED2//HDGF//KLF4//STRN3//SNAI1//JDP2//CRYM//HEY2//POU3F1//CELA1//EPO//IL1B//MYC//NR2F6//CDKN1C//RARB//TNF//VDR//MITF//MAPK10//NR2C1//NOTCH1//CREM//HNF1B//IFNG//COPS2//ZFP496//HES7//ZBTB4//SPOP//RIPPLY3//SMYD2//LDB2//LYAR//LOXL2//TRIM27//LIN37//MED25//CTR9//BMP2//PAX2//MEN1//NELFE//EPAS1//WWTR1//BTG2//CBFA2T2//SP5//PHF19//STRAP//…
GO:0044237	cellular metabolic process	1.10694	7.21659e-09	9.88331e-06	LOC102549471//APLF//RAD50//GAA//ACOT2//PEX5//ACOT4//SLC27A5//UBQLN1//ATG101//IRGM//TMEM41B//ATG13//RAB33B//ATG9B//GABARAP//AMBRA1//GABARAPL1//ARG2//DDAH2//RGCC//CDKN2A//CDK5RAP1//CCNG1//CCNI//CDKN2C//KANK2//NFATC1//CITED2//HDGF//KLF4//STRN3//SNAI1//JDP2//CRYM//HEY2//POU3F1//CELA1//EPO//IL1B//MYC//NR2F6//CDKN1C//RARB//TNF//VDR//MITF//MAPK10//NR2C1//NOTCH1//CREM//HNF1B//IFNG//COPS2//ZFP496//HES7//Z…
GO:0019538	protein metabolic process	1.10687	0.000318958	0.0158665	RGCC//CDKN2A//CDK5RAP1//CCNG1//CCNI//CDKN2C//NRG1//MAP3K2//IL1B//MBP//MYC//NF1//TNF//MAPK10//TAOK1//MEN1//PEBP1//TAOK3//MAP3K10//MAPK8IP2//STK24//ITPKB//MAPK4//TGFB1//MAPK12//TAOK2//BRAP//HSF1//SHC1//GADD45A//MAP4K1//MAP4K2//TAB1//LAMTOR2//LAMTOR3//F2RL1//INSR//FGF10//BMP2//GDF15//TP73//LPAR2//PRKCA//DUSP2//DUSP4//STUB1//HECW1//UBOX5//MGRN1//JADE2//FBXO4//RNF20//RNF19B//TAF1//PPIL2//BTRC//HACE1//…
GO:0006139	nucleobase-containing compound metabolic process	1.1026	0.00145426	0.0365597	LOC102549471//APLF//RAD50//KANK2//NFATC1//CITED2//HDGF//KLF4//STRN3//SNAI1//JDP2//CRYM//HEY2//POU3F1//CELA1//EPO//IL1B//MYC//NR2F6//CDKN1C//RARB//TNF//VDR//MITF//MAPK10//NR2C1//NOTCH1//CREM//HNF1B//IFNG//COPS2//ZFP496//HES7//ZBTB4//SPOP//RIPPLY3//SMYD2//LDB2//LYAR//LOXL2//TRIM27//LIN37//MED25//CTR9//BMP2//PAX2//MEN1//NELFE//EPAS1//WWTR1//BTG2//CBFA2T2//SP5//PHF19//STRAP//ZBTB5//ELANE//EZH1//CBX8/…
GO:0008152	metabolic process	1.09491	6.13114e-09	9.88331e-06	LOC102549471//APLF//RAD50//GAA//ACOT2//PEX5//ACOT4//SLC27A5//UBQLN1//ATG101//IRGM//TMEM41B//ATG13//RAB33B//ATG9B//GABARAP//AMBRA1//GABARAPL1//ARG2//DDAH2//RGCC//CDKN2A//CDK5RAP1//CCNG1//CCNI//CDKN2C//KANK2//NFATC1//CITED2//HDGF//KLF4//STRN3//SNAI1//JDP2//CRYM//HEY2//POU3F1//CELA1//EPO//IL1B//MYC//NR2F6//CDKN1C//RARB//TNF//VDR//MITF//MAPK10//NR2C1//NOTCH1//CREM//HNF1B//IFNG//COPS2//ZFP496//HES7//Z…
GO:0044260	cellular macromolecule metabolic process	1.09384	6.91366e-05	0.00606155	LOC102549471//APLF//RAD50//RGCC//CDKN2A//CDK5RAP1//CCNG1//CCNI//CDKN2C//KANK2//NFATC1//CITED2//HDGF//KLF4//STRN3//SNAI1//JDP2//CRYM//HEY2//POU3F1//CELA1//EPO//IL1B//MYC//NR2F6//CDKN1C//RARB//TNF//VDR//MITF//MAPK10//NR2C1//NOTCH1//CREM//HNF1B//IFNG//COPS2//ZFP496//HES7//ZBTB4//SPOP//RIPPLY3//SMYD2//LDB2//LYAR//LOXL2//TRIM27//LIN37//MED25//CTR9//BMP2//PAX2//MEN1//NELFE//EPAS1//WWTR1//BTG2//CBFA2T2/…
GO:0044238	primary metabolic process	1.09347	5.61311e-07	0.000207213	LOC102549471//APLF//RAD50//GAA//ACOT2//PEX5//ACOT4//SLC27A5//DDAH2//RGCC//CDKN2A//CDK5RAP1//CCNG1//CCNI//CDKN2C//KANK2//NFATC1//CITED2//HDGF//KLF4//STRN3//SNAI1//JDP2//CRYM//HEY2//POU3F1//CELA1//EPO//IL1B//MYC//NR2F6//CDKN1C//RARB//TNF//VDR//MITF//MAPK10//NR2C1//NOTCH1//CREM//HNF1B//IFNG//COPS2//ZFP496//HES7//ZBTB4//SPOP//RIPPLY3//SMYD2//LDB2//LYAR//LOXL2//TRIM27//LIN37//MED25//CTR9//BMP2//PAX2//…
GO:0043170	macromolecule metabolic process	1.09106	6.8103e-06	0.00140492	LOC102549471//APLF//RAD50//RGCC//CDKN2A//CDK5RAP1//CCNG1//CCNI//CDKN2C//KANK2//NFATC1//CITED2//HDGF//KLF4//STRN3//SNAI1//JDP2//CRYM//HEY2//POU3F1//CELA1//EPO//IL1B//MYC//NR2F6//CDKN1C//RARB//TNF//VDR//MITF//MAPK10//NR2C1//NOTCH1//CREM//HNF1B//IFNG//COPS2//ZFP496//HES7//ZBTB4//SPOP//RIPPLY3//SMYD2//LDB2//LYAR//LOXL2//TRIM27//LIN37//MED25//CTR9//BMP2//PAX2//MEN1//NELFE//EPAS1//WWTR1//BTG2//CBFA2T2/…
GO:0071704	organic substance metabolic process	1.09017	1.92069e-07	7.92456e-05	LOC102549471//APLF//RAD50//GAA//ACOT2//PEX5//ACOT4//SLC27A5//ARG2//DDAH2//RGCC//CDKN2A//CDK5RAP1//CCNG1//CCNI//CDKN2C//KANK2//NFATC1//CITED2//HDGF//KLF4//STRN3//SNAI1//JDP2//CRYM//HEY2//POU3F1//CELA1//EPO//IL1B//MYC//NR2F6//CDKN1C//RARB//TNF//VDR//MITF//MAPK10//NR2C1//NOTCH1//CREM//HNF1B//IFNG//COPS2//ZFP496//HES7//ZBTB4//SPOP//RIPPLY3//SMYD2//LDB2//LYAR//LOXL2//TRIM27//LIN37//MED25//CTR9//BMP2//…
GO:0009987	cellular process	1.01848	0.00022107	0.0127097	LOC102549471//APLF//RAD50//GAA//BRIX1//MRTO4//BOP1//NOP2//RPLP0//MRPS7//RPS5//RRP7A//LOC500594//RPS27L//ACOT2//PEX5//ACOT4//SLC27A5//UBQLN1//ATG101//IRGM//TMEM41B//ATG13//RAB33B//ATG9B//GABARAP//AMBRA1//GABARAPL1//ARG2//DDAH2//NMD3//KIF18B//NUSAP1//MIS12//CDT1//EIF2AK4//RAD1//TP53BP1//CLSPN//ATRIP//RGCC//CDKN2A//CDK5RAP1//CCNG1//CCNI//CDKN2C//NFATC1//PPAT//PAICS//CDC25A//CAMK2G//PPP3CA//ACVR1B//K…
