# Supplementary material for: GSK-126 Protects CA1 Neurons from H3K27me3-Mediated Apoptosis in Cerebral Ischemia
Source: Mol Neurobiol. 2022 Jan 29;59(4):2552–62. doi: 10.1007/s12035-021-02677-3 (PMC9016005; doi:10.1007/s12035-021-02677-3)
Supplement: Supplementary file 10 — (XLS 39 kb) [file 12035_2021_2677_MOESM6_ESM.xls]

## Sheet: rno
Supplement Table 2: Significant pathway analysis between GSK-126+I/R group and I/R group
PathwayID	Definition	Fisher-Pvalue	FDR	Enrichment_Score	GeneRatio	Genes
rno05166	HTLV-I infection	0.000458146	0.0652361	3.339	0.059351	ADCY4//ADCY7//ATF1//ATF4//BCL2L1//CALR//CANX//CDC16//CDC20//CDKN2A//CDKN2C//CREBBP//CREM//DVL1//FOSL1//FZD3//FZD6//IKBKB//IL15//MYC//NFATC1//NRAS//PDGFRA//PIK3R2//POLE2//POLE3//PPP3CA//PPP3R2//PRKACA//RT1-BA//RT1-CE1//RT1-CE11//RT1-CE12//RT1-CE14//RT1-CE5//RT1-CE7//RT1-DOA//RT1-M2//RT1-N3//RT1-T24-1//SMAD4//STAT5A//TGFB1//TGFB2//TGFBR2//TNF//TRRAP//TSPO//VAC14//WNT2B//WNT4//WNT6//WNT7A
rno05030	Cocaine addiction	0.000474136	0.0652361	3.3241	0.015677	ATF4//ATF6B//BDNF//CREB3L1//DRD1//DRD2//FOSB//GNAI3//GRIN1//GRIN2A//GRIN2B//GRM2//PRKACA//SLC6A3
rno04010	MAPK signaling pathway	0.000864113	0.0652361	3.06343	0.052632	ATF4//BDNF//CACNA1C//CACNG5//CACNG6//DUSP2//DUSP4//ECSIT//FGF10//FGF19//FGFR1//GADD45A//HSPA1A//IKBKB//IL1B//LAMTOR3//MAP3K2//MAP4K1//MAP4K2//MAPK10//MAPK12//MAPK13//MAPK8IP2//MAPK8IP3//MYC//NF1//NFATC1//NRAS//NTRK2//PDGFRA//PPP3CA//PPP3R2//PRKACA//PRKCA//PTPN7//PTPRR//RAP1A//RPS6KA5//TAB1//TAOK1//TAOK2//TAOK3//TGFB1//TGFB2//TGFBR2//TNF//TRAF2
rno05014	Amyotrophic lateral sclerosis (ALS)	0.000881569	0.0652361	3.05474	0.016797	BCL2L1//CYCS//DERL1//GRIN1//GRIN2A//GRIN2B//MAPK12//MAPK13//NEFL//NEFM//PPP3CA//PPP3R2//SLC1A2//TNF//TOMM40L
rno05031	Amphetamine addiction	0.0020464	0.102537	2.68901	0.017917	ARC//ATF4//ATF6B//CACNA1C//CAMK2G//CREB3L1//DRD1//FOSB//GRIN1//GRIN2A//GRIN2B//PPP3CA//PPP3R2//PRKACA//PRKCA//SLC6A3
rno04915	Estrogen signaling pathway	0.00207845	0.102537	2.68226	0.023516	ADCY4//ADCY7//ATF4//ATF6B//CREB3L1//FKBP4//GABBR1//GABBR2//GNAI3//HBEGF//HSPA1A//KCNJ6//KCNJ9//MMP2//NRAS//PIK3R2//PRKACA//SHC1//SHC3//SHC4//SRC
rno00604	Glycosphingolipid biosynthesis - ganglio series	0.00469374	0.161606	2.32848	0.006719	HEXA//SLC33A1//ST3GAL1//ST3GAL2//ST6GALNAC6//ST8SIA1
rno04940	Type I diabetes mellitus	0.00525575	0.161606	2.27936	0.019037	HSPD1//ICA1//IFNG//IL12B//IL1B//RT1-BA//RT1-CE1//RT1-CE11//RT1-CE12//RT1-CE14//RT1-CE5//RT1-CE7//RT1-DOA//RT1-M2//RT1-N3//RT1-T24-1//TNF
rno04727	GABAergic synapse	0.0056283	0.161606	2.24962	0.021277	ADCY4//ADCY7//CACNA1C//GABARAP//GABARAPL1//GABBR1//GABBR2//GABRG2//GABRQ//GNAI3//GNG2//GNGT2//GPHN//HAP1//KCNJ6//PRKACA//PRKCA//SLC32A1//SRC
rno04728	Dopaminergic synapse	0.00566863	0.161606	2.24652	0.027996	ATF4//ATF6B//CACNA1C//CAMK2G//CREB3L1//DRD1//DRD2//DRD5//GNAI3//GNG2//GNGT2//GRIN2A//GRIN2B//KCNJ6//KCNJ9//MAPK10//MAPK12//MAPK13//PPP2R3A//PPP2R5A//PPP3CA//PRKACA//PRKCA//SCN1A//SLC6A3
rno05169	Epstein-Barr virus infection	0.00600563	0.161606	2.22144	0.043673	AKAP8L//CREBBP//CSNK2A2//DDX58//EIF2AK4//GTF2E2//HSPA1A//IFNG//IKBKB//LYN//MAPK10//MAPK12//MAPK13//MYC//NCOR2//NUP214//PIK3R2//POLR2C//POLR2J//POLR3B//POLR3D//POLR3F//POLR3GL//PRKACA//PSMC1//PSMD4//RT1-CE1//RT1-CE11//RT1-CE12//RT1-CE14//RT1-CE5//RT1-CE7//RT1-M2//RT1-N3//RT1-T24-1//SPN//TAB1//TRAF2//USP7
rno05206	MicroRNAs in cancer	0.00664934	0.164017	2.17722	0.030235	ABCB1A//ABCC1//BCL2L11//CCNG1//CDC25A//CDKN2A//CREBBP//DNMT1//EZH2//FZD3//HOXD10//IKBKB//MCL1//MDM4//MYC//NOTCH1//NOTCH4//NRAS//PDGFRA//PRKCA//RPS6KA5//RPTOR//SHC1//SHC4//SPRY2//TGFB2//ZEB2
rno04932	Non-alcoholic fatty liver disease (NAFLD)	0.00899647	0.201118	2.04593	0.032475	ADIPOQ//ADIPOR1//ATF4//BCL2L11//COX5A//COX6A2//CYCS//IKBKB//IL1B//IL6R//INSR//LEPR//MAPK10//NDUFA12//NDUFA4//NDUFA4L2//NDUFA5//NDUFS8//NR1H3//PIK3R2//PRKAA1//PRKAG3//SDHD//SREBF1//TGFB1//TNF//TRAF2//UQCRC2//UQCRFS1
rno04612	Antigen processing and presentation	0.0102725	0.201118	1.98833	0.021277	CALR//CANX//HSPA1A//IFNG//PSME2//PSME3//RT1-BA//RT1-CE1//RT1-CE11//RT1-CE12//RT1-CE14//RT1-CE5//RT1-CE7//RT1-DOA//RT1-M2//RT1-N3//RT1-T24-1//TAPBP//TNF
rno00260	Glycine, serine and threonine metabolism	0.0113087	0.201118	1.94659	0.011198	AGXT//ALAS1//AOC3//DLD//DMGDH//GCSH//GRHPR//PSAT1//SARDH//SDS
rno04925	Aldosterone synthesis and secretion	0.0114863	0.201118	1.93982	0.019037	ADCY4//ADCY7//AGTR1B//ATF1//ATF4//ATF6B//CACNA1C//CAMK1//CAMK1G//CAMK2G//CREB3L1//CYP11A1//DAGLB//MC2R//PDE2A//PRKACA//PRKCA
rno03013	RNA transport	0.0125779	0.201118	1.90039	0.032475	EIF1B//EIF2B1//EIF2B5//EIF3B//EIF3C//EIF3D//EIF3I//EIF4A1//EIF4A3//EIF4E2//EIF4EBP2//EIF5B//NDC1//NMD3//NUP153//NUP210//NUP214//NUP35//NUP54//NUP85//PABPC1//POP7//RANGAP1//RPP21//RPP25L//SNUPN//STRAP//THOC2//XPO5
rno05330	Allograft rejection	0.0126286	0.201118	1.89864	0.016797	IFNG//IL12B//IL5//RT1-BA//RT1-CE1//RT1-CE11//RT1-CE12//RT1-CE14//RT1-CE5//RT1-CE7//RT1-DOA//RT1-M2//RT1-N3//RT1-T24-1//TNF
rno04720	Long-term potentiation	0.0131209	0.201118	1.88204	0.015677	ATF4//CACNA1C//CAMK2G//CREBBP//GRIN1//GRIN2A//GRIN2B//NRAS//PPP1R1A//PPP3CA//PPP3R2//PRKACA//PRKCA//RAP1A
rno04514	Cell adhesion molecules (CAMs)	0.0135891	0.201118	1.86681	0.033595	ALCAM//CADM1//CD2//CD99//CDH1//CLDN6//GLYCAM1//LRRC4//LRRC4B//MADCAM1//MPZ//NFASC//NLGN1//NRXN3//NTNG2//PDCD1//PECAM1//RT1-BA//RT1-CE1//RT1-CE11//RT1-CE12//RT1-CE14//RT1-CE5//RT1-CE7//RT1-DOA//RT1-M2//RT1-N3//RT1-T24-1//SDC1//SPN
rno04080	Neuroactive ligand-receptor interaction	0.0145462	0.205033	1.83725	0.051512	ADORA2B//AGTR1B//BDKRB1//CHRM1//CHRM4//CHRNA10//CHRNA4//CHRNA9//CHRNB4//CRHR1//DRD1//DRD2//DRD5//F2RL1//F2RL2//GABBR1//GABBR2//GABRG2//GABRQ//GRIN1//GRIN2A//GRIN2B//GRM2//GRM7//GRM8//HCRTR1//HCRTR2//HTR1A//HTR5B//LEPR//LHCGR//LPAR2//MAS1//MC2R//NTSR2//OPRD1//P2RX4//P2RX6//P2RY2//PTGER4//PTGIR//TAAR7C//THRA//TRPV1//TSPO//UTS2R
rno03050	Proteasome	0.0162049	0.215205	1.79035	0.012318	IFNG//POMP//PSMA1//PSMA3//PSMA3L//PSMB2//PSMC1//PSMD4//PSME2//PSME3//PSME4
rno04750	Inflammatory mediator regulation of TRP channels	0.016722	0.215205	1.77671	0.023516	ADCY4//ADCY7//ASIC2//BDKRB1//CAMK2G//CYP2J10//F2RL1//IL1B//IL1RAP//MAPK10//MAPK12//MAPK13//P2RY2//PIK3R2//PRKACA//PRKCA//PRKCQ//PTGER4//SRC//TRPV1//TRPV2
rno04211	Longevity regulating pathway - mammal	0.0188718	0.221357	1.72419	0.020157	ADCY4//ADCY7//ADIPOQ//ADIPOR1//ATF4//ATF6B//ATG13//CREB3L1//EIF4E2//IGF1R//INSR//NRAS//PIK3R2//PRKAA1//PRKACA//PRKAG3//RHEB//RPTOR
rno05332	Graft-versus-host disease	0.0193686	0.221357	1.7129	0.015677	IFNG//IL1B//RT1-BA//RT1-CE1//RT1-CE11//RT1-CE12//RT1-CE14//RT1-CE5//RT1-CE7//RT1-DOA//RT1-M2//RT1-N3//RT1-T24-1//TNF
rno04310	Wnt signaling pathway	0.0205557	0.221357	1.68707	0.027996	BTRC//CAMK2G//CREBBP//CSNK2A2//CTBP2//DVL1//FOSL1//FZD3//FZD6//MAPK10//MYC//NFATC1//NKD2//PPP3CA//PPP3R2//PRICKLE2//PRKACA//PRKCA//SFRP1//SMAD4//TCF7L2//WNT2B//WNT4//WNT6//WNT7A
rno04520	Adherens junction	0.0206363	0.221357	1.68537	0.016797	ACTN3//CDH1//CREBBP//CSNK2A2//CTNNA1//CTNNA2//FGFR1//IGF1R//INSR//PTPRB//SMAD4//SNAI1//SRC//TCF7L2//TGFBR2
rno03010	Ribosome	0.0217951	0.221357	1.66164	0.031355	MRPL10//MRPL14//MRPL17//MRPL18//MRPL19//MRPL36//MRPL9//MRPS10//MRPS7//RPL14//RPL18//RPL18A//RPL19//RPL27A//RPL29//RPL30//RPL31//RPL4//RPL41//RPL9//RPLP0//RPLP1//RPS15A//RPS16//RPS23//RPS27L//RPS3A//RPS5
rno04668	TNF signaling pathway	0.0218111	0.221357	1.66132	0.022396	ATF4//ATF6B//BAG4//CCL12//CREB3L1//CSF1//CXCL2//IKBKB//IL15//IL18R1//IL1B//LIF//MAPK10//MAPK12//MAPK13//PIK3R2//RPS6KA5//TAB1//TNF//TRAF2
rno04723	Retrograde endocannabinoid signaling	0.0235818	0.221357	1.62742	0.021277	ABHD6//ADCY4//ADCY7//CACNA1C//DAGLB//GABRG2//GABRQ//GNAI3//GNG2//GNGT2//KCNJ6//KCNJ9//MAPK10//MAPK12//MAPK13//MGLL//PRKACA//PRKCA//SLC32A1
rno04933	AGE-RAGE signaling pathway in diabetic complications	0.0235818	0.221357	1.62742	0.021277	AGTR1B//CCL12//IL1B//MAPK10//MAPK12//MAPK13//MMP2//NFATC1//NRAS//PIK3R2//PRKCA//PRKCZ//SMAD4//STAT5A//TGFB1//TGFB2//TGFBR2//THBD//TNF
rno05220	Chronic myeloid leukemia	0.0258552	0.221357	1.58745	0.016797	BCL2L1//CDKN2A//CTBP2//IKBKB//MYC//NRAS//PIK3R2//SHC1//SHC3//SHC4//SMAD4//STAT5A//TGFB1//TGFB2//TGFBR2
rno04261	Adrenergic signaling in cardiomyocytes	0.0260537	0.221357	1.58413	0.027996	ADCY4//ADCY7//AGTR1B//ATF4//ATF6B//ATP1B3//CACNA1C//CACNG5//CACNG6//CAMK2G//CREB3L1//CREM//GNAI3//MAPK12//MAPK13//PIK3R2//PLN//PPP1R1A//PPP2R3A//PPP2R5A//PRKACA//PRKCA//RAPGEF4//RPS6KA5//TPM3
rno04725	Cholinergic synapse	0.0261739	0.221357	1.58213	0.022396	ADCY4//ADCY7//ATF4//CACNA1C//CAMK2G//CHRM1//CHRM4//CHRNA4//CHRNB4//CREB3L1//GNAI3//GNG2//GNGT2//KCNJ4//KCNJ6//KCNQ3//NRAS//PIK3R2//PRKACA//PRKCA
rno04931	Insulin resistance	0.0261739	0.221357	1.58213	0.022396	CPT1B//CREB3L1//GYS2//IKBKB//INSR//MAPK10//NR1H2//NR1H3//OGT//PIK3R2//PPP1R3D//PRKAA1//PRKAG3//PRKCQ//PRKCZ//SLC27A1//SLC27A5//SLC2A4//SREBF1//TNF
rno04916	Melanogenesis	0.0280348	0.230508	1.5523	0.020157	ADCY4//ADCY7//CAMK2G//CREB3L1//CREBBP//DVL1//FZD3//FZD6//GNAI3//MITF//NRAS//PRKACA//PRKCA//TCF7L2//WNT2B//WNT4//WNT6//WNT7A
rno04213	Longevity regulating pathway - multiple species	0.0294573	0.235659	1.53081	0.014558	ADCY4//ADCY7//CLPB//EIF4EBP2//HSPA1A//IGF1R//INSR//NRAS//PIK3R2//PRKAA1//PRKACA//PRKAG3//RPTOR
rno00240	Pyrimidine metabolism	0.0310441	0.236591	1.50802	0.021277	CAD//DUT//ENTPD4//NME7//NT5C//NT5C1B//NT5E//POLA2//POLE2//POLE3//POLR1E//POLR2C//POLR2J//POLR3B//POLR3D//POLR3F//POLR3GL//TXNRD1//UPB1
rno04919	Thyroid hormone signaling pathway	0.0311724	0.236591	1.50623	0.023516	ATP1B3//CREBBP//GATA4//HDAC3//MED12//MED14//MED17//MYC//NOTCH1//NOTCH4//NRAS//PIK3R2//PLN//PRKACA//PRKCA//RCAN2//RHEB//RXRG//SRC//THRA//WNT4
rno04330	Notch signaling pathway	0.0330155	0.239509	1.48128	0.012318	CREBBP//CTBP2//DTX3//DVL1//HES5//JAG2//LFNG//NCOR2//NOTCH1//NOTCH4//PSENEN
rno04060	Cytokine-cytokine receptor interaction	0.0331753	0.239509	1.47918	0.038074	ACVR1B//CCL12//CCR1//CCR7//CD70//CSF1//CSF3//CXCL14//CXCL2//CXCR3//CXCR5//CXCR6//EPO//IFNG//IL11RA1//IL12B//IL15//IL18R1//IL1B//IL1RAP//IL22//IL3RA//IL5//IL6R//IL9R//LEPR//LIF//NGFR//PDGFRA//TGFB1//TGFB2//TGFBR2//TNF//TNFRSF11B
rno04152	AMPK signaling pathway	0.0363681	0.253639	1.43928	0.024636	ADIPOQ//ADIPOR1//CPT1B//CREB3L1//GYS2//HNF4A//IGF1R//INSR//LEPR//MLYCD//PFKFB4//PFKL//PIK3R2//PPP2R3A//PPP2R5A//PRKAA1//PRKAG3//RHEB//RPTOR//SCD//SLC2A4//SREBF1
rno04724	Glutamatergic synapse	0.0368462	0.253639	1.43361	0.022396	ADCY4//ADCY7//CACNA1C//GNAI3//GNG2//GNGT2//GRIN1//GRIN2A//GRIN2B//GRM2//GRM7//GRM8//PLD1//PPP3CA//PPP3R2//PRKACA//PRKCA//SHANK2//SLC1A2//SLC1A3
rno04210	Apoptosis	0.039145	0.260825	1.40732	0.016797	BCL2L1//CYCS//DFFA//IKBKB//IL1B//IL1RAP//IL3RA//IRAK2//PIK3R2//PPP3CA//PPP3R2//PRKACA//PRKAR1A//TNF//TRAF2
rno04071	Sphingolipid signaling pathway	0.0396525	0.260825	1.40173	0.023516	ABCC1//ACER1//ASAH1//CERS4//GNAI3//MAPK10//MAPK12//MAPK13//NRAS//OPRD1//PIK3R2//PLD1//PPP2R3A//PPP2R5A//PRKCA//PRKCZ//SGMS1//SPHK1//SPHK2//TNF//TRAF2
rno04141	Protein processing in endoplasmic reticulum	0.0415119	0.26712	1.38183	0.030235	ATF4//ATF6B//BAG1//CALR//CANX//DERL1//DNAJA2//DNAJB11//EDEM1//EIF2AK4//FBXO6//GANAB//HSPA1A//HSPA4L//MAN1A1//MAN1A2//MAPK10//MBTPS1//PRKCSH//RPN2//SEC24D//SEC31A//STUB1//TRAF2//UBE2D4//UBQLN1//UBQLN4
rno04912	GnRH signaling pathway	0.0476523	0.298881	1.32192	0.017917	ADCY4//ADCY7//ATF4//CACNA1C//CAMK2G//HBEGF//MAP3K2//MAPK10//MAPK12//MAPK13//MMP2//NRAS//PLD1//PRKACA//PRKCA//SRC
rno04380	Osteoclast differentiation	0.048925	0.298881	1.31047	0.024636	CSF1//FOSB//FOSL1//IFNG//IKBKB//IL1B//MAPK10//MAPK12//MAPK13//MITF//NFATC1//OSCAR//PIK3R2//PPP3CA//PPP3R2//TAB1//TGFB1//TGFB2//TGFBR2//TNF//TNFRSF11B//TRAF2
rno05321	Inflammatory bowel disease (IBD)	0.049477	0.298881	1.3056	0.013438	IFNG//IL12B//IL18R1//IL1B//IL22//IL5//NFATC1//RT1-BA//RT1-DOA//TGFB1//TGFB2//TNF
