# Supplementary material for: GSK-126 Protects CA1 Neurons from H3K27me3-Mediated Apoptosis in Cerebral Ischemia
Source: Mol Neurobiol. 2022 Jan 29;59(4):2552–62. doi: 10.1007/s12035-021-02677-3 (PMC9016005; doi:10.1007/s12035-021-02677-3)
Supplement: Supplementary file 11 — (XLS 1064 kb) [file 12035_2021_2677_MOESM7_ESM.xls]

## Sheet: BP
Supplement Table 3： Significant GO analysis between GSK-126+I/R group and sham group
GO.ID	Term	Fold.Enrichment	Pvalue	FDR	GENES
GO:0021527	spinal cord association neuron differentiation	4.47233	0.000119506	0.00769816	LBX1//PAX3//LHX5//GSX1//MDGA1//TAL1//PAX7//ASCL1
GO:0007216	G protein-coupled glutamate receptor signaling pathway	4.19281	0.000214028	0.0117581	GRM2//GRM4//GRM6//GRIK3//GRM7//HOMER1//DAGLA//TRPM1
GO:0001574	ganglioside biosynthetic process	4.19281	0.00360296	0.0678696	B4GALT6//ST8SIA2//ST8SIA3//ST6GALNAC3//B4GALNT1
GO:0034370	triglyceride-rich lipoprotein particle remodeling	4.19281	0.00360296	0.0678696	APOA5//APOA1//APOA2//LPL//APOA4
GO:0034372	very-low-density lipoprotein particle remodeling	4.19281	0.00360296	0.0678696	APOA5//APOA1//APOA2//LPL//APOA4
GO:0060484	lung-associated mesenchyme development	4.19281	0.00360296	0.0678696	WNT11//SHH//PTK7//FGFR1//CTNNB1
GO:0071420	cellular response to histamine	4.19281	0.00360296	0.0678696	HRH1//HRH2//GABRA1//AOC1//FGFR1
GO:0006000	fructose metabolic process	3.81165	0.00596096	0.0915816	SORD//FBP2//FBP1//KHK//PFKFB4
GO:0010872	regulation of cholesterol esterification	3.81165	0.00596096	0.0915816	APOA5//AGT//APOA4//APOA1//APOA2
GO:0072584	caveolin-mediated endocytosis	3.81165	0.00596096	0.0915816	SRC//PROM2//UNC119//PACSIN2//MLC1
GO:1990440	positive regulation of transcription from RNA polymerase II promoter in response to endoplasmic reticulum stress	3.81165	0.00596096	0.0915816	TP53//ATF6//CREB3L3//ATF6B//ATF4
GO:2000508	regulation of dendritic cell chemotaxis	3.81165	0.00596096	0.0915816	LGALS9//CCR7//C1QBP//CCR6//GAS6
GO:0021516	dorsal spinal cord development	3.64592	0.000149352	0.00927038	PAX3//LHX5//GSX1//MDGA1//TAL1//PAX7//ASCL1//LBX1//GDNF//PBX3
GO:0001553	luteinization	3.59384	0.000367158	0.0154206	INHBA//TP53//RETN//RUNX1//MFN2//CAPN5//A2M//CYP19A1//PLEKHA1
GO:0010040	response to iron(II) ion	3.49401	0.00922527	0.118509	GPLD1//BECN1//ACO1//PAWR//IREB2
GO:1900426	positive regulation of defense response to bacterium	3.49401	0.00922527	0.118509	PGC//F2RL1//LGALS9//GRN//CYBA
GO:0001977	renal system process involved in regulation of blood volume	3.35425	0.0054888	0.0874964	CYP11B3//F2RL1//PDGFB//GAS6//UTS2//CYBA
GO:0006590	thyroid hormone generation	3.35425	0.0054888	0.0874964	DUOXA2//PAX8//MED1//TPO//DIO2//DUOX2
GO:0042953	lipoprotein transport	3.35425	0.0054888	0.0874964	LRP2//MIA2//APOBEC1//APOC2//UNC119//ZDHHC17
GO:0044872	lipoprotein localization	3.35425	0.0054888	0.0874964	MIA2//APOBEC1//APOC2//UNC119//ZDHHC17//LRP2
GO:0060742	epithelial cell differentiation involved in prostate gland development	3.35425	0.0054888	0.0874964	RXRA//TP63//ESR2//PSAP//PLAUR//CTNNB1
GO:0002679	respiratory burst involved in defense response	3.35425	0.0234022	0.201732	LBP//GRN//NCF1//MPO
GO:0014807	regulation of somitogenesis	3.35425	0.0234022	0.201732	PPP2R3A//PAX3//HES7//DMRT2
GO:0015791	polyol transport	3.35425	0.0234022	0.201732	AQP1//AQP2//AQP9//SLC2A13
GO:0034380	high-density lipoprotein particle assembly	3.35425	0.0234022	0.201732	APOA5//APOA4//APOA1//APOA2
GO:0046501	protoporphyrinogen IX metabolic process	3.35425	0.0234022	0.201732	ALAS2//UROD//IREB2//EIF2AK1
GO:0048050	post-embryonic eye morphogenesis	3.35425	0.0234022	0.201732	KDR//FLT1//BHLHE23//FBN1
GO:0051124	synaptic growth at neuromuscular junction	3.35425	0.0234022	0.201732	AGRN//COLQ//SIX4//SHANK2
GO:0071888	macrophage apoptotic process	3.35425	0.0234022	0.201732	CCR5//ST6GAL1//SELENOS//CDKN2A
GO:0090209	negative regulation of triglyceride metabolic process	3.35425	0.0234022	0.201732	GPLD1//PIK3CG//ESR1//APOBEC1
GO:1901033	positive regulation of response to reactive oxygen species	3.35425	0.0234022	0.201732	PAWR//PARK7//FOXP1//RIPK1
GO:1901374	acetate ester transport	3.35425	0.0234022	0.201732	CACNA1A//TACR2//HTR6//SLC22A1
GO:1903236	regulation of leukocyte tethering or rolling	3.35425	0.0234022	0.201732	CCL25//CAPN1//ITGA4//PAWR
GO:2000109	regulation of macrophage apoptotic process	3.35425	0.0234022	0.201732	CCR5//ST6GAL1//SELENOS//CDKN2A
GO:0045603	positive regulation of endothelial cell differentiation	3.26107	0.00327109	0.0646293	ADD1//PROC//AKAP11//CLDN5//VEZF1//GDF2//CTNNB1
GO:0003093	regulation of glomerular filtration	3.22524	0.0135388	0.149075	F2RL1//PDGFB//GAS6//UTS2//CYBA
GO:0030299	intestinal cholesterol absorption	3.22524	0.0135388	0.149075	APOA5//APOA4//APOA1//LEP//APOA2
GO:0033700	phospholipid efflux	3.22524	0.0135388	0.149075	APOA1//APOA5//APOA4//APOA2//APOC2
GO:0034776	response to histamine	3.22524	0.0135388	0.149075	HRH1//HRH2//GABRA1//AOC1//FGFR1
GO:0071679	commissural neuron axon guidance	3.22524	0.0135388	0.149075	GDNF//FZD3//NFIB//SHH//EPHB2
GO:1902715	positive regulation of interferon-gamma secretion	3.22524	0.0135388	0.149075	FLT3//LGALS9//ABL2//ARID5A//CD2
GO:1904948	midbrain dopaminergic neuron differentiation	3.22524	0.0135388	0.149075	SFRP2//WNT9B//LMX1A//RAC1//CTNNB1
GO:0010934	macrophage cytokine production	3.14461	0.00790696	0.108832	IRAK3//TGFB2//CD74//TLR4//SEMA7A//GAS6
GO:0044241	lipid digestion	3.14461	0.00790696	0.108832	APOA5//APOA4//APOA1//LEP//APOA2//AQP1
GO:0060192	negative regulation of lipase activity	3.14461	0.00790696	0.108832	ANGPTL3//ANGPTL4//ANXA8//BICD1//APOA1//APOA2
GO:1903204	negative regulation of oxidative stress-induced neuron death	3.14461	0.00117042	0.0309785	PARK7//FBXO7//NR4A3//OXR1//TBC1D24//ATG7//TSC1//ATF4//CTNNB1
GO:0001573	ganglioside metabolic process	3.08944	0.00465213	0.0793919	ST8SIA2//ST8SIA3//ST6GALNAC3//B4GALNT1//NEU1//HEXB//B4GALT6
GO:1903203	regulation of oxidative stress-induced neuron death	3.04932	0.000254811	0.0130161	PARK7//OXR1//TBC1D24//ATG7//FBXO7//NR4A3//TSC1//ATF4//CTNNB1//TLR4//RALBP1//LANCL1
GO:0010692	regulation of alkaline phosphatase activity	3.04932	0.0333686	0.239784	SEMA4D//TGFB2//GPLD1//PPARGC1B
GO:0018206	peptidyl-methionine modification	3.04932	0.0333686	0.239784	NAA20//NAA35//APOA1//APOA2
GO:0030388	fructose 1,6-bisphosphate metabolic process	3.04932	0.0333686	0.239784	FBP2//ALDOC//FBP1//PFKL
GO:0034135	regulation of toll-like receptor 2 signaling pathway	3.04932	0.0333686	0.239784	MFHAS1//LYN//F2RL1//CYBA
GO:0035726	common myeloid progenitor cell proliferation	3.04932	0.0333686	0.239784	MIR125B1//FLT3//ITPKB//NR4A3
GO:0042541	hemoglobin biosynthetic process	3.04932	0.0333686	0.239784	EIF2AK1//LDB1//ALAS2//INHBA
GO:0043587	tongue morphogenesis	3.04932	0.0333686	0.239784	SHH//SIX4//HDAC1//CTNNB1
GO:0046598	positive regulation of viral entry into host cell	3.04932	0.0333686	0.239784	NECTIN1//LGALS9//CD74//TRIM21
GO:0048570	notochord morphogenesis	3.04932	0.0333686	0.239784	TBXT//EPHA2//GLI2//WNT11
GO:0060379	cardiac muscle cell myoblast differentiation	3.04932	0.0333686	0.239784	TBX2//MYOCD//TBXT//PRICKLE1
GO:0072172	mesonephric tubule formation	3.04932	0.0333686	0.239784	GDNF//SIX4//HNF1B//WNT9B
GO:0072173	metanephric tubule morphogenesis	3.04932	0.0333686	0.239784	WNT9B//LGR4//HES5//PAX8
GO:0075294	positive regulation by symbiont of entry into host	3.04932	0.0333686	0.239784	NECTIN1//LGALS9//CD74//TRIM21
GO:0086016	AV node cell action potential	3.04932	0.0333686	0.239784	CACNB2//TRPM4//CACNA1C//CXADR
GO:0086027	AV node cell to bundle of His cell signaling	3.04932	0.0333686	0.239784	CACNB2//TRPM4//CACNA1C//CXADR
GO:1901660	calcium ion export	3.04932	0.0333686	0.239784	SLC8B1//RGS9//SLC8A3//ATP2B1
GO:0006182	cGMP biosynthetic process	2.99486	0.0190276	0.184082	NPPC//NPPA//NPPB//GUCY1B2//GUCY2C
GO:0006684	sphingomyelin metabolic process	2.99486	0.0190276	0.184082	ENPP7//SMPDL3B//SGMS2//PRKCD//CLN3
GO:0006828	manganese ion transport	2.99486	0.0190276	0.184082	ATP2C1//ATP2C2//TRPC7//TRPC3//TRPC1
GO:0010935	regulation of macrophage cytokine production	2.99486	0.0190276	0.184082	IRAK3//TGFB2//CD74//TLR4//SEMA7A
GO:0032222	regulation of synaptic transmission, cholinergic	2.99486	0.0190276	0.184082	CACNA1A//TACR2//HTR6//NGFR//UTS2
GO:0033623	regulation of integrin activation	2.99486	0.0190276	0.184082	PCSK5//RASIP1//PIEZO1//CDH17//P2RY12
GO:0060736	prostate gland growth	2.99486	0.0190276	0.184082	SHH//ESR1//PRLR//CYP19A1//PSAP
GO:0090231	regulation of spindle checkpoint	2.99486	0.0190276	0.184082	DUSP1//LCMT1//NDC80//TPR//PCID2
GO:0090266	regulation of mitotic cell cycle spindle assembly checkpoint	2.99486	0.0190276	0.184082	NDC80//TPR//PCID2//DUSP1//LCMT1
GO:1903504	regulation of mitotic spindle checkpoint	2.99486	0.0190276	0.184082	DUSP1//LCMT1//NDC80//TPR//PCID2
GO:1904478	regulation of intestinal absorption	2.99486	0.0190276	0.184082	APOA5//APOA4//APOA1//LEP//APOA2
GO:0036475	neuron death in response to oxidative stress	2.95963	0.000351395	0.0150385	LANCL1//PARK7//OXR1//TBC1D24//ATG7//FBXO7//NR4A3//TSC1//ATF4//CTNNB1//TLR4//RALBP1
GO:0002407	dendritic cell chemotaxis	2.95963	0.0110056	0.133092	CCR7//LGALS9//C1QBP//CCR6//GAS6//TRPM4
GO:0020027	hemoglobin metabolic process	2.95963	0.0110056	0.133092	ALAS2//INHBA//EIF2AK1//LDB1//ADD1//EPB42
GO:2000194	regulation of female gonad development	2.95963	0.0110056	0.133092	WT1//MFN2//SRC//TP53//RETN//RUNX1
GO:0030889	negative regulation of B cell proliferation	2.93497	0.00643041	0.096331	CDKN2A//CASP3//TYROBP//CD300A//INPP5D//PAWR//LYN
GO:0072079	nephron tubule formation	2.93497	0.00643041	0.096331	GDNF//HES5//SIX4//HNF1B//WNT9B//PAX8//CTNNB1
GO:1903209	positive regulation of oxidative stress-induced cell death	2.93497	0.00643041	0.096331	PAWR//PARK7//TLR4//RALBP1//FOXP1//RIPK1//MMP3
GO:0018230	peptidyl-L-cysteine S-palmitoylation	2.91674	0.0037857	0.0696926	ZDHHC22//ZDHHC25//ZDHHC3//ZDHHC9//CLIP3//ZDHHC18//ZDHHC23//ZDHHC12
GO:0018231	peptidyl-S-diacylglycerol-L-cysteine biosynthetic process from peptidyl-cysteine	2.91674	0.0037857	0.0696926	ZDHHC22//ZDHHC25//ZDHHC3//ZDHHC9//CLIP3//ZDHHC18//ZDHHC23//ZDHHC12
GO:0036342	post-anal tail morphogenesis	2.91674	0.0037857	0.0696926	TP63//FZD3//HES7//TBXT//SP5//SFRP2//TRAF3IP1//EPHA2
GO:0048485	sympathetic nervous system development	2.91674	0.0037857	0.0696926	FZD3//ASCL1//CTNNB1//NF1//TP63//GDNF//HAND2//GFRA3
GO:0072643	interferon-gamma secretion	2.91674	0.0037857	0.0696926	LGALS9//FLT3//ABL2//ARID5A//CD2//F2RL1//TRIM27//VTCN1
GO:0060065	uterus development	2.90271	0.00224181	0.0497113	WNT7A//WNT9B//KDM5B//MYOCD//ESR1//CYP19A1//ESR2//TGFB2//SRC
GO:0008206	bile acid metabolic process	2.88256	0.000796543	0.024455	AMACR//CYP7B1//PEX2//SLC27A5//FGFR4//FGF19//HSD3B7//CYP19A1//LEP//ARV1//SLC10A2
GO:0022602	ovulation cycle process	2.79521	9.42906e-07	0.000287545	LEP//CBR1//AGT//SRC//ZFP830//ESR1//EREG//CAPN5//A2M//CYP19A1//PLEKHA1//CASP12//CASP3//GRK2//ARRB1//CENPI//ADRM1//INHBA//CHRNA7//ROBO2//TP53//RETN//RUNX1//MFN2//MAP2K6
GO:0003071	renal system process involved in regulation of systemic arterial blood pressure	2.79521	0.00301138	0.0605211	AGT//PCSK5//CYP11B3//SERPINF2//F2RL1//PDGFB//GAS6//UTS2//CYBA
GO:0034368	protein-lipid complex remodeling	2.79521	0.00866852	0.114719	APOA5//APOA1//APOA2//LPL//APOA4//MPO//PLTP
GO:0034369	plasma lipoprotein particle remodeling	2.79521	0.00866852	0.114719	APOA5//APOA1//APOA2//LPL//APOA4//MPO//PLTP
GO:0036336	dendritic cell migration	2.79521	0.00866852	0.114719	TRPM4//CCR7//LGALS9//C1QBP//CCR6//GAS6//NLRP12
GO:0046068	cGMP metabolic process	2.79521	0.00866852	0.114719	NPPC//NPPA//NPPB//GUCY1B2//GUCY2C//PDE10A//PDE2A
GO:0014051	gamma-aminobutyric acid secretion	2.79521	0.0148729	0.157308	HTR6//P2RX7//SLC6A1//NF1//GRM4//CACNA1A
GO:0032239	regulation of nucleobase-containing compound transport	2.79521	0.0148729	0.157308	THOC5//KHDRBS1//TPR//DHX9//NCBP2//RIPK1
GO:0140448	signaling receptor ligand precursor processing	2.79521	0.0148729	0.157308	ENPEP//DISP1//PCSK5//SCG5//ECE1//MME
GO:0009312	oligosaccharide biosynthetic process	2.79521	0.025797	0.207739	FBP2//FBP1//LALBA//B3GALT5//ST6GALNAC5
GO:0010896	regulation of triglyceride catabolic process	2.79521	0.025797	0.207739	GPLD1//PIK3CG//APOA5//APOA4//APOC2
GO:0021781	glial cell fate commitment	2.79521	0.025797	0.207739	CTNNB1//OLIG2//ASCL1//TAL1//HES5
GO:0034393	positive regulation of smooth muscle cell apoptotic process	2.79521	0.025797	0.207739	MFN2//ATF4//CDKN2A//ARRB1//MAP2K4
GO:0034433	steroid esterification	2.79521	0.025797	0.207739	APOA5//AGT//APOA4//APOA1//APOA2
GO:0034434	sterol esterification	2.79521	0.025797	0.207739	APOA5//AGT//APOA4//APOA1//APOA2
GO:0034435	cholesterol esterification	2.79521	0.025797	0.207739	APOA5//AGT//APOA4//APOA1//APOA2
GO:0045591	positive regulation of regulatory T cell differentiation	2.79521	0.025797	0.207739	IL2RG//GIMAP5//LGALS9//IL2//CD46
GO:0046479	glycosphingolipid catabolic process	2.79521	0.025797	0.207739	PSAP//NEU1//HEXB//NAGA//PRKCD
GO:0051004	regulation of lipoprotein lipase activity	2.79521	0.025797	0.207739	ANGPTL4//ANGPTL3//APOA5//APOA4//APOC2
GO:0060856	establishment of blood-brain barrier	2.79521	0.025797	0.207739	WNT7A//CTNNB1//MXRA8//TRPV1//LSR
GO:0072283	metanephric renal vesicle morphogenesis	2.79521	0.025797	0.207739	GDNF//PAX8//WNT9B//CTNNB1//KIF26B
GO:0072567	chemokine (C-X-C motif) ligand 2 production	2.79521	0.025797	0.207739	F2RL1//FOXP1//LPL//CD74//HDAC1
GO:0003337	mesenchymal to epithelial transition involved in metanephros morphogenesis	2.79521	0.0454403	0.27678	WNT9B//CTNNB1//GDNF//PAX8
GO:0007168	receptor guanylyl cyclase signaling pathway	2.79521	0.0454403	0.27678	NPPC//NPPA//NPPB//GUCY2C
GO:0030206	chondroitin sulfate biosynthetic process	2.79521	0.0454403	0.27678	CHST7//CHPF//CHST13//XYLT2
GO:0030432	peristalsis	2.79521	0.0454403	0.27678	AGT//DLG1//GDNF//SSTR2
GO:0035721	intraciliary retrograde transport	2.79521	0.0454403	0.27678	TTC21B//TCTEX1D2//DYNC2LI1//IFT43
GO:0046929	negative regulation of neurotransmitter secretion	2.79521	0.0454403	0.27678	HTR6//RAP1B//RAP1A//NF1
GO:0050711	negative regulation of interleukin-1 secretion	2.79521	0.0454403	0.27678	APOA1//SERPINB1A//NLRP12//GAS6
GO:0060068	vagina development	2.79521	0.0454403	0.27678	ESR1//ESR2//LRP2//MERTK
GO:0070444	oligodendrocyte progenitor proliferation	2.79521	0.0454403	0.27678	CDH2//LRP2//SHH//LYN
GO:0070445	regulation of oligodendrocyte progenitor proliferation	2.79521	0.0454403	0.27678	LRP2//SHH//LYN//CDH2
GO:0072124	regulation of glomerular mesangial cell proliferation	2.79521	0.0454403	0.27678	CFLAR//PDGFB//ITGB3//WT1
GO:0072610	interleukin-12 secretion	2.79521	0.0454403	0.27678	FOXP1//FLT3//LGALS9//CCR7
GO:0090343	positive regulation of cell aging	2.79521	0.0454403	0.27678	CDKN2A//PAWR//HMGA2//TP53
GO:1902514	regulation of calcium ion transmembrane transport via high voltage-gated calcium channel	2.79521	0.0454403	0.27678	CACNB2//CACNA1C//NOS1AP//NPPA
GO:2000035	regulation of stem cell division	2.79521	0.0454403	0.27678	HOXC4//SFRP2//NAP1L2//THOC5
GO:2000674	regulation of type B pancreatic cell apoptotic process	2.79521	0.0454403	0.27678	WFS1//SPOP//HDAC1//HDAC3
GO:0042403	thyroid hormone metabolic process	2.6834	0.0067198	0.0986039	MED1//TPO//DIO2//DUOX2//DUOXA2//PAX8//CRYM//IYD
GO:0072273	metanephric nephron morphogenesis	2.6834	0.0067198	0.0986039	GDNF//PAX8//WNT9B//CTNNB1//KIF26B//WT1//LGR4//HES5
GO:0034367	protein-containing complex remodeling	2.66815	0.011429	0.134678	APOA5//APOA1//APOA2//LPL//APOA4//MPO//PLTP
GO:0046689	response to mercury ion	2.66815	0.011429	0.134678	PARK7//AQP1//AQP2//TAT//SLC34A1//UROD//AQP9
GO:0072215	regulation of metanephros development	2.66815	0.011429	0.134678	WNT9B//CTNNB1//PDGFB//GDNF//PAX8//WT1//HNF1B
GO:1900409	positive regulation of cellular response to oxidative stress	2.66815	0.011429	0.134678	PAWR//PARK7//MMP3//TLR4//RALBP1//FOXP1//RIPK1
GO:1903055	positive regulation of extracellular matrix organization	2.66815	0.011429	0.134678	RGCC//AGT//PDPN//TGFB2//RB1//PHLDB1//CFLAR
GO:0010002	cardioblast differentiation	2.64809	0.0195902	0.18605	TBX2//MYOCD//TBXT//GATA4//TGFB2//PRICKLE1
GO:0034143	regulation of toll-like receptor 4 signaling pathway	2.64809	0.0195902	0.18605	DAB2IP//MFHAS1//LYN//F2RL1//LBP//LTF
GO:0050650	chondroitin sulfate proteoglycan biosynthetic process	2.64809	0.0195902	0.18605	CHST7//CHPF//CHST13//XYLT2//B3GAT1//CSGALNACT2
GO:0097503	sialylation	2.64809	0.0195902	0.18605	ST6GAL1//ST8SIA3//ST8SIA2//ST8SIA1//ST6GALNAC3//ST8SIA5
GO:0010752	regulation of cGMP-mediated signaling	2.62051	0.0339289	0.239784	NPPC//NPPA//NPPB//PDE10A//PDE2A
GO:0019377	glycolipid catabolic process	2.62051	0.0339289	0.239784	PSAP//NEU1//HEXB//NAGA//PRKCD
GO:0030322	stabilization of membrane potential	2.62051	0.0339289	0.239784	KCNK6//KCNK5//KCNK12//KCNK10//KCNK9
GO:0042416	dopamine biosynthetic process	2.62051	0.0339289	0.239784	PARK7//CYP2D4//DDC//CHRNA7//TGFB2
GO:0046831	regulation of RNA export from nucleus	2.62051	0.0339289	0.239784	THOC5//TPR//KHDRBS1//DHX9//NCBP2
GO:0048368	lateral mesoderm development	2.62051	0.0339289	0.239784	SHH//FGFR1//NODAL//ZIC2//TEAD1
GO:0048715	negative regulation of oligodendrocyte differentiation	2.62051	0.0339289	0.239784	NF1//ID4//DLX1//HES5//CTNNB1
GO:0060788	ectodermal placode formation	2.62051	0.0339289	0.239784	SIX4//TBX2//GNAS//HDAC1//CTNNB1
GO:0071697	ectodermal placode morphogenesis	2.62051	0.0339289	0.239784	SIX4//TBX2//GNAS//HDAC1//CTNNB1
GO:0071850	mitotic cell cycle arrest	2.62051	0.0339289	0.239784	DUSP1//RGCC//TP53//CDC14B//MFN2
GO:0098703	calcium ion import across plasma membrane	2.62051	0.0339289	0.239784	PRNP//RAMP3//SLC8A3//PAWR//TRPV1
GO:0098856	intestinal lipid absorption	2.62051	0.0339289	0.239784	APOA5//APOA4//APOA1//LEP//APOA2
GO:1902187	negative regulation of viral release from host cell	2.62051	0.0339289	0.239784	VAPB//CHMP3//TRIM27//TRIM21//TRIM25
GO:1902713	regulation of interferon-gamma secretion	2.62051	0.0339289	0.239784	LGALS9//FLT3//ABL2//ARID5A//CD2
GO:1905941	positive regulation of gonad development	2.62051	0.0339289	0.239784	WT1//MFN2//SRC//RETN//RUNX1
GO:0032008	positive regulation of TOR signaling	2.58019	0.00142033	0.0358351	RRAGB//LARS1//KDR//LEP//RPTOR//LAMTOR4//MIOS//GAS6//MLST8//HTR6//GOLPH3//HDAC3
GO:0090023	positive regulation of neutrophil chemotaxis	2.58019	0.00871002	0.115051	EDNRA//CD74//CCR7//LBP//C1QBP//DAPK2//RAC1//RAC2
GO:1902624	positive regulation of neutrophil migration	2.56227	0.00236462	0.0515076	EDNRA//CD74//CCR7//LBP//C1QBP//DAPK2//RAC1//RAC2//PTGER3//IL1R1//PAWR
GO:2000036	regulation of stem cell population maintenance	2.5411	0.00394716	0.0717182	HNF1B//PAX8//LOXL2//WNT9B//TEAD1//TP63//CNOT2//TCF7L1//TAL1//HMGA2
GO:0006687	glycosphingolipid metabolic process	2.53519	0.00109347	0.0291621	B4GALT6//ST8SIA2//ST8SIA3//ST6GALNAC3//B4GALNT1//CLN3//PSAP//ST6GALNAC5//NEU1//HEXB//NAGA//PRKCD//CREM
GO:1903053	regulation of extracellular matrix organization	2.51569	0.00181189	0.0420814	RGCC//AGT//ETS1//FGFR4//PDPN//TGFB2//ANTXR1//CFLAR//RB1//PHLDB1//ITGB3//ABL2
GO:0031069	hair follicle morphogenesis	2.51569	0.00660954	0.0980348	NGFR//TP63//SHH//KRT25//TMEM79//KRT27//RUNX1//TGFB2//CTNNB1
GO:0006688	glycosphingolipid biosynthetic process	2.51569	0.0252301	0.207739	B4GALT6//ST8SIA2//ST8SIA3//ST6GALNAC3//B4GALNT1//ST6GALNAC5
GO:0006699	bile acid biosynthetic process	2.51569	0.0252301	0.207739	FGFR4//FGF19//AMACR//CYP7B1//PEX2//SLC27A5
GO:0030540	female genitalia development	2.51569	0.0252301	0.207739	TP63//ESR1//ESR2//LRP2//MERTK//CYP19A1
GO:0050665	hydrogen peroxide biosynthetic process	2.51569	0.0252301	0.207739	DUOXA2//MFN2//NCF1//CYP1A2//DUOX2//CYBA
GO:1900424	regulation of defense response to bacterium	2.51569	0.0252301	0.207739	PGC//F2RL1//LGALS9//GRN//CYBA//FOXP1
GO:0045730	respiratory burst	2.48463	0.0111094	0.133656	NCF1//MPO//RAC1//RAC2//LBP//GRN//NCF2//CYBA
GO:0034122	negative regulation of toll-like receptor signaling pathway	2.46636	0.00500437	0.0829803	CD300A//MFHAS1//LYN//F2RL1//DAB2IP//LGR4//IRAK3//SMPDL3B//CACTIN//LRRC14
GO:0006625	protein targeting to peroxisome	2.46636	0.0434802	0.270844	PEX12//PEX6//PEX2//PEX7//PEX3
GO:0006978	DNA damage response, signal transduction by p53 class mediator resulting in transcription of p21 class mediator	2.46636	0.0434802	0.270844	PCBP4//RPL26//TP53//BRCA2//RPS27L
GO:0016486	peptide hormone processing	2.46636	0.0434802	0.270844	ENPEP//DISP1//ECE1//PCSK5//SCG5
GO:0036035	osteoclast development	2.46636	0.0434802	0.270844	TYROBP//TJP2//FBN1//FOXP1//SRC
GO:0045760	positive regulation of action potential	2.46636	0.0434802	0.270844	ANK3//TRPM4//PAWR//FFAR3//KCNIP1
GO:0051151	negative regulation of smooth muscle cell differentiation	2.46636	0.0434802	0.270844	NFATC1//PDGFB//NFATC2//SHH//EREG
GO:0060766	negative regulation of androgen receptor signaling pathway	2.46636	0.0434802	0.270844	ESR2//NODAL//FOXP1//HDAC1//PIAS2
GO:0071696	ectodermal placode development	2.46636	0.0434802	0.270844	SIX4//TBX2//GNAS//HDAC1//CTNNB1
GO:0072662	protein localization to peroxisome	2.46636	0.0434802	0.270844	PEX6//PEX7//PEX12//PEX2//PEX3
GO:0072663	establishment of protein localization to peroxisome	2.46636	0.0434802	0.270844	PEX6//PEX7//PEX12//PEX2//PEX3
GO:0072673	lamellipodium morphogenesis	2.46636	0.0434802	0.270844	PDPN//SRC//MYO9B//WASF1//WASF2
GO:0086012	membrane depolarization during cardiac muscle cell action potential	2.46636	0.0434802	0.270844	CACNB2//TRPM4//CACNA1C//ANK3//SCN3B
GO:0090185	negative regulation of kidney development	2.46636	0.0434802	0.270844	CTNNB1//HNF1B//WT1//PAX8//SHH
GO:1902656	calcium ion import into cytosol	2.46636	0.0434802	0.270844	SLC8A3//PAWR//TRPV1//PRNP//RAMP3
GO:1904748	regulation of apoptotic process involved in development	2.46636	0.0434802	0.270844	CDKN2A//HNF1B//PAX8//WT1//TGFB2
GO:0016048	detection of temperature stimulus	2.44581	0.0187587	0.184082	TRPV1//TLR4//ANO1//PAWR//TRPM8//NGFR//TRPM3
GO:0071391	cellular response to estrogen stimulus	2.43454	0.00834691	0.112356	MIR125B1//MIR125A//MIR195//MIR126A//ESR1//SFR1//ARID5A//PELP1//TRIM24
GO:0009649	entrainment of circadian clock	2.39589	0.0139632	0.151641	TP53//AANAT//PPP1CB//PER1//FBXL21//PER3//CHRM1//SOX14
GO:0060444	branching involved in mammary gland duct morphogenesis	2.39589	0.0139632	0.151641	MED1//ESR1//ETV4//KDM5B//BTRC//EPHA2//CSF1//SRC
GO:0061217	regulation of mesonephros development	2.39589	0.0139632	0.151641	HNF1B//SIX4//GDNF//AGT//LGR4//HOXB7//PAX8//WT1
GO:0071624	positive regulation of granulocyte chemotaxis	2.39589	0.0139632	0.151641	EDNRA//CD74//CCR7//LBP//C1QBP//DAPK2//RAC1//RAC2
GO:0010560	positive regulation of glycoprotein biosynthetic process	2.39589	0.0318547	0.236183	CTNNB1//PAWR//CHP1//GOLGA2//IL15//CCR7
GO:0071280	cellular response to copper ion	2.39589	0.0318547	0.236183	BECN1//CYP1A2//PRNP//AQP1//AQP2//AOC1
GO:0090330	regulation of platelet aggregation	2.39589	0.0318547	0.236183	PRKCD//FGG//PTGER3//ADAMTS18//PDPN//LYN
GO:0032088	negative regulation of NF-kappaB transcription factor activity	2.3811	4.86009e-05	0.00362646	CCDC22//TMSB4X//TMIGD3//DAB2IP//CD200//TAX1BP1//CDKN2A//ARRB1//SETD6//NLRP12//TRIM21//TUT4//IRAK3//DNAJA3//TRIM37//IRAK2//TRAF3//CACTIN//LRRC14//RBCK1//CMKLR1//CHP1//RWDD3
GO:0061028	establishment of endothelial barrier	2.36985	0.00216223	0.0484533	WNT7A//CTNNB1//TJP2//ADD1//PROC//AKAP11//CLDN5//F2RL1//RAP1B//RAP1A//RDX//PPP1R16B//PDE2A
GO:0090184	positive regulation of kidney development	2.36985	0.00216223	0.0484533	PDGFB//GDNF//SIX4//PAX8//CFLAR//ITGB3//AGT//LGR4//HOXB7//SHH//PROM1//WT1//EDNRA
GO:0010661	positive regulation of muscle cell apoptotic process	2.36518	0.0047136	0.0798579	CASP12//AGT//TP53//CAPN1//LTK//CDKN2A//ARRB1//MAP2K4//MFN2//ATF4//GRK2
GO:0033144	negative regulation of intracellular steroid hormone receptor signaling pathway	2.36518	0.0047136	0.0798579	TP63//CYP7B1//CNOT2//ESR2//NODAL//FOXP1//HDAC1//PIAS2//PER1//ARNTL//HMGA2
GO:0085029	extracellular matrix assembly	2.36518	0.0047136	0.0798579	IHH//MFAP4//EFEMP2//LAMC2//NTN4//AGT//ANTXR1//RGCC//PHLDB1//GAS6//QSOX1
GO:0033598	mammary gland epithelial cell proliferation	2.35846	0.01041	0.128976	CDKN2A//BRCA2//ETV4//KDM5B//IQGAP3//ESR1//MED1//BTRC//EPHA2
GO:0009190	cyclic nucleotide biosynthetic process	2.34797	0.0234404	0.201732	ADCY6//ADCY7//NPPC//NPPA//NPPB//GUCY1B2//GUCY2C
GO:0017000	antibiotic biosynthetic process	2.34797	0.0234404	0.201732	DUOXA2//MFN2//ACSS1//NCF1//CYP1A2//DUOX2//CYBA
GO:0052652	cyclic purine nucleotide metabolic process	2.34797	0.0234404	0.201732	ADCY6//ADCY7//NPPC//NPPA//NPPB//GUCY1B2//GUCY2C
GO:0061213	positive regulation of mesonephros development	2.34797	0.0234404	0.201732	GDNF//SIX4//AGT//LGR4//HOXB7//PAX8//WT1
GO:1902884	positive regulation of response to oxidative stress	2.34797	0.0234404	0.201732	PAWR//PARK7//MMP3//TLR4//RALBP1//FOXP1//RIPK1
GO:0030901	midbrain development	2.28699	0.00151448	0.0373484	FZD3//LMX1A//WNT9B//RAC1//CTNNB1//SFRP2//GDNF//CMA1//SHH//WLS//EN2//APLP2//HES3//TAL2//FGFR1
GO:0060740	prostate gland epithelium morphogenesis	2.28699	0.0128336	0.145785	SHH//TP63//GLI2//ESR1//RXRA//ESR2//CYP7B1//ID4//RARG
GO:0002903	negative regulation of B cell apoptotic process	2.28699	0.0395144	0.260728	CD74//MIR25//MIR93//MIR106B//IL2//FOXP1
GO:0015812	gamma-aminobutyric acid transport	2.28699	0.0395144	0.260728	GRM4//CACNA1A//HTR6//P2RX7//SLC6A1//NF1
GO:0032930	positive regulation of superoxide anion generation	2.28699	0.0395144	0.260728	F2RL1//OLR1//PRKCD//AGT//TYROBP//CYBA
GO:0048261	negative regulation of receptor-mediated endocytosis	2.28699	0.0395144	0.260728	LRPAP1//LRRTM1//UNC119//UBQLN2//SH3GL3//APOC2
GO:0060080	inhibitory postsynaptic potential	2.28699	0.0395144	0.260728	RIMS2//DBN1//INSYN2A//BDNF//NPAS4//INSYN1
GO:1904469	positive regulation of tumor necrosis factor secretion	2.28699	0.0395144	0.260728	LPL//ORM1//LGALS9//DHX9//ARID5A//MMP8
GO:2000104	negative regulation of DNA-dependent DNA replication	2.28699	0.0395144	0.260728	FBXO5//TIPIN//FBH1//BRCA2//ZFP830//ATG7
GO:2001014	regulation of skeletal muscle cell differentiation	2.28699	0.0395144	0.260728	SIX4//RBM24//MYOCD//ARNTL//NR1D2//RBFOX1
GO:0018198	peptidyl-cysteine modification	2.27111	0.00326652	0.0646293	NOS2//ZDHHC22//ZDHHC25//ZDHHC3//ZDHHC9//CLIP3//ZDHHC18//ZDHHC23//ZDHHC12//PARK7//OXR1//TBC1D24//NOS1AP
GO:2000463	positive regulation of excitatory postsynaptic potential	2.26638	0.00953883	0.120986	IGSF11//WNT7A//RIMS2//SHANK2//NGFR//GRK2//CHRNA7//TBC1D24//NETO1//DBN1
GO:0048806	genitalia development	2.25767	0.00245305	0.0529405	WT1//LGR4//SHH//DHCR24//WNT9B//CTNNB1//CYP19A1//TP63//KLHL10//ESR1//ESR2//LRP2//MERTK//HNF1B
GO:0097720	calcineurin-mediated signaling	2.25767	0.00245305	0.0529405	NFATC1//PPP3CB//PPP3R1//NFATC2//ADGRB2//MIR1//EFHB//PRNP//CHP1//AKAP5//ERBB3//CHP2//LMCD1//CYP19A1
GO:0007413	axonal fasciculation	2.25767	0.0288674	0.222257	MEGF8//CASP3//AMIGO1//ARHGAP35//NDN//EPHB2//CASP6
GO:0030539	male genitalia development	2.25767	0.0288674	0.222257	SHH//KLHL10//WT1//LGR4//DHCR24//WNT9B//CTNNB1
GO:0032928	regulation of superoxide anion generation	2.25767	0.0288674	0.222257	AATF//F2RL1//OLR1//PRKCD//AGT//TYROBP//CYBA
GO:0042430	indole-containing compound metabolic process	2.25767	0.0288674	0.222257	KMO//CYP2D4//CYP19A1//AANAT//DDC//SPR//SLC34A1
GO:0043171	peptide catabolic process	2.25767	0.0288674	0.222257	CHAC1//CTSH//ECE1//IDE//TRHDE//ENPEP//ERAP1
GO:0090189	regulation of branching involved in ureteric bud morphogenesis	2.25767	0.0288674	0.222257	HNF1B//SIX4//AGT//GDNF//LGR4//HOXB7//PAX8
GO:0106030	neuron projection fasciculation	2.25767	0.0288674	0.222257	CASP3//AMIGO1//ARHGAP35//NDN//EPHB2//CASP6//MEGF8
GO:0007435	salivary gland morphogenesis	2.2498	0.00710728	0.102362	PDGFB//SHH//ESRP2//ESRP1//FGFR1//NFIB//EDAR//HGF//NTN4//POLB//TGFB2
GO:0034110	regulation of homotypic cell-cell adhesion	2.23617	0.0212086	0.194709	RDX//ANK3//LYN//PRKCD//FGG//PTGER3//ADAMTS18//PDPN
GO:0033173	calcineurin-NFAT signaling cascade	2.22476	0.00396967	0.0717182	MIR1//EFHB//PRNP//CHP1//AKAP5//ERBB3//CHP2//LMCD1//NFATC1//PPP3CB//PPP3R1//NFATC2//ADGRB2
GO:0046688	response to copper ion	2.22476	0.00396967	0.0717182	PARK7//BECN1//CYP1A2//PRNP//AQP1//AQP2//AOC1//SORD//AANAT//LOXL2//CDK1//TFRC//IREB2
GO:0003401	axis elongation	2.21972	0.0156521	0.162643	WNT11//SFRP2//SHH//ESR1//MED1//HNF1B//SIX4//PPP2R3A//PTK7
GO:0035116	embryonic hindlimb morphogenesis	2.21972	0.0156521	0.162643	WNT7A//TP63//GNAS//SHH//OSR2//MED1//PITX2//RARG//CTNNB1
GO:0009311	oligosaccharide metabolic process	2.20674	0.0115939	0.135532	FBP2//FBP1//LALBA//B3GALT5//ST6GALNAC5//NEU1//HEXB//ST8SIA2//ST8SIA3//NAGA
GO:0019934	cGMP-mediated signaling	2.20674	0.0115939	0.135532	NPPC//NPPA//NPPB//PDE10A//PDE2A//NOS2//GUCY1B2//AQP1//PDE3A//GUCA2B
GO:0090183	regulation of kidney development	2.19951	0.00167649	0.0402702	WNT9B//CTNNB1//PDGFB//HNF1B//SIX4//GDNF//PAX8//CFLAR//ITGB3//WT1//EDNRA//AGT//LGR4//HOXB7//SHH//PROM1
GO:0007157	heterophilic cell-cell adhesion via plasma membrane cell adhesion molecules	2.19623	0.00861407	0.114719	TENM2//NECTIN1//CD6//NECTIN3//AMIGO1//TENM3//ITGAL//ITGA4//GRID2//CDH2//CXADR
GO:0015732	prostaglandin transport	2.18755	0.0482466	0.286296	TP53//MAP2K6//P2RX7//NOS2//LEP//SLCO3A1
GO:0030903	notochord development	2.18755	0.0482466	0.286296	TBXT//EPHA2//WNT11//GLI2//COL2A1//TEAD1
GO:0033622	integrin activation	2.18755	0.0482466	0.286296	PCSK5//RASIP1//PIEZO1//CDH17//P2RY12//FERMT3
GO:0043153	entrainment of circadian clock by photoperiod	2.18755	0.0482466	0.286296	TP53//AANAT//PPP1CB//PER1//FBXL21//PER3
GO:0051349	positive regulation of lyase activity	2.18755	0.0482466	0.286296	NOS2//GUCA2B//AKAP5//CACNA1C//NF1//PARK7
GO:0090190	positive regulation of branching involved in ureteric bud morphogenesis	2.18755	0.0482466	0.286296	AGT//GDNF//LGR4//SIX4//HOXB7//PAX8
GO:0032715	negative regulation of interleukin-6 production	2.18026	0.0047902	0.0805718	NLRP12//INPP5D//CD200//GAS6//FLT3//HGF//ORM1//CHRNA7//ARRB1//SELENOS//TLR4//KLF2//IRAK3
GO:1903201	regulation of oxidative stress-induced cell death	2.17808	0.00053938	0.0197042	HGF//PAWR//PARK7//GATA4//LANCL1//OXR1//TBC1D24//ATG7//FBXO7//NR4A3//TSC1//ATF4//CTNNB1//TP53//PSAP//MMP3//TLR4//RALBP1//FOXP1//RIPK1
GO:0003094	glomerular filtration	2.17405	0.0350827	0.243634	F2RL1//PDGFB//GAS6//UTS2//CYBA//EDNRA//AQP1
GO:0007214	gamma-aminobutyric acid signaling pathway	2.17405	0.0350827	0.243634	BDNF//CACNA1A//GABRR2//GABRA1//GABRG3//ATF4//GABBR2
GO:0043586	tongue development	2.17405	0.0350827	0.243634	SHH//BDNF//SIX4//HDAC1//CTNNB1//ERBB3//HAND2
GO:0048745	smooth muscle tissue development	2.17405	0.0350827	0.243634	SHH//NF1//TP63//DLG1//ZFAND5//FOXP1//IHH
GO:0060765	regulation of androgen receptor signaling pathway	2.17405	0.0350827	0.243634	ESR2//NODAL//FOXP1//HDAC1//PIAS2//PARK7//SAFB2
GO:1902042	negative regulation of extrinsic apoptotic signaling pathway via death domain receptors	2.17405	0.0350827	0.243634	PARK7//CFLAR//FAIM//FGG//HGF//SFRP2//TMBIM1
GO:0003338	metanephros morphogenesis	2.16403	0.0256823	0.207739	GDNF//PAX8//WNT9B//CTNNB1//KIF26B//WT1//LGR4//HES5
GO:0070306	lens fiber cell differentiation	2.16403	0.0256823	0.207739	BFSP1//TMOD1//CRYAA//EPHA2//ZEB2//CRYGD//KDM5B//SIX3
GO:0009954	proximal/distal pattern formation	2.1563	0.0188994	0.184082	SIX3//NODAL//HES5//TP63//DLX1//SP8//GLI2//HOXC10//CTNNB1
GO:0018345	protein palmitoylation	2.1563	0.0188994	0.184082	ZDHHC22//ZDHHC25//ZDHHC3//ZDHHC9//CLIP3//ZDHHC18//ZDHHC23//ZDHHC12//ZDHHC17
GO:0055090	acylglycerol homeostasis	2.1563	0.0188994	0.184082	MIA2//APOA5//LPL//APOA4//APOA1//GCKR//APOC2//ANGPTL4//ANGPTL3
GO:0060071	Wnt signaling pathway, planar cell polarity pathway	2.1563	0.0188994	0.184082	WNT11//PTK7//SFRP2//FZD3//ABL2//WNT7A//CTHRC1//WNT9B//RAC1
GO:0060512	prostate gland morphogenesis	2.1563	0.0188994	0.184082	SHH//TP63//GLI2//ESR1//RXRA//ESR2//CYP7B1//ID4//RARG
GO:0070328	triglyceride homeostasis	2.1563	0.0188994	0.184082	MIA2//APOA5//LPL//APOA4//APOA1//GCKR//APOC2//ANGPTL4//ANGPTL3
GO:1903205	regulation of hydrogen peroxide-induced cell death	2.1563	0.0188994	0.184082	HGF//PAWR//PARK7//PSAP//FBXO7//NR4A3//FOXP1//RIPK1//TP53
GO:0042554	superoxide anion generation	2.15016	0.0139664	0.151641	AATF//F2RL1//OLR1//PRKCD//AGT//TYROBP//CYBA//NCF1//NCF2//DUOX2
GO:0001556	oocyte maturation	2.14516	0.0103566	0.128976	NPPC//CDK1//AKAP5//GRB14//CCNH//RPS6KA2//FBXO5//TUT4//BRCA2//PDE3A//EREG
GO:1900744	regulation of p38MAPK cascade	2.14516	0.0103566	0.128976	NCF1//LEP//GADD45B//MFHAS1//RELL2//HAND2//DUSP1//DLG1//DAB2IP//HGF//PER1
GO:0006695	cholesterol biosynthetic process	2.14101	0.00770182	0.107436	SC5D//PEX2//DHCR7//MVK//ERLIN1//SCP2//APOA5//APOA4//APOA1//DHCR24//PRKAA2//LBR
GO:0007193	adenylate cyclase-inhibiting G protein-coupled receptor signaling pathway	2.12436	0.00102086	0.0283016	GRM2//GRM4//GRM6//GRIK3//GRM7//CHRM1//HTR5B//ITGB3//AKAP5//EDNRA//OPRD1//CORT//NPR3//SSTR5//PSAP//FFAR3//SSTR2//P2RY12//PDE2A
GO:0042698	ovulation cycle	2.11402	4.67047e-05	0.00356072	LEP//CBR1//AGT//SRC//ZFP830//ESR1//EREG//CAPN5//A2M//CYP19A1//PLEKHA1//CASP12//CASP3//MAP2K6//GRK2//ARRB1//CENPI//ADRM1//INHBA//ETS1//ESR2//PCNA//CHRNA7//ROBO2//TP53//RETN//RUNX1//MFN2//NHLH2//GDF10
GO:0120163	negative regulation of cold-induced thermogenesis	2.09641	0.00918026	0.118365	MAP2K6//RB1//NPR3//IL15//LGR4//TLR4//ARNTL//IL18R1//ARRDC3//HOXC10//IP6K1//ATF4
GO:1902653	secondary alcohol biosynthetic process	2.09641	0.00918026	0.118365	APOA5//APOA4//APOA1//DHCR24//DHCR7//PRKAA2//MVK//LBR//SC5D//PEX2//ERLIN1//SCP2
GO:1902622	regulation of neutrophil migration	2.09641	0.012357	0.142086	EDNRA//CD74//CCR7//LBP//C1QBP//DAPK2//RAC1//RAC2//PTGER3//IL1R1//PAWR
GO:0009187	cyclic nucleotide metabolic process	2.09641	0.0166838	0.170832	ADCY6//ADCY7//NPPC//NPPA//NPPB//GUCY1B2//GUCY2C//PDE10A//EPHA2//PDE2A
GO:0001702	gastrulation with mouth forming second	2.09641	0.0226079	0.201732	MEGF8//NODAL//NAT8F3//NAT8F5//NAT8B//NSD1//LDB1//GATA4//CTNNB1
GO:0014047	glutamate secretion	2.09641	0.0226079	0.201732	DPYSL2//P2RX7//KMO//HTR6//GRM7//NF1//BDNF//GRM2//TRPV1
GO:0048730	epidermis morphogenesis	2.09641	0.0226079	0.201732	NGFR//TP63//SHH//KRT25//TMEM79//KRT27//RUNX1//TGFB2//CTNNB1
GO:0098751	bone cell development	2.09641	0.0226079	0.201732	WASF2//TAL1//MED1//THPO//FOXP1//SRC//TYROBP//TJP2//FBN1
GO:0090022	regulation of neutrophil chemotaxis	2.09641	0.030773	0.232088	EDNRA//CD74//CCR7//LBP//C1QBP//DAPK2//RAC1//RAC2
GO:0003081	regulation of systemic arterial blood pressure by renin-angiotensin	2.09641	0.0421225	0.269455	AGT//PCSK5//ENPEP//SERPINF2//RPS6KA2//CYBA//F2RL1
GO:0019433	triglyceride catabolic process	2.09641	0.0421225	0.269455	GPLD1//PIK3CG//APOA5//APOA4//APOC2//LPL//APOA1
GO:0021533	cell differentiation in hindbrain	2.09641	0.0421225	0.269455	LHX5//CACNA1A//LDB1//CEND1//WNT7A//GRID2//NFIX
GO:0035162	embryonic hemopoiesis	2.09641	0.0421225	0.269455	THOC5//STK3//TAL1//KDR//MED1//RUNX1//TPO
GO:0045671	negative regulation of osteoclast differentiation	2.09641	0.0421225	0.269455	TJP2//FBN1//CLEC2D//NF1//LRRC17//INPP5D//CTNNB1
GO:0045742	positive regulation of epidermal growth factor receptor signaling pathway	2.09641	0.0421225	0.269455	NCF1//EPGN//EREG//AGT//ESR1//ESR2//PLAUR
GO:0050901	leukocyte tethering or rolling	2.09641	0.0421225	0.269455	CCL25//CAPN1//ITGA4//PAWR//LEP//MADCAM1//GOLPH3
GO:0060445	branching involved in salivary gland morphogenesis	2.09641	0.0421225	0.269455	HGF//FGFR1//NTN4//PDGFB//SHH//ESRP2//ESRP1
GO:0097205	renal filtration	2.09641	0.0421225	0.269455	EDNRA//AQP1//F2RL1//PDGFB//GAS6//UTS2//CYBA
GO:0098901	regulation of cardiac muscle cell action potential	2.09641	0.0421225	0.269455	CXADR//TRPM4//CACNA1C//DLG1//ANK3//KCNE3//NOS1AP
GO:0043525	positive regulation of neuron apoptotic process	2.07174	0.000811623	0.024751	TYROBP//RALBP1//TP53//SRC//NF1//PRNP//CASP3//AGRN//MAP2K4//FIS1//GRN//SRPK2//NCF2//PPP2R2B//ASCL1//PAWR//ATF4//TGFB2//CASP6//CTNNB1//HDAC3
GO:0001885	endothelial cell development	2.06602	0.00253592	0.0542285	IFT88//COL23A1//AGT//WNT7A//CTNNB1//F2RL1//RAP1B//RAP1A//RDX//PPP1R16B//PDE2A//TJP2//ADD1//PROC//AKAP11//CLDN5//VEZF1
GO:0061098	positive regulation of protein tyrosine kinase activity	2.05685	0.00809327	0.110655	NCF1//EPGN//EREG//AGT//PDGFB//PRNP//AGRN//UNC119//ERBB3//CASS4//TAL1//GAS6//ALKAL2
GO:1902041	regulation of extrinsic apoptotic signaling pathway via death domain receptors	2.05362	0.0108702	0.132597	CFLAR//FAIM//FGG//HGF//SFRP2//TMBIM1//MAL//TRPS1//STK3//PARK7//TIMP3//STX4
GO:0035987	endodermal cell differentiation	2.04982	0.014638	0.156511	CTNNB1//HNF1B//COL5A1//HSBP1//MMP15//INHBA//NODAL//ITGA4//MMP8//ITGA7//HMGA2
GO:0043124	negative regulation of I-kappaB kinase/NF-kappaB signaling	2.04982	0.014638	0.156511	DAB2IP//ESR1//PER1//ZMYND11//NLRP12//HDAC1//RIPK1//CCDC22//DNAJA3//RIOK3//TLE1
GO:2001025	positive regulation of response to drug	2.04982	0.014638	0.156511	ARL6IP1//TACR2//HTR6//NAT8L//PAWR//AGT//FOXP1//RIPK1//RETN//RUNX1//MFN2
GO:0010559	regulation of glycoprotein biosynthetic process	2.04527	0.0197729	0.18605	CTNNB1//AATF//ITM2B//PAWR//ACOT8//HBEGF//CHP1//GOLGA2//IL15//CCR7
GO:0030325	adrenal gland development	2.04527	0.0197729	0.18605	WT1//ASCL1//WNT11//DKK3//NF1//APOA1//CYP19A1//ARID5B//CYP11B3//HMGA2
GO:0045806	negative regulation of endocytosis	2.04527	0.0197729	0.18605	LRPAP1//LRRTM1//APOC2//PROM2//CD300A//UNC119//UBQLN2//SH3GL3//PACSIN2//PACSIN3
GO:2000273	positive regulation of signaling receptor activity	2.04527	0.0197729	0.18605	ADRA2C//NCF1//EPGN//EREG//RGS9//EPHB2//CACNG3//TAL1//LY6G6E//MED1
GO:0008156	negative regulation of DNA replication	2.03975	0.0268087	0.21247	FBXO5//TIPIN//FBH1//BRCA2//ZFP830//ATG7//GTPBP4//TP53//ENPP7
GO:0021799	cerebral cortex radially oriented cell migration	2.03975	0.0268087	0.21247	P2RY12//DAB2IP//SRGAP2//CTNNB1//DCX//RNF7//MDGA1//DIXDC1//RAC1
GO:0090175	regulation of establishment of planar polarity	2.03975	0.0268087	0.21247	WNT11//WNT7A//CTHRC1//PTK7//WNT9B//RAC1//SFRP2//FZD3//ABL2
GO:0002438	acute inflammatory response to antigenic stimulus	2.03288	0.0365136	0.249816	FCGR1A//SELENOS//PARK7//CCR7//A2M//ORM1//CD6//NPFF
GO:0007031	peroxisome organization	2.03288	0.0365136	0.249816	PEX6//PEX7//PEX3//PEX12//PEX2//ACOT8//FIS1//SCP2
GO:0009072	aromatic amino acid family metabolic process	2.03288	0.0365136	0.249816	AMDHD1//SPR//TAT//QDPR//KMO//IYD//CYP2D4//PARK7
GO:0021884	forebrain neuron development	2.03288	0.0365136	0.249816	RAC1//FGFR1//DCLK2//ATG7//DCX//ATF5//ROBO2//LHX8
GO:0034142	toll-like receptor 4 signaling pathway	2.03288	0.0365136	0.249816	DAB2IP//MFHAS1//LYN//F2RL1//LBP//LTF//TLR4//LY96
GO:1905330	regulation of morphogenesis of an epithelium	2.02153	0.000243187	0.0127127	WNT9B//CTNNB1//WNT11//AJAP1//WNT7A//CTHRC1//PTK7//RAC1//HGF//FGFR1//NTN4//SHH//ESR1//RXRA//ETV4//HNF1B//SIX4//GDNF//PAX8//SFRP2//AGT//LGR4//HOXB7//TBX2//FOXP1//FZD3//ABL2
GO:0016126	sterol biosynthetic process	2.01876	0.00952343	0.120986	APOA5//APOA4//APOA1//DHCR24//DHCR7//PRKAA2//MVK//LBR//SC5D//PEX2//ERLIN1//SCP2//MSMO1
GO:0070527	platelet aggregation	2.00526	0.0172219	0.174306	LYN//PRKCD//FGG//PTGER3//ADAMTS18//PDPN//GNAS//ITGB3//FERMT3//P2RY12//GP1BA
GO:0001990	regulation of systemic arterial blood pressure by hormone	1.99658	0.0232601	0.201732	AGT//PCSK5//ENPEP//CYP11B3//SERPINF2//RPS6KA2//RASL10B//CYBA//ECE1//F2RL1
GO:0072210	metanephric nephron development	1.99658	0.0232601	0.201732	GDNF//PAX8//WNT9B//CTNNB1//KIF26B//LGR4//AQP1//PDGFB//WT1//HES5
GO:0036473	cell death in response to oxidative stress	1.98834	0.000868316	0.0257923	PDK1//RNF7//STK24//HGF//PAWR//PARK7//GATA4//LANCL1//OXR1//TBC1D24//ATG7//FBXO7//NR4A3//TSC1//ATF4//CTNNB1//TP53//PSAP//MMP3//TLR4//RALBP1//FOXP1//RIPK1
GO:0045601	regulation of endothelial cell differentiation	1.98607	0.0315305	0.235271	VEZF1//GDF2//CTNNB1//ADD1//PROC//AKAP11//CLDN5//KDR//APOLD1
GO:0046461	neutral lipid catabolic process	1.98607	0.0315305	0.235271	GPLD1//PIK3CG//APOA5//APOA4//APOC2//LPL//APOA1//APOA2//DAGLA
GO:0046464	acylglycerol catabolic process	1.98607	0.0315305	0.235271	GPLD1//PIK3CG//APOA5//APOA4//APOC2//LPL//APOA1//APOA2//DAGLA
GO:0042982	amyloid precursor protein metabolic process	1.98206	0.0111436	0.133838	PSENEN//AATF//ITM2B//PAWR//CLN3//DHCR24//TMED10//CHRNA7//CASP3//PRNP//LYN//DLG1//LDLRAP1
GO:0001706	endoderm formation	1.97309	0.014959	0.157308	CTNNB1//HNF1B//HSBP1//MMP15//INHBA//NODAL//ITGA4//MMP8//ITGA7//HMGA2//COL5A1//GATA4
GO:0003044	regulation of systemic arterial blood pressure mediated by a chemical signal	1.97309	0.014959	0.157308	AGT//PCSK5//ENPEP//CYP11B3//ADRB3//SERPINF2//RPS6KA2//RASL10B//TPM1//CYBA//ECE1//F2RL1
GO:0038066	p38MAPK cascade	1.97309	0.014959	0.157308	DAB2IP//HGF//PER1//NCF1//LEP//GADD45B//MFHAS1//RELL2//HAND2//DUSP1//DLG1//LGALS9
GO:0010543	regulation of platelet activation	1.97309	0.0429326	0.270844	PDGFB//TLR4//PDPN//LYN//PRKCD//FGG//PTGER3//ADAMTS18
GO:0007431	salivary gland development	1.96259	0.0201308	0.187513	POLB//FGFR1//TGFB2//PDGFB//SHH//ESRP2//ESRP1//NFIB//EDAR//HGF//NTN4
GO:0008038	neuron recognition	1.96259	0.0201308	0.187513	CASP3//AMIGO1//ARHGAP35//NDN//EPHB2//CASP6//GAP43//ROBO2//EMB//MEGF8//BDNF
GO:0032371	regulation of sterol transport	1.96259	0.0201308	0.187513	APOA1//PLTP//APOA5//APOA4//LEP//APOA2//APOC2//ARV1//SCP2//SHH//LDLRAP1
GO:0032374	regulation of cholesterol transport	1.96259	0.0201308	0.187513	APOA1//PLTP//APOA5//APOA4//LEP//APOA2//APOC2//ARV1//SCP2//SHH//LDLRAP1
GO:0034121	regulation of toll-like receptor signaling pathway	1.95664	0.00968928	0.122573	LGR4//IRAK3//SMPDL3B//CACTIN//LRRC14//CD300A//MFHAS1//LYN//F2RL1//CYBA//DAB2IP//LBP//LTF//ESR1
GO:0042743	hydrogen peroxide metabolic process	1.94666	0.0129695	0.146251	MMP3//DUOXA2//MFN2//HBB//APOA4//MPO//TPO//PXDN//DUOX2//NCF1//CYP1A2//CYBA//PARK7
GO:0036474	cell death in response to hydrogen peroxide	1.93514	0.0367997	0.249816	HGF//PAWR//TP53//PARK7//PSAP//FBXO7//NR4A3//FOXP1//RIPK1
GO:1900026	positive regulation of substrate adhesion-dependent cell spreading	1.93514	0.0367997	0.249816	APOA1//ITGB3//CASS4//C1QBP//NET1//DOCK1//TRIOBP//RAC1//DBN1
GO:2000117	negative regulation of cysteine-type endopeptidase activity	1.9217	0.00178379	0.0417051	CFLAR//CRYAA//HGF//AQP1//ARRB1//WNT9A//ARL6IP1//DHCR24//SH3RF1//SFRP2//DNAJA3//DNAJB6//GAS6//NR4A1//SRC//FCMR//PARK7//CAAP1//PLAUR//GRK2//LTF//PCID2
GO:0030520	intracellular estrogen receptor signaling pathway	1.9217	0.0233864	0.201732	SRC//TP63//CYP7B1//CNOT2//MED1//ESR1//ESR2//PPARGC1B//ARID1A//TRIP4//SAFB
GO:0051985	negative regulation of chromosome segregation	1.9217	0.0233864	0.201732	ZFP207//TPR//FBXO5//RAD21//RECQL4//DUSP1//LCMT1//NDC80//PCID2//TNKS//CHTF18
GO:2001038	regulation of cellular response to drug	1.9217	0.0233864	0.201732	RGS8//HGF//PAWR//TP53//PARK7//PSAP//FBXO7//NR4A3//FOXP1//RIPK1//HMGA2
GO:0021510	spinal cord development	1.91671	0.000197645	0.0111797	SHH//GLI2//IFT88//GDNF//PBX3//FOXP1//HOXC10//CACNA1A//IGHMBP2//OLIG2//LBX1//PAX3//LHX5//GSX1//MDGA1//TAL1//PAX7//ASCL1//DCC//AKAP5//MPST//NEFM//NF1//DPYSL2//BAG3//PTBP2//PHGDH//NEUROG3//NPFF//NEFL//DCX//ROBO2
GO:0002224	toll-like receptor signaling pathway	1.9096	0.00155393	0.0381094	TLR4//IRAK3//IRAK2//ESR1//MFHAS1//LGR4//SMPDL3B//CACTIN//LRRC14//CD300A//LYN//F2RL1//CYBA//LGALS9//LY96//DAB2IP//LBP//LTF//TLR10//TLR12//TRAF3//TLR11//LRRC19
GO:0007368	determination of left/right symmetry	1.90892	0.000515365	0.0192275	NODAL//SHH//TBX2//CCDC39//NPHP3//TBX6//ZIC3//CCDC103//LBX1//GATA4//HAND2//IHH//MEGF8//TBXT//CCDC151//ZIC2//DNAAF3//NAT8F5//PCSK5//DISP1//DYNC2LI1//IFT88//GALNT11//GAS8//DRC1//DAW1//PSKH1//PITX2
GO:0009855	determination of bilateral symmetry	1.90582	0.000341775	0.0150385	NODAL//SHH//TBX2//CCDC39//NPHP3//TBX6//ZIC3//CCDC103//LBX1//GATA4//HAND2//IHH//DNAAF3//NAT8F5//MEGF8//PCSK5//DISP1//DYNC2LI1//IFT88//GALNT11//CCDC151//GAS8//DRC1//DAW1//PSKH1//PITX2//NBL1//TBXT//ZIC2//CTNNB1
GO:1900407	regulation of cellular response to oxidative stress	1.90582	0.00312172	0.062381	OXR1//HGF//PAWR//PARK7//GATA4//LANCL1//TBC1D24//ATG7//FBXO7//NR4A3//TSC1//ATF4//CTNNB1//TP53//PSAP//MMP3//TLR4//RALBP1//FOXP1//RIPK1
GO:0061371	determination of heart left/right asymmetry	1.90582	0.00971634	0.122573	NODAL//SHH//TBX2//CCDC39//NPHP3//TBX6//ZIC3//CCDC103//LBX1//GATA4//HAND2//IHH//MEGF8//TBXT//CCDC151
GO:0042771	intrinsic apoptotic signaling pathway in response to DNA damage by p53 class mediator	1.90582	0.0315271	0.235271	CD74//ELL3//RPL26//TP63//TP53//BRCA2//AEN//TMEM109//SNW1//RPS27L
GO:0071295	cellular response to vitamin	1.90582	0.0315271	0.235271	MED1//TRIM24//SNW1//LEP//NOS2//IL15//ATP2B1//COL2A1//PAWR//GAS6
GO:1900077	negative regulation of cellular response to insulin stimulus	1.90582	0.0315271	0.235271	PTPRE//PRKCD//LMBRD1//INPP5F//GRB10//GRB14//TSC1//SOCS2//LPL//GRK2
GO:0032637	interleukin-8 production	1.90074	0.00632301	0.0957874	ARRB1//CACTIN//PARK7//GDF2//TLR4//LBP//RIPK1//ZFP580//IL17F//APOA2//NOS2//LEP//TMSB4X//F2RL1//LGALS9//CD2//LRRC19
GO:1903202	negative regulation of oxidative stress-induced cell death	1.89863	0.020118	0.187513	HGF//PARK7//OXR1//TBC1D24//ATG7//FBXO7//NR4A3//TSC1//ATF4//CTNNB1//PSAP//GATA4
GO:0002088	lens development in camera-type eye	1.89675	0.00413337	0.073116	NECTIN1//CRYAA//NECTIN3//CTNNB1//SIX3//CRYGD//KDM5B//BFSP1//TMOD1//EPHA2//ZEB2//LIM2//CRYGE//DLG1//CRYBB2//CRYGN//MED1//CRYGF//CASP6
GO:0030850	prostate gland development	1.89353	0.0129563	0.146251	SHH//ID4//TP63//GLI2//ESR1//RXRA//PRLR//CYP19A1//PSAP//ESR2//CYP7B1//RARG//PLAUR//CTNNB1
GO:0032720	negative regulation of tumor necrosis factor production	1.89353	0.0129563	0.146251	AKAP8//FLT3//ORM1//CHRNA7//LGALS9//SELENOS//TRIM27//TLR4//LBP//IRAK3//CACTIN//GAS6//TWIST2//HDAC3
GO:0060443	mammary gland morphogenesis	1.89353	0.0129563	0.146251	CAPN1//ERBB3//CDKN2A//KDM5B//ETV4//BTRC//EPHA2//CSF1//SRC//PAX3//TBX2//GLI2//MED1//ESR1
GO:0009799	specification of symmetry	1.89149	0.000391842	0.0158866	NODAL//SHH//TBX2//CCDC39//NPHP3//TBX6//ZIC3//CCDC103//LBX1//GATA4//HAND2//IHH//DNAAF3//NAT8F5//MEGF8//PCSK5//DISP1//DYNC2LI1//IFT88//GALNT11//CCDC151//GAS8//DRC1//DAW1//PSKH1//PITX2//NBL1//TBXT//ZIC2//CTNNB1
GO:0042733	embryonic digit morphogenesis	1.88972	0.00840139	0.112457	WNT7A//SHH//HDAC1//TBX2//GLI2//IFT88//FREM2//SFRP2//OSR2//LNPK//TRAF3IP1//HAND2//GNA12//CTNNB1//IHH//ECE1
GO:0035914	skeletal muscle cell differentiation	1.88676	0.00547655	0.0874964	PAX7//MEGF10//SIX4//RBM24//NR1D2//RBFOX1//MYOCD//ARNTL//EGR2//NGFR//RB1//COPS2//ZFP689//BCL9L//GTF3C5//MAFF//SNW1//NR4A1
GO:0001569	branching involved in blood vessel morphogenesis	1.88676	0.0426399	0.270412	EDNRA//GDF2//SHH//PPP3R1//SFRP2//FLT1//PITX2//CTNNB1//IHH
GO:0060603	mammary gland duct morphogenesis	1.88676	0.0426399	0.270412	KDM5B//ETV4//BTRC//EPHA2//CSF1//SRC//MED1//ESR1//GLI2
GO:0110111	negative regulation of animal organ morphogenesis	1.88676	0.0426399	0.270412	CTNNB1//BHLHE23//HNF1B//PAX8//CHAD//TBX2//TGFB2//CDKN2A//NFIB
GO:2000772	regulation of cellular senescence	1.88676	0.0426399	0.270412	TP63//FBXO5//TERF2//HMGA2//CDKN2A//PAWR//TP53//ING2//ARNTL
GO:0048483	autonomic nervous system development	1.88249	0.0270095	0.213579	HES3//EGR2//GDNF//EDNRA//NF1//TP63//HAND2//GFRA3//FZD3//ASCL1//CTNNB1
GO:0072604	interleukin-6 secretion	1.88249	0.0270095	0.213579	CD200//GAS6//F2RL1//LPL//LGALS9//AIF1//IL17F//DHX9//ARID5A//NOS2//LEP
GO:0050704	regulation of interleukin-1 secretion	1.87954	0.0173023	0.174868	CCR7//FOXP1//NLRP12//GAS6//APOA1//SERPINB1A//ORM1//PANX3//P2RX7//CCR5//LPL//LGALS9//TLR4
GO:0003073	regulation of systemic arterial blood pressure	1.87179	0.00134679	0.0344758	CHRNA7//AGT//PCSK5//ENPEP//CYP11B3//ADRB3//SERPINF2//RPS6KA2//ASIC2//RASL10B//TPM1//KCNK6//NPPA//NPPB//TRPV1//F2RL1//PDGFB//GAS6//UTS2//CYBA//ECE1//MIR29B1//KLK1C8//PLCB3//KLK1C6
GO:0001942	hair follicle development	1.86347	0.00269323	0.0562211	NGFR//TP63//SHH//KRT25//TMEM79//KRT27//RUNX1//TGFB2//CTNNB1//NF1//INHBA//GNAS//HDAC1//FZD3//LGR4//TNFRSF19//ACVR1B//LGR5//TRPS1//LDB1//CD109//EDAR
GO:0021515	cell differentiation in spinal cord	1.86347	0.0148804	0.157308	HOXC10//SHH//CACNA1A//IGHMBP2//OLIG2//GLI2//LBX1//PAX3//LHX5//GSX1//MDGA1//TAL1//PAX7//ASCL1
GO:1903556	negative regulation of tumor necrosis factor superfamily cytokine production	1.86347	0.0148804	0.157308	AKAP8//FLT3//ORM1//CHRNA7//LGALS9//SELENOS//TRIM27//TLR4//LBP//IRAK3//CACTIN//GAS6//TWIST2//HDAC3
GO:1900408	negative regulation of cellular response to oxidative stress	1.86347	0.023145	0.201732	HGF//PARK7//GATA4//OXR1//TBC1D24//ATG7//FBXO7//NR4A3//TSC1//ATF4//CTNNB1//PSAP
GO:0033046	negative regulation of sister chromatid segregation	1.86347	0.0363525	0.249816	ZFP207//TPR//FBXO5//RAD21//RECQL4//DUSP1//LCMT1//NDC80//PCID2//TNKS
GO:0071526	semaphorin-plexin signaling pathway	1.86347	0.0363525	0.249816	SEMA4D//PLXNA2//HAND2//GDNF//SEMA3G//SEMA6C//SEMA6D//SEMA7A//SEMA4G//RAC1
GO:1902742	apoptotic process involved in development	1.86347	0.0363525	0.249816	HAND2//CDKN2A//CRYAA//HNF1B//ROBO2//PAX8//WT1//TGFB2//MEGF10//SIX3
GO:1900182	positive regulation of protein localization to nucleus	1.85137	0.00830914	0.112077	PRKCD//AKAP5//LEP//BAG3//SHH//TPR//CHP2//ECT2//HDAC3//HNRNPM//PARK7//NGFR//CDKN2A//CARD10//CDK1//TGFB2//SRC
GO:0015800	acidic amino acid transport	1.84977	0.0127989	0.145733	ARL6IP1//BDNF//GRM2//TRPV1//DPYSL2//P2RX7//KMO//HTR6//GRM7//SLC13A3//SLC17A7//SLC17A8//SLC1A2//SLC6A1//NF1
GO:0060688	regulation of morphogenesis of a branching structure	1.84977	0.0127989	0.145733	CTNNB1//HGF//FGFR1//NTN4//SHH//ESR1//RXRA//ETV4//HNF1B//SIX4//AGT//GDNF//LGR4//HOXB7//PAX8
GO:0070301	cellular response to hydrogen peroxide	1.8488	0.000880871	0.0257923	HGF//PAWR//TP53//PARK7//PSAP//FBXO7//NR4A3//FOXP1//RIPK1//BECN1//PRKCD//ETS1//CDKN2A//AQP1//F3//PCNA//PPIF//CAPN1//OSER1//KLF2//NET1//ZFP580//PLEKHA1//ECT2//CDK1//RHOB//APEX1//SRC
GO:0001755	neural crest cell migration	1.84768	0.0198411	0.18605	PITX2//HAND2//PAX3//FGF19//GDNF//SEMA3G//SHH//SEMA6C//SEMA4D//ZEB2//SEMA6D//SEMA7A//SEMA4G
GO:0044060	regulation of endocrine process	1.84768	0.0198411	0.18605	AGT//UCN2//TACR2//LEP//INHBA//F2RL1//GNAS//FGFR4//FGFR1//TP53//RETN//RUNX1//MFN2
GO:0050922	negative regulation of chemotaxis	1.84768	0.0198411	0.18605	CYP19A1//MMP28//SEMA3G//SEMA6C//SEMA4D//SEMA6D//SEMA7A//SEMA4G//ROBO2//AIF1//DUSP1//NBL1//ST6GAL1
GO:0010470	regulation of gastrulation	1.84075	0.0490712	0.289475	APOA1//SFRP2//HNF1B//FGFR1//COL5A1//OSR2//PHLDB1//NODAL//TGIF2
GO:0021955	central nervous system neuron axonogenesis	1.84075	0.0490712	0.289475	ZEB2//EPHB2//DCX//NFIB//DCC//GLI2//ARHGAP35//ATG7//B4GALT6
GO:0098801	regulation of renal system process	1.84075	0.0490712	0.289475	F2RL1//PDGFB//GAS6//UTS2//CYBA//AGT//GNAS//NPPB//PTGER3
GO:0006865	amino acid transport	1.83262	0.000381348	0.0158271	ARL6IP1//SLC6A20//SLC38A4//SLC6A18//SLC7A15//SLC38A6//SLC38A10//PDPN//BDNF//GRM2//TRPV1//DPYSL2//P2RX7//KMO//HTR6//GRM7//GRM4//CACNA1A//SLC6A1//SLC7A1//CLN3//SLC13A3//SLC17A7//SLC17A8//SLC1A2//SLC6A7//NF1//PRKCD//AGT//SLC25A2//LEP//SFXN5//SLC3A1
GO:0140353	lipid export from cell	1.82959	0.0264942	0.211652	AGT//TP53//MAP2K6//P2RX7//NOS2//LEP//INHBA//KDM5B//CYP19A1//MFN2//RETN//RUNX1
GO:0022404	molting cycle process	1.82657	0.00349506	0.0669263	TP63//FZD3//LGR4//TNFRSF19//INHBA//ACVR1B//SHH//LGR5//TRPS1//LDB1//CD109//EDAR//TGFB2//CTNNB1//NGFR//KRT25//TMEM79//KRT27//RUNX1//NF1//GNAS//HDAC1
GO:0022405	hair cycle process	1.82657	0.00349506	0.0669263	TP63//FZD3//LGR4//TNFRSF19//INHBA//ACVR1B//SHH//LGR5//TRPS1//LDB1//CD109//EDAR//TGFB2//NGFR//KRT25//TMEM79//KRT27//RUNX1//CTNNB1//NF1//GNAS//HDAC1
GO:0098773	skin epidermis development	1.82657	0.00349506	0.0669263	TP63//FZD3//LGR4//TNFRSF19//INHBA//ACVR1B//SHH//LGR5//TRPS1//LDB1//CD109//EDAR//TGFB2//NGFR//KRT25//TMEM79//KRT27//RUNX1//CTNNB1//NF1//GNAS//HDAC1
GO:0002534	cytokine production involved in inflammatory response	1.82296	0.0416666	0.269455	NOS2//LEP//PER1//ADCY7//CD74//CD6//TLR4//IL17F//KPNA6//CD96
GO:1902667	regulation of axon guidance	1.82296	0.0416666	0.269455	MEGF8//SEMA3G//SEMA6C//SEMA4D//SEMA6D//SEMA7A//SEMA4G//AGRN//ZSWIM4//ZSWIM8
GO:0042303	molting cycle	1.81688	0.00172013	0.0406567	TP63//FZD3//LGR4//TNFRSF19//INHBA//ACVR1B//SHH//LGR5//TRPS1//LDB1//CD109//EDAR//TGFB2//CTNNB1//NGFR//KRT25//TMEM79//KRT27//RUNX1//SNRPE//NFATC1//PER1//ARNTL//NF1//GNAS//HDAC1
GO:0042633	hair cycle	1.81688	0.00172013	0.0406567	TP63//FZD3//LGR4//TNFRSF19//INHBA//ACVR1B//SHH//LGR5//TRPS1//LDB1//CD109//EDAR//TGFB2//CTNNB1//NGFR//KRT25//TMEM79//KRT27//RUNX1//NFATC1//PER1//ARNTL//NF1//GNAS//HDAC1//SNRPE
GO:0010662	regulation of striated muscle cell apoptotic process	1.81688	0.022649	0.201732	CASP12//BAG3//AGT//TP53//CAPN1//LTK//CFLAR//MYOCD//SFRP2//GATA4//MFN2//HAND2//PAX8
GO:0035272	exocrine system development	1.81688	0.022649	0.201732	POLB//FGFR1//TGFB2//WLS//IGSF3//PDGFB//SHH//ESRP2//ESRP1//NFIB//EDAR//HGF//NTN4
GO:0050920	regulation of chemotaxis	1.81311	2.78178e-05	0.0024698	F2RL1//ZFP580//MTUS1//CMKLR1//CSF1//CYP19A1//MMP28//STK39//KDR//MEGF8//SEMA3G//SEMA6C//SEMA4D//SEMA6D//SEMA7A//SEMA4G//PDGFB//AIF1//P2RY12//CCL26//STX4//ST6GAL1//ROBO2//CDH13//CXCL9//RAC2//EDNRA//CD74//CCR7//LBP//C1QBP//DAPK2//RAC1//LYN//DUSP1//NBL1//SLC8B1//AGRN//ZSWIM4//ZSWIM8//CCL7//LGALS9//CCR6//GAS6//FGFR1//SHH//TMSB4X//EFNB2
GO:0043154	negative regulation of cysteine-type endopeptidase activity involved in apoptotic process	1.81053	0.00702064	0.101886	FCMR//PARK7//CAAP1//PLAUR//CFLAR//CRYAA//HGF//AQP1//ARRB1//WNT9A//ARL6IP1//DHCR24//SH3RF1//SFRP2//DNAJA3//DNAJB6//GAS6//NR4A1//SRC
GO:0010259	multicellular organism aging	1.80866	0.0354369	0.245607	TP53//LEP//IDE//RAD54B//INPP5D//CRYAA//DDC//TP63//GRK3//SLC1A2//CISD2
GO:0060760	positive regulation of response to cytokine stimulus	1.80866	0.0354369	0.245607	CD74//GAS6//MED1//ZBP1//TBK1//IKBKE//CSF1//RIPK1//TLR4//IL1R1//DHX9
GO:0002688	regulation of leukocyte chemotaxis	1.80725	0.00225381	0.0497113	F2RL1//ZFP580//MTUS1//CMKLR1//CSF1//CYP19A1//MMP28//STK39//RAC2//EDNRA//CD74//CCR7//LBP//C1QBP//DAPK2//RAC1//LYN//AIF1//DUSP1//NBL1//SLC8B1//CCL7//LGALS9//CCR6//GAS6
GO:0010658	striated muscle cell apoptotic process	1.80613	0.0193785	0.185684	RPS6KA2//CASP12//BAG3//AGT//TP53//CAPN1//LTK//CFLAR//MYOCD//SFRP2//GATA4//MFN2//HAND2//PAX8
GO:0030858	positive regulation of epithelial cell differentiation	1.80613	0.0193785	0.185684	VEZF1//GDF2//CTNNB1//ALOX15B//MED1//FOXA3//GDNF//PAX8//ZEB2//ADD1//PROC//AKAP11//CLDN5//PROM1
GO:0071300	cellular response to retinoic acid	1.8045	0.0107662	0.131557	ADD1//ORM1//AQP1//COL2A1//LEP//TBXT//TLR4//PTK7//ABL2//LTK//TEAD1//SNW1//HAND2//IREB2//TWF2//RARG//LYN
GO:0006612	protein targeting to membrane	1.79692	0.0029527	0.0600296	ARL6IP1//SEC61A1//SRP9//ZFAND2B//GET3//SEC62//PEX3//PRNP//FIS1//HRAS//ANK3//CHP1//NCF1//CHM//ZDHHC22//ZDHHC25//ZDHHC3//ZDHHC9//RTP2//RTP3//ZDHHC18//ZDHHC23//ZDHHC12//VPS37D
GO:0062207	regulation of pattern recognition receptor signaling pathway	1.79692	0.00925134	0.118627	ESR1//MFHAS1//LGR4//IRAK3//SMPDL3B//CACTIN//LRRC14//CD300A//LYN//F2RL1//CYBA//DAB2IP//LBP//LTF//TSPAN6//C1QBP//RIOK3//TLR4
GO:0007215	glutamate receptor signaling pathway	1.7911	0.0044876	0.077351	GRM2//GRM4//GRM6//GRIK3//GRM7//HOMER1//DAGLA//TRPM1//GRIK4//CLN3//GRID2//PRNP//PARK7//EPHB2//RGS9//RASGRF2//MAPK8IP2//CACNG3//SHANK2//CNIH3//NETO1//NETO2
GO:0050886	endocrine process	1.7911	0.0044876	0.077351	AGT//PCSK5//ENPEP//CYP11B3//SERPINF2//RPS6KA2//RASL10B//CYBA//UCN2//TACR2//LEP//ECE1//INHBA//AQP1//F2RL1//GNAS//FGFR4//FGFR1//TP53//RETN//RUNX1//MFN2
GO:0043433	negative regulation of DNA-binding transcription factor activity	1.78961	0.000414306	0.0164177	CCDC22//TMSB4X//TMIGD3//DAB2IP//CD200//TAX1BP1//CDKN2A//ARRB1//SETD6//NLRP12//TRIM21//TUT4//IRAK3//DNAJA3//TRIM37//IRAK2//TRAF3//CACTIN//LRRC14//RBCK1//CMKLR1//CHP1//RWDD3//PRNP//ESR1//SPOP//TBXT//MAP3K10//TBX6//GAS6//HR//HAND2//PIAS2//WFS1//HDAC3
GO:0032526	response to retinoic acid	1.78893	0.000720656	0.02362	ADD1//ORM1//AQP1//COL2A1//LEP//TBXT//TLR4//PTK7//ABL2//LTK//TEAD1//SNW1//HAND2//IREB2//TWF2//RARG//LYN//DUSP1//TP53//IGF2R//RXRA//CTSH//IGFBP2//LRP2//SHH//GJB2//RUNX1//GATA4//LRAT//ASCL1//TFRC//TGFB2
GO:0008625	extrinsic apoptotic signaling pathway via death domain receptors	1.78893	0.0142194	0.153439	STX4//CFLAR//FAIM//FGG//HGF//SFRP2//TMBIM1//MAL//TRPS1//STK3//PARK7//TIMP3//BEX3//DAB2IP//NF1//BAG3
GO:0060191	regulation of lipase activity	1.78893	0.0142194	0.153439	AGT//APOC2//ANGPTL3//ESR1//HRAS//ABL2//FLT1//FGFR1//ARL1//ANGPTL4//APOA5//APOA4//APOA1//APOA2//ANXA8//BICD1
GO:0006665	sphingolipid metabolic process	1.7871	0.00219995	0.0491416	B4GALT6//ST8SIA2//ST8SIA3//ST6GALNAC3//B4GALNT1//CLN3//SGPP2//PSAP//ENPP7//SMPDL3B//SGMS2//CREM//HEXB//ST6GALNAC5//NEU1//ELOVL6//CERS4//ELOVL3//ELOVL7//CERS3//NAGA//P2RX7//ATG7//PRKCD//SERINC5//ARV1
GO:0048016	inositol phosphate-mediated signaling	1.7871	0.0257415	0.207739	NFATC1//PPP3CB//PPP3R1//NFATC2//ADGRB2//MIR1//EFHB//PRNP//CHP1//AKAP5//ERBB3//CHP2//LMCD1
GO:0031507	heterochromatin assembly	1.78417	0.047487	0.284193	BAZ2A//SMARCA5//HELLS//HDAC1//TPR//H3F3B//CDKN2A//HMGA2//PHF2//APOBEC1
GO:0043029	T cell homeostasis	1.78417	0.047487	0.284193	DNAJA3//IL2//TGFB2//LGALS9//PPP3CB//GIMAP5//CASP3//P2RX7//SLC46A2//ZC3H8
GO:0090279	regulation of calcium ion import	1.78417	0.047487	0.284193	ATP2C2//GRM6//PDGFB//TRIM27//PAWR//HRC//PRNP//RAMP3//HOMER1//CTNNB1
GO:0090342	regulation of cell aging	1.78417	0.047487	0.284193	TP53//MARCHF5//ING2//ARNTL//TP63//FBXO5//TERF2//HMGA2//CDKN2A//PAWR
GO:0003143	embryonic heart tube morphogenesis	1.77877	0.0219798	0.19965	NODAL//SHH//TBX2//CCDC39//NPHP3//TBX6//ZIC3//CCDC103//LBX1//GATA4//HAND2//IHH//MEGF8//TEAD1
GO:0050701	interleukin-1 secretion	1.77877	0.0219798	0.19965	F2RL1//TLR4//CCR7//FOXP1//NLRP12//GAS6//APOA1//SERPINB1A//ORM1//PANX3//P2RX7//CCR5//LPL//LGALS9
GO:2000107	negative regulation of leukocyte apoptotic process	1.77877	0.0219798	0.19965	MIR25//MIR93//MIR106B//IL2//FOXP1//CD74//ITPKB//FCMR//SLC46A2//CCR5//ST6GAL1//SELENOS//GAS6//MERTK
GO:0006664	glycolipid metabolic process	1.77578	0.010463	0.128976	B4GALT6//ST8SIA2//ST8SIA3//ST6GALNAC3//B4GALNT1//CLN3//PIGP//GPAA1//MPPE1//PIGC//GPLD1//PSAP//CREM//HEXB//ST6GALNAC5//NEU1//NAGA//PRKCD
GO:0098659	inorganic cation import across plasma membrane	1.77578	0.010463	0.128976	SLC39A12//SLC39A8//SLC8A3//PAWR//TRPV1//TRPM4//SLC9A5//SLC34A1//DLG1//PRNP//RAMP3//KCNJ9//KCNJ4//KCNJ15//SLC12A5//SLC12A8//SLC12A6//KCNJ11
GO:0099587	inorganic ion import across plasma membrane	1.77578	0.010463	0.128976	SLC39A12//SLC39A8//SLC8A3//PAWR//TRPV1//TRPM4//SLC9A5//SLC34A1//DLG1//PRNP//RAMP3//KCNJ9//KCNJ4//KCNJ15//SLC12A5//SLC12A8//SLC12A6//KCNJ11
GO:0002548	monocyte chemotaxis	1.77388	0.0402772	0.264517	LYN//AIF1//DUSP1//NBL1//PDGFB//MYO9B//CCL7//CCL12//CCL25//FLT1//CCL26
GO:0007019	microtubule depolymerization	1.77388	0.0402772	0.264517	MAP1A//TAOK1//CLIP2//SPEF1//STMN2//SPAST//KIF2B//STMN3//KIF18B//NCKAP5L//STMN4
GO:0021795	cerebral cortex cell migration	1.77388	0.0402772	0.264517	RNF7//MDGA1//DIXDC1//RAC1//P2RY12//DAB2IP//SRGAP2//CTNNB1//DCX//FGFR1//HTR6
GO:0002062	chondrocyte differentiation	1.77257	0.00247988	0.0533555	SFRP2//RARG//TRIP11//IHH//NPPC//MATN4//GLG1//TRPS1//LNPK//WNT9A//GLI2//CTNNB1//LOXL2//RFLNA//WNT7A//COL2A1//WNT5B//GPLD1//NFIB//COL9A1//OSR2//ARID5A//CREB3L2//PTH1R//FGFR1//HMGA2
GO:0034109	homotypic cell-cell adhesion	1.77161	0.0187878	0.184082	RDX//ANK3//FGG//GNAS//ITGB3//FERMT3//P2RY12//GP1BA//CXADR//LYN//PRKCD//PTGER3//ADAMTS18//PDPN//MEGF10
GO:0002687	positive regulation of leukocyte migration	1.7684	0.00105688	0.0287464	F2RL1//ZFP580//THY1//CMKLR1//CSF1//STK39//AIF1//EDNRA//CD74//CCR7//LBP//C1QBP//DAPK2//RAC1//RAC2//CAPN1//ITGA4//PAWR//P2RY12//PTGER3//IL1R1//MADCAM1//LGALS9//ITGB3//CCL7//CCR6//GAS6//TP53//CCL12//AOC3//TNFRSF18
GO:2000027	regulation of animal organ morphogenesis	1.76539	0.000113188	0.00741965	FGFR4//GDNF//FGFR1//WT1//HAND2//CTNNB1//WNT9B//WNT11//AJAP1//ROBO2//SHH//EDNRA//IFT88//NGFR//CSF1//SFRP2//BDNF//CASP6//BHLHE23//CDKN2A//WNT7A//CTHRC1//PTK7//RAC1//HMGA2//HGF//NTN4//ESR1//RXRA//ETV4//HNF1B//SIX4//PAX8//AGT//LGR4//HOXB7//CHAD//TBX2//TGFB2//FZD3//ABL2//CFLAR//MED1//NFIB
GO:0008585	female gonad development	1.76539	0.00091311	0.0264651	CAPN5//ESR2//KDR//INHBA//ZFP830//ADRM1//LEP//CBR1//AGT//SRC//ESR1//EREG//A2M//CYP19A1//PLEKHA1//CASP12//CASP3//GRK2//ARRB1//CENPI//ROBO2//WT1//MFN2//TP53//RETN//RUNX1//LHX9//AMHR2//ARID5B//BRCA2//LHX8//PITX2
GO:1902883	negative regulation of response to oxidative stress	1.76539	0.0342269	0.239875	OXR1//HGF//PARK7//GATA4//TBC1D24//ATG7//FBXO7//NR4A3//TSC1//ATF4//CTNNB1//PSAP
GO:0030168	platelet activation	1.75995	0.0137657	0.150863	PDGFB//TLR4//PDPN//FGG//GNAS//ITGB3//FERMT3//P2RY12//GP1BA//LYN//PRKCD//PTGER3//ADAMTS18//ADRA2C//C1GALT1C1//TREML1//MERTK
GO:0035050	embryonic heart tube development	1.75995	0.0137657	0.150863	NODAL//SHH//TBX2//CCDC39//NPHP3//TBX6//ZIC3//CCDC103//LBX1//GATA4//HAND2//IHH//MEGF8//TEAD1//TRAF3IP1//MED1//CTNNB1
GO:1903428	positive regulation of reactive oxygen species biosynthetic process	1.75828	0.0291335	0.223814	DUOXA2//MFN2//AGT//HRH1//ESR1//TLR4//AIF1//KLF2//MMP8//TRPV1//PARK7//RAB27A//CYBA
GO:1903509	liposaccharide metabolic process	1.75513	0.0117975	0.137455	B4GALT6//ST8SIA2//ST8SIA3//ST6GALNAC3//B4GALNT1//CLN3//PIGP//GPAA1//MPPE1//PIGC//GPLD1//PSAP//CREM//HEXB//ST6GALNAC5//NEU1//NAGA//PRKCD
GO:0021879	forebrain neuron differentiation	1.75222	0.024834	0.207739	INHBA//RAC1//FGFR1//DCLK2//ATG7//DCX//DLX1//LHX8//ATF5//ROBO2//ASCL1//PTGER3//HES5//LHX5
GO:0046824	positive regulation of nucleocytoplasmic transport	1.75222	0.024834	0.207739	PRKCD//AKAP5//LEP//BAG3//SHH//TPR//CHP2//ECT2//HDAC3//CAMK4//GAS6//KHDRBS1//DHX9//NCBP2
GO:0022612	gland morphogenesis	1.75143	0.000885373	0.0257923	POLB//FGFR1//TGFB2//DUOX2//CAPN1//ERBB3//CDKN2A//SHH//KDM5B//ETV4//BTRC//EPHA2//CSF1//SRC//PDGFB//ESRP2//ESRP1//ID4//TP63//GLI2//ESR1//PAX3//TBX2//NFIB//EDAR//HGF//NTN4//RXRA//ESR2//CYP7B1//RARG//MED1//CFLAR
GO:0046545	development of primary female sexual characteristics	1.75143	0.000885373	0.0257923	CAPN5//ESR2//KDR//INHBA//ZFP830//ADRM1//LEP//CBR1//AGT//SRC//ESR1//EREG//A2M//CYP19A1//PLEKHA1//CASP12//CASP3//LHX9//AMHR2//ARID5B//BRCA2//LHX8//PITX2//GRK2//ARRB1//CENPI//ROBO2//WT1//MFN2//TP53//RETN//RUNX1//ACVR1B
GO:0034446	substrate adhesion-dependent cell spreading	1.74354	0.00745672	0.105873	ST6GAL1//PDPN//APOA1//ITGB3//CASS4//C1QBP//NET1//DOCK1//TRIOBP//RAC1//DBN1//LAMC2//FNDC3B//NTN4//FERMT3//ITGA4//SRGAP2//AKIP1//ANTXR1//MERTK//SRC
GO:0035019	somatic stem cell population maintenance	1.74041	0.0455571	0.27678	HNF1B//WNT9B//PAX8//TP63//WNT7A//CDKN2A//ZFP36L2//BCL9L//LDB1//TCF7L1//HMGA2
GO:0044058	regulation of digestive system process	1.74041	0.0455571	0.27678	APOA5//APOA4//APOA1//LEP//APOA2//AQP1//PAWR//TRPV1//TFF2//PTGER3//STK39
GO:0045839	negative regulation of mitotic nuclear division	1.74041	0.0455571	0.27678	RGCC//ZFP207//TPR//FBXO5//RAD21//DUSP1//LCMT1//NDC80//PCID2//TNKS//NME6
GO:1900076	regulation of cellular response to insulin stimulus	1.73496	0.0132633	0.148135	CCND3//FFAR3//PTPRE//PRKCD//LMBRD1//INPP5F//GRB10//GRB14//TSC1//SOCS2//AGT//LEP//MFN2//SRC//LPL//GRK2//GPLD1//ATP2B1
GO:0034113	heterotypic cell-cell adhesion	1.73496	0.038642	0.258621	APOA1//FGG//THY1//GCNT2//CXADR//NFASC//CD200//ITGB3//ITGA4//CD2//MADCAM1//ITGA7
GO:0048662	negative regulation of smooth muscle cell proliferation	1.73496	0.038642	0.258621	MYOCD//TPM1//MFN2//TP53//ESR1//NPPB//ESR2//NPR3//IL15//PTGIR//AIF1//RALBP1
GO:0046660	female sex differentiation	1.73334	0.000551639	0.0199443	CAPN5//ESR2//KDR//INHBA//ZFP830//ADRM1//LEP//CBR1//AGT//SRC//ESR1//EREG//A2M//CYP19A1//PLEKHA1//CASP12//CASP3//LHX9//AMHR2//ARID5B//BRCA2//LHX8//PITX2//GRK2//ARRB1//CENPI//ACVR1B//TP63//LRP2//MERTK//ROBO2//WT1//MFN2//TP53//RETN//RUNX1//MIR135A
GO:1902882	regulation of response to oxidative stress	1.72899	0.00974497	0.122713	OXR1//HGF//PAWR//PARK7//GATA4//LANCL1//TBC1D24//ATG7//FBXO7//NR4A3//TSC1//ATF4//CTNNB1//TP53//PSAP//MMP3//TLR4//RALBP1//FOXP1//RIPK1
GO:0110110	positive regulation of animal organ morphogenesis	1.72645	0.00836185	0.112356	FGFR4//GDNF//FGFR1//ROBO2//EDNRA//NGFR//CSF1//CASP6//CDKN2A//CTNNB1//HMGA2//SIX4//PAX8//AGT//LGR4//HOXB7//TGFB2//CFLAR//MED1//HAND2//WT1
GO:0032677	regulation of interleukin-8 production	1.72645	0.0279542	0.218585	ARRB1//CACTIN//PARK7//GDF2//TLR4//LBP//RIPK1//ZFP580//IL17F//APOA2//TMSB4X//F2RL1//LGALS9//CD2
GO:0002532	production of molecular mediator involved in inflammatory response	1.72307	0.0238303	0.202647	CD96//TLR4//CD300A//LYN//LBP//GRN//NOS2//LEP//PER1//ADCY7//CD74//CD6//IL17F//KPNA6//NPPA
GO:0008217	regulation of blood pressure	1.71905	0.000342996	0.0150385	CHRNA7//AGT//PCSK5//ENPEP//CYP11B3//ADRB3//SERPINF2//RPS6KA2//ASIC2//RASL10B//TPM1//MIR29B1//KCNK6//KLK1C8//PLCB3//KLK1C6//NPPA//NPPB//TRPV1//F2RL1//PDGFB//GAS6//UTS2//CYBA//ECE1//NOS2//GNAS//FFAR3//ADM2//GUCA2B//GLP1R//NCF2//NPFF//CACNA1C//EDNRA//NPR3//LEP//AOC3//ATP2B1//STK39//ERAP1
GO:0003333	amino acid transmembrane transport	1.71754	0.0173819	0.17542	ARL6IP1//SLC13A3//SLC17A7//SLC17A8//SLC1A2//SLC6A20//SLC6A7//PRKCD//SLC7A1//SLC7A15//AGT//SLC25A2//SLC38A4//SLC6A18//SLC38A6//SLC38A10//PDPN
GO:0002685	regulation of leukocyte migration	1.71706	0.000256092	0.0130161	TP53//CCL12//ITGB3//AOC3//ITGA4//TNFRSF18//MADCAM1//F2RL1//ZFP580//THY1//MTUS1//CMKLR1//CSF1//CYP19A1//MMP28//STK39//RAC2//AIF1//EDNRA//CD74//CCR7//LBP//C1QBP//DAPK2//RAC1//LYN//DUSP1//NBL1//SLC8B1//CCL25//CAPN1//PAWR//P2RY12//CD200//PTGER3//IL1R1//CCR6//MGC112692//LRCH1//LGALS9//CD300A//CCL7//GAS6
GO:0061097	regulation of protein tyrosine kinase activity	1.71524	0.0148686	0.157308	APLP2//FAM72A//NCF1//EPGN//EREG//AGT//PDGFB//PRNP//AGRN//UNC119//ERBB3//CASS4//TAL1//GAS6//ALKAL2//THY1//SH3BP5L//ITGB3
GO:0048477	oogenesis	1.71135	0.0109083	0.132601	ZFP830//EREG//RPS6KA2//FBXO5//TUT4//BRCA2//PDE3A//LGR5//IHH//CTNNB1//NPPC//CDK1//AKAP5//GRB14//CCNH//H3F3B//MARF1//HEXB//ADRM1//SRC
GO:0001947	heart looping	1.70555	0.0434423	0.270844	TBX2//NODAL//SHH//CCDC39//NPHP3//TBX6//ZIC3//CCDC103//LBX1//GATA4//HAND2//IHH
GO:0060986	endocrine hormone secretion	1.70333	0.0368725	0.249816	AGT//UCN2//TACR2//LEP//INHBA//AQP1//GNAS//FGFR4//FGFR1//TP53//RETN//RUNX1//MFN2
GO:0006801	superoxide metabolic process	1.70143	0.0313532	0.235271	APOA4//MPO//AATF//F2RL1//OLR1//PRKCD//AGT//TYROBP//CYBA//NCF1//NCF2//DUOX2//PARK7//NOS2
GO:0030888	regulation of B cell proliferation	1.70143	0.0313532	0.235271	CDKN2A//CASP3//TYROBP//CD300A//INPP5D//PAWR//LYN//IL2//CD40//CD74//TLR4//NFATC2//TFRC//SIGLEC10
GO:0071805	potassium ion transmembrane transport	1.70086	0.00031732	0.0147487	KCNE3//ACTN2//STK39//PRNP//KCNIP4//KCNIP1//KCNIP3//PTGER3//AMIGO1//ANK3//NPPA//DLG1//AGRN//LRRC26//KCNJ9//KCNJ4//KCNJ15//SLC12A5//SLC12A8//SLC12A6//KCNJ11//NETO1//NETO2//KCNK6//KCNH6//KCNC3//KCNB2//KCNH5//SLC9A5//AQP1//KCNQ5//KCNQ3//TMEM38A//KCNG2//KCNK5//KCNA7//TRPM5//KCNN3//KCNV1//KCNK12//P2RY12//KCNK10//KCNK9
GO:0045453	bone resorption	1.69979	0.0267021	0.212345	NF1//IL20RA//CYP19A1//P2RX7//INPP5D//MC4R//PPARGC1B//ITGB3//TFRC//RAC1//RAC2//PTH1R//SRC//CTNNB1//IHH
GO:0060675	ureteric bud morphogenesis	1.69979	0.0267021	0.212345	AGT//WT1//DLG1//GDNF//SHH//WNT9B//GZF1//PAX8//CTNNB1//HNF1B//KIF26B//SIX4//LGR4//HOXB7//WNT11
GO:0033143	regulation of intracellular steroid hormone receptor signaling pathway	1.69835	0.0227724	0.201732	HMGA2//SRC//TP63//CYP7B1//CNOT2//MED1//PARK7//SAFB2//PIAS2//ESR2//NODAL//FOXP1//HDAC1//PER1//ARNTL//BDNF
GO:0007218	neuropeptide signaling pathway	1.69406	0.0121799	0.14051	CYSLTR2//NPPA//PRLHR//OPRD1//PPY//GLP1R//NPPB//CORT//SSTR5//PNOC//AGRP//HCRTR1//HCRTR2//SCG5//NPW//RXFP3//NMB//SSTR2//NPFF//ECEL1
GO:0007188	adenylate cyclase-modulating G protein-coupled receptor signaling pathway	1.69325	0.000408262	0.0163783	UCN2//ADGRL2//CXCL9//GNAS//PTGER3//GLP1R//ADCY6//MC4R//ADRB3//PTGIR//LGR5//CXCL11//ADGRB2//ADM2//PTH1R//RAMP3//ADCY7//AKAP5//EDNRA//OPRD1//CORT//NPR3//SSTR5//PSAP//FFAR3//SSTR2//P2RY12//GRM7//PDE2A//GRM2//GRM4//GRM6//GRIK3//CHRM1//HTR5B//ARRDC3//ADRA2C//GRK2//ITGB3//ARRB1//GLP2R//GNA12
GO:0030518	intracellular steroid hormone receptor signaling pathway	1.69251	0.00895347	0.116945	ESR1//ESR2//PPARGC1B//ARID1A//TRIP4//SAFB//SCGB2A2//PIAS2//HMGA2//SRC//TP63//CYP7B1//CNOT2//MED1//PARK7//SAFB2//NODAL//FOXP1//HDAC1//PER1//ARNTL//BDNF
GO:2000106	regulation of leukocyte apoptotic process	1.69251	0.00895347	0.116945	LYN//MIR25//MIR93//MIR106B//IL2//FOXP1//CD74//ITPKB//FCMR//P2RX7//SLC46A2//TGFB2//LGALS9//TP53//ZC3H8//MERTK//NR4A3//CCR5//ST6GAL1//SELENOS//CDKN2A//GAS6
GO:0048144	fibroblast proliferation	1.69184	0.00768431	0.107436	AGT//NGFR//PDGFB//ESR1//GRK2//AQP1//CD74//UTS2//ITGB3//FNDC3B//DHX9//XRCC4//GAS6//EREG//DAB2IP//NF1//THY1//TP53//LTA//PEX2//CD300A//PAWR//EDNRA
GO:0098739	import across plasma membrane	1.69065	0.00567003	0.0895711	ARL6IP1//SLC27A5//PRKCD//SLC1A2//SLC39A12//SLC39A8//SLC7A1//SLC8A3//PAWR//TRPV1//TRPM4//SLC9A5//SLC34A1//DLG1//LRP2//AGT//PRNP//RAMP3//KCNJ9//KCNJ4//KCNJ15//SLC12A5//SLC12A8//SLC12A6//KCNJ11
GO:0030326	embryonic limb morphogenesis	1.67712	0.00344887	0.0669263	WNT7A//CACNA1C//TP63//WNT9A//SHH//OSR2//LNPK//CTNNB1//GNAS//MED1//PITX2//RARG//HDAC1//TBX2//GLI2//IFT88//FREM2//SFRP2//TRAF3IP1//HAND2//GNA12//IHH//ECE1//MEGF8//SP8//TBX4//HOXC10//FGFR1//TGFB2
GO:0035113	embryonic appendage morphogenesis	1.67712	0.00344887	0.0669263	MEGF8//WNT7A//TP63//SHH//SP8//TBX4//HOXC10//FGFR1//TGFB2//CACNA1C//WNT9A//OSR2//LNPK//CTNNB1//GNAS//MED1//PITX2//RARG//HDAC1//TBX2//GLI2//IFT88//FREM2//SFRP2//TRAF3IP1//HAND2//GNA12//IHH//ECE1
GO:0048663	neuron fate commitment	1.67712	0.0254172	0.207739	ASCL1//HOXC10//SHH//GLI2//DLX1//LBX1//HES5//ESRP1//MYT1L//IHH//PAX3//GSX1//OLIG2//PAX7//RUNX1//TGFB2
GO:0072171	mesonephric tubule morphogenesis	1.67712	0.0298227	0.226381	AGT//WT1//DLG1//GDNF//SHH//WNT9B//GZF1//PAX8//CTNNB1//WNT11//HNF1B//KIF26B//SIX4//LGR4//HOXB7
GO:0097006	regulation of plasma lipoprotein particle levels	1.67712	0.0486406	0.28766	APOA5//APOA1//APOA2//LRPAP1//APOC2//GPLD1//MYLIP//LPL//APOA4//MPO//PLTP//LDLRAP1
GO:0048469	cell maturation	1.66898	0.000644563	0.0217354	RPS6KA2//FBXO5//TUT4//BRCA2//PDE3A//EREG//TMEM79//SIX3//RAC1//TBX6//PDGFB//NTN4//SCARF1//ABL2//FGG//RB1//IRX5//B4GALT6//KLF2//TAL1//NFASC//ANK3//CATSPER3//ROPN1L//CCR6//ESR2//NPPC//RUNX1//CDK1//AKAP5//GRB14//CCNH//BFSP1//KDR//IL15//PTH1R//ASCL1//FGFR1//HES5//CTNNB1//IHH
GO:0042157	lipoprotein metabolic process	1.66479	0.00516848	0.0850626	ATG7//PORCN//NMT2//PIGP//GPAA1//MPPE1//PIGC//ZDHHC22//ZDHHC25//ZDHHC3//ZDHHC9//CLIP3//ZDHHC18//ZDHHC23//ZDHHC12//ZDHHC17//APOA1//APOBEC1//ITGB3//LEP//ATG16L1//APOA5//OLR1//APOA4//APOA2//APOL3//APOLD1
GO:0001704	formation of primary germ layer	1.66326	0.00814741	0.110963	GATA4//CTNNB1//INHBA//TBXT//NODAL//WLS//TBX6//NR4A3//MSGN1//HNF1B//HSBP1//MMP15//ITGA4//MMP8//ITGA7//HMGA2//SFRP2//EPHA2//ITGB3//WNT11//FGFR1//TAL1//COL5A1//ARID1A
GO:0032368	regulation of lipid transport	1.66326	0.00814741	0.110963	AGT//APOA1//PLTP//APOA5//APOA4//LEP//APOA2//TP53//MAP2K6//P2RX7//ITGB3//LRAT//APOC2//ARV1//SCP2//SHH//HRH2//PRKCD//LDLRAP1//KDM5B//CYP19A1//MFN2//RETN//RUNX1
GO:0007187	G protein-coupled receptor signaling pathway, coupled to cyclic nucleotide second messenger	1.66297	0.000295659	0.0141773	ADRA2C//GNAS//PTGER3//ARRB1//ADRB3//PTH1R//GLP2R//P2RY12//GNA12//UCN2//ADGRL2//CXCL9//GLP1R//ADCY6//MC4R//PTGIR//LGR5//CXCL11//ADGRB2//ADM2//RAMP3//ADCY7//AKAP5//EDNRA//OPRD1//CORT//NPR3//SSTR5//PSAP//FFAR3//SSTR2//GRM7//PDE2A//GRM2//GRM4//GRM6//GRIK3//CHRM1//HTR5B//HRH1//NOS2//ARRDC3//GRK2//ITGB3//HRH2//OLR1622//HTR6
GO:1902414	protein localization to cell junction	1.66267	0.00949261	0.120837	ASIC2//HOMER1//LRRTM1//LSR//MPP7//DLG1//CEP112//NETO1//HRAS//RAP1A//GPC4//GRIPAP1//STX4//MAPK10//CACNG3//TERF2//MAP1A//CNIH3//NPTXR//TYROBP//DBN1//NECTIN1//NECTIN3
GO:0006275	regulation of DNA replication	1.66201	0.011067	0.133374	GTPBP4//TP53//ENPP7//FBXO5//TIPIN//PCNA//MAP2K4//HRAS//GLI2//DHX9//RAC1//CDK1//EREG//FBH1//BRCA2//ZFP830//ATG7//CHTF18//RFC4//DSCC1//FGFR1//ZBTB38
GO:0048145	regulation of fibroblast proliferation	1.66201	0.011067	0.133374	AGT//NGFR//PDGFB//ESR1//GRK2//AQP1//CD74//UTS2//ITGB3//FNDC3B//DHX9//XRCC4//GAS6//EREG//DAB2IP//NF1//THY1//TP53//LTA//PEX2//CD300A//PAWR
GO:0002718	regulation of cytokine production involved in immune response	1.65762	0.0241278	0.203404	FFAR3//TRPM4//RT1-CE5//CD96//GIMAP5//TLR4//APOA1//APOA2//F2RL1//IRAK3//TGFB2//NR4A3//CD74//SEMA7A//IL1R1//IL18R1//ARID5A
GO:0033077	T cell differentiation in thymus	1.65762	0.0241278	0.203404	ADRM1//ZC3H8//IHH//CDKN2A//IL2RG//SHH//CD74//ITPKB//CCR7//CCR6//TP53//ZFP36L2//MPZL2//XRCC4//DNAJA3//FZD8//CTNNB1
GO:0050921	positive regulation of chemotaxis	1.65431	0.00423473	0.0744181	F2RL1//ZFP580//CMKLR1//CSF1//STK39//KDR//MEGF8//CDH13//CXCL9//AIF1//EDNRA//CD74//CCR7//LBP//C1QBP//DAPK2//RAC1//RAC2//CCL7//LGALS9//CCR6//GAS6//FGFR1//SHH//TMSB4X//PDGFB//P2RY12//CCL26//STX4
GO:0097120	receptor localization to synapse	1.6535	0.0390356	0.260126	HRAS//RAP1A//GPC4//GRIPAP1//STX4//MAPK10//CACNG3//DLG1//CNIH3//NPTXR//TYROBP//DBN1//CEP112//NETO1
GO:0001658	branching involved in ureteric bud morphogenesis	1.65171	0.0459718	0.27821	HNF1B//SIX4//AGT//GDNF//LGR4//HOXB7//PAX8//WT1//DLG1//SHH//WNT9B//GZF1//CTNNB1
GO:0090398	cellular senescence	1.65171	0.0459718	0.27821	MAPKAPK5//HMGA2//TP53//ARNTL//ING2//TP63//FBXO5//TERF2//CDKN2A//PAWR//PRKCD//HRAS//TBX2
GO:0003158	endothelium development	1.65071	0.00775056	0.107436	VEZF1//IFT88//COL23A1//AGT//WNT7A//CTNNB1//KDR//APOLD1//GDF2//PDPN//F2RL1//RAP1B//RAP1A//RDX//PPP1R16B//PDE2A//RHOB//PDGFB//TJP2//FOXP1//ADD1//PROC//AKAP11//CLDN5//SLC40A1
GO:0071260	cellular response to mechanical stimulus	1.65071	0.00775056	0.107436	MIR101-2//MIR194-2//MIR410//MIR125B1//KCNJ4//WNT11//CD40//MAP3K2//AGT//EDNRA//NPPA//PDGFB//NPPB//AQP1//COL2A1//MAP2K4//TLR4//ITGB3//BAG3//PIEZO1//RAC1//CYBA//PDE2A//CTNNB1//HDAC3
GO:1901216	positive regulation of neuron death	1.65071	0.00775056	0.107436	NF1//PRNP//TP53//CASP3//AGRN//MAP2K4//FIS1//GRN//SRPK2//NCF2//PPP2R2B//ASCL1//PAWR//ATF4//TGFB2//CASP6//CTNNB1//HDAC3//TYROBP//TLR4//RALBP1//SRC//NGFR//EFNB2//KMO
GO:1900180	regulation of protein localization to nucleus	1.64963	0.00902622	0.117456	NUP58//PRKCD//AKAP5//LEP//BAG3//SHH//TPR//CHP2//ECT2//HDAC3//NF1//CHP1//MFHAS1//DCLK2//HNRNPM//PARK7//NGFR//CDKN2A//CARD10//CDK1//TGFB2//SRC//NVL//RASSF5
GO:0048863	stem cell differentiation	1.64718	0.000559566	0.0200835	PAX3//FGF19//GDNF//SEMA3G//SHH//SEMA6C//SEMA4D//ZEB2//SEMA6D//SEMA7A//SEMA4G//PITX2//HAND2//TBX2//MYOCD//TBXT//ASCL1//TGFB2//SIX3//EDNRA//WNT7A//GATA4//MIR125B1//MIR181C//MIR126A//SP7//TAL1//TP63//HNF1B//PRICKLE1//MIR125A//ZFP36L2//HES5//MIR137//RBM24//EPCAM//A2M//ESR1//SETD6//ELL3//PHF19//TCF7L1//ETV4//HMGA2
GO:0030856	regulation of epithelial cell differentiation	1.64424	0.00402865	0.0717182	NODAL//WNT9B//CTNNB1//NKX6-3//AJAP1//ESRP1//KDR//APOLD1//VEZF1//GDF2//MAFF//HES5//CD109//TP63//ALOX15B//MED1//FOXA3//GDNF//PAX8//FOXP1//ZEB2//ADD1//PROC//AKAP11//CLDN5//ARNTL//PROM1//PRLR//SHH//ASCL1
GO:0042542	response to hydrogen peroxide	1.64254	0.00135318	0.0345136	BECN1//PARK7//PRKCD//ETS1//CDKN2A//AQP1//F3//PCNA//PPIF//CAPN1//OSER1//KLF2//RIPK1//NET1//ZFP580//PLEKHA1//ECT2//CDK1//RHOB//APEX1//SRC//HGF//PAWR//TP53//PSAP//FBXO7//NR4A3//FOXP1//DUSP1//OLR1//CRYAA//HBB//GRK2//CASP3//STK24//GJA3//NPTXR//CASP6
GO:0001656	metanephros development	1.64254	0.019534	0.18605	GDNF//PAX8//CTNNB1//WNT9B//PDGFB//LGR4//WT1//SIX4//KIF26B//SHH//AQP2//AQP1//HES5//HNF1B//NF1//CTSH//OSR2//FBN1//ROBO2
GO:0048511	rhythmic process	1.64209	9.02293e-06	0.00112639	LEP//CBR1//AGT//SRC//ZFP830//ESR1//EREG//CAPN5//A2M//CYP19A1//PLEKHA1//CASP12//CASP3//EGR2//MAT2A//BDNF//DDC//NGFR//NOS2//TP53//AANAT//ADCY6//CYP7B1//AGRP//CREM//ATF5//LGR4//PER1//ID4//ERBB3//HOMER1//ARNTL//HDAC1//DHX9//METTL3//ARNTL2//PER3//ATF4//CHRM1//SOX14//PTGER3//HCRTR2//UTS2//MAP2K6//PPP1CB//HNF1B//CIART//HDAC3//CHRNA7//NHLH2//GDF10//GRK2//ARRB1//CENPI//ADRM1//INHBA//MAPK10//NR1D2//PSPC1//…
GO:0050953	sensory perception of light stimulus	1.64194	0.0054413	0.0874964	CACNB2//CRYAA//CRYGD//CRYGE//PDC//COL2A1//CRYBB2//RLBP1//UNC119//RGS9//CRYGN//GABRR2//SOX14//NYX//ATF6//PDE6A//OLFM2//ZIC2//TRPM1//DRAM2//AIPL1//LRAT//CRYGF//GJA3//WFS1//GRM6//BEST1//USH1G
GO:0048754	branching morphogenesis of an epithelial tube	1.64066	0.00181902	0.0421076	EDNRA//GDF2//SHH//PPP3R1//SFRP2//FLT1//PITX2//CTNNB1//IHH//AGT//WT1//DLG1//GDNF//WNT9B//GZF1//PAX8//ESRP2//ESRP1//HMGA2//KDM5B//ETV4//BTRC//EPHA2//CSF1//SRC//CTSH//MED1//ESR1//NFATC1//HNF1B//SIX4//LGR4//HOXB7//KDR//RASIP1//GLI2
GO:0002690	positive regulation of leukocyte chemotaxis	1.64066	0.0228537	0.201732	CMKLR1//CSF1//STK39//EDNRA//CD74//CCR7//LBP//C1QBP//DAPK2//RAC1//RAC2//AIF1//CCL7//LGALS9//CCR6//GAS6//F2RL1//ZFP580
GO:0050679	positive regulation of epithelial cell proliferation	1.63719	0.00095858	0.0271294	CDH13//NF1//PDGFB//F3//KDR//RPTOR//GDF2//ITGB3//ZFP580//POLD4//PPP1R16B//CCL26//CYBA//NR4A1//TP63//TWIST2//KDM5B//IQGAP3//WNT7A//ODAM//HMGA2//SHH//CTNNB1//ITGA4//FGFR1//CFLAR//MED1//DAB2IP//ESR1//CYP7B1//EPGN//GRN//HRAS//NODAL//FOXP1//ESRP2//OSR2//BNC1//ESRP1//NR4A3//IHH
GO:0001894	tissue homeostasis	1.63449	0.000506875	0.0190963	AIPL1//SLC28A2//LDB1//PIWIL4//CXADR//TFF2//GCNT2//STK39//SFTPD//CTSH//KDR//NF1//IL20RA//RAC1//RAC2//PTH1R//SRC//CTNNB1//IHH//SPATA7//MAP1A//USH1G//PDE6A//MDM1//DRAM2//NPHP3//PROM1//CYP19A1//P2RX7//INPP5D//MC4R//PPARGC1B//ITGB3//TFRC//FLT3//ADD1//LIPA//KLHL10//CSF1//HOMER1//TLR4//ZFP830//RB1//GNAS//COL2A1//COL9A1
GO:0021872	forebrain generation of neurons	1.63356	0.0368545	0.249816	INHBA//RAC1//FGFR1//DCLK2//ATG7//DCX//METTL3//HES5//LHX5//DLX1//LHX8//ASCL1//ATF5//ROBO2//PTGER3
GO:0030148	sphingolipid biosynthetic process	1.63356	0.0368545	0.249816	B4GALT6//ST8SIA2//ST8SIA3//ST6GALNAC3//B4GALNT1//SGMS2//ST6GALNAC5//P2RX7//CERS4//CERS3//ATG7//PRKCD//ELOVL6//ELOVL3//ELOVL7
GO:0061138	morphogenesis of a branching epithelium	1.63159	0.000786817	0.024455	EDNRA//GDF2//SHH//PPP3R1//SFRP2//FLT1//PITX2//CTNNB1//IHH//AGT//WT1//DLG1//GDNF//WNT9B//GZF1//PAX8//KDR//HNF1B//RASIP1//GLI2//ESRP2//ESRP1//HMGA2//KDM5B//ETV4//BTRC//EPHA2//CSF1//SRC//PDGFB//FGFR1//CTSH//TP63//ESR1//HGF//NTN4//GRB2//RXRA//MED1//NFATC1//SIX4//LGR4//HOXB7
GO:0030433	ubiquitin-dependent ERAD pathway	1.63054	0.0433417	0.270844	EDEM2//UBQLN2//EDEM3//SELENOS//ERLIN1//MARCHF6//UBXN4//SEL1L//FOXRED2//UBE4A//RNF185//TRIM25//DERL3//WFS1
GO:0048146	positive regulation of fibroblast proliferation	1.63054	0.0433417	0.270844	PDGFB//AGT//NGFR//ESR1//GRK2//AQP1//CD74//UTS2//ITGB3//FNDC3B//DHX9//XRCC4//GAS6//EREG
GO:0007601	visual perception	1.62886	0.00698358	0.101835	GRM6//BEST1//CACNB2//CRYAA//CRYGD//CRYGE//PDC//COL2A1//CRYBB2//RLBP1//UNC119//RGS9//CRYGN//GABRR2//SOX14//NYX//ATF6//PDE6A//OLFM2//ZIC2//TRPM1//DRAM2//AIPL1//LRAT//CRYGF//GJA3//WFS1
GO:0043523	regulation of neuron apoptotic process	1.62798	0.000220759	0.0118364	PARK7//OXR1//AGT//BDNF//NGFR//GLP1R//ARRB1//CACNA1A//GDNF//KDR//GRN//CLN3//HRAS//ERBB3//DLX1//HDAC1//NMNAT1//SIX4//XRCC4//SNX6//EN2//NR4A3//GRM7//NEFL//WFS1//NF1//PRNP//TP53//CASP3//AGRN//MAP2K4//FIS1//SRPK2//NCF2//PPP2R2B//ASCL1//PAWR//ATF4//TGFB2//CASP6//CTNNB1//HDAC3//TYROBP//RALBP1//SRC//LANCL1//SNRK//GRM4//ESR1//ESR2//TRIM2//KCNIP3//GRID2
GO:0032006	regulation of TOR signaling	1.62578	0.0216085	0.197347	MTM1//ARNTL//NPRL2//TSC1//PRKAA2//RRAGB//KDR//LEP//RPTOR//LAMTOR4//MIOS//GAS6//MLST8//HTR6//GOLPH3//HDAC3//LARS1//SLC7A1//GNA12
GO:0072676	lymphocyte migration	1.62578	0.0216085	0.197347	CXCL11//CCL26//STK39//HSD3B7//CYP7B1//GAS6//CCL7//CCL12//CCL25//CCR6//ITGA4//SLC8B1//MADCAM1//MGC112692//CD200//LRCH1//LGALS9//ITGB3//AIF1
GO:0007411	axon guidance	1.62075	0.000613109	0.0210801	EGR2//FOXP1//ETV4//RAC1//RAC2//CHN1//GAP43//ROBO2//EPHB2//ZIC2//DCC//FZD3//MEGF8//SEMA3G//SEMA6C//SEMA4D//SEMA6D//SEMA7A//SEMA4G//LRP2//GDNF//NFIB//SHH//LHX9//PLXNA2//AGRN//ZSWIM4//ZSWIM8//EMB//NFASC//TENM2//NECTIN1//BDNF//NGFR//DPYSL2//LGR4//LMX1A//GLI2//ARHGAP35//EFNB2//ANK3//EPHA2//FEZF1//NR4A3//TGFB2//GFRA3
GO:0006813	potassium ion transport	1.61526	0.000581797	0.0205062	CCKAR//ANK3//KCNE3//AKAP5//ACTN2//ATF4//DLG1//STK39//KCNK6//KCNJ9//KCNJ4//KCNH6//KCNC3//KCNB2//KCNH5//SLC12A5//SLC9A5//AQP1//KCNIP4//KCNQ5//KCNQ3//TMEM38A//KCNG2//LRRC26//KCNK5//KCNA7//TRPM5//KCNN3//KCNV1//KCNK12//P2RY12//KCNIP1//KCNIP3//KCNK10//KCNJ11//KCNK9//PRNP//PTGER3//AMIGO1//NPPA//AGRN//KCNJ15//SLC12A8//SLC12A6//NETO1//NETO2//TSC1
GO:0071887	leukocyte apoptotic process	1.61501	0.00895177	0.116945	LYN//MIR25//MIR93//MIR106B//IL2//FOXP1//CD74//DNAJA3//ITPKB//FCMR//P2RX7//RIPK1//SLC46A2//TGFB2//LGALS9//DFFA//TP53//ZC3H8//MERTK//NR4A3//CCR5//ST6GAL1//SELENOS//CDKN2A//GAS6//CASP3
GO:0097485	neuron projection guidance	1.61397	0.000673311	0.0222764	EMB//NFASC//TENM2//NECTIN1//BDNF//NGFR//DCC//DPYSL2//AGRN//LGR4//LMX1A//GAP43//SHH//SEMA6C//GLI2//ARHGAP35//EFNB2//EPHB2//ANK3//RAC1//EPHA2//FEZF1//NR4A3//TGFB2//ROBO2//GFRA3//EGR2//FOXP1//ETV4//RAC2//CHN1//ZIC2//FZD3//MEGF8//SEMA3G//SEMA4D//SEMA6D//SEMA7A//SEMA4G//LRP2//GDNF//NFIB//LHX9//PLXNA2//ZSWIM4//ZSWIM8
GO:0002260	lymphocyte homeostasis	1.61262	0.0407863	0.266364	CASP3//IKBKG//LYN//SH2B2//CD74//DNAJA3//PPP3CB//GIMAP5//P2RX7//SLC46A2//ZC3H8//IL2//TGFB2//LGALS9//SLC40A1
GO:0016575	histone deacetylation	1.61262	0.0407863	0.266364	AKAP8//JDP2//TP53//ING2//PER1//HDAC1//SIRT7//HDAC3//BAZ2A//RBM14//SIRT3//MSL3L2//MORF4L2//TBL1XR1//SIN3B
GO:0048332	mesoderm morphogenesis	1.61262	0.0407863	0.266364	INHBA//TBXT//NODAL//WLS//TBX6//NR4A3//MSGN1//SFRP2//TCF7L1//EPHA2//ITGB3//HMGA2//WNT11//FGFR1//TAL1
GO:0021953	central nervous system neuron differentiation	1.60974	0.00104432	0.0287248	HOXC10//SHH//CACNA1A//IGHMBP2//OLIG2//GLI2//LBX1//PAX3//LHX5//GSX1//MDGA1//TAL1//PAX7//ASCL1//ZEB2//LDB1//CEND1//WNT7A//GRID2//NFIX//INHBA//RAC1//FGFR1//DCLK2//ATG7//DCX//DLX1//LHX8//ATF5//ROBO2//ID4//EPHB2//LEP//ARHGAP35//B4GALT6//NFIB//DCC//LMX1A//WNT9B//CTNNB1//SFRP2//PTGER3//HES5
GO:0042158	lipoprotein biosynthetic process	1.60936	0.0238478	0.202647	ATG7//PORCN//NMT2//PIGP//GPAA1//MPPE1//PIGC//ZDHHC22//ZDHHC25//ZDHHC3//ZDHHC9//CLIP3//ZDHHC18//ZDHHC23//ZDHHC12//ZDHHC17//ATG16L1//APOA1//APOBEC1
GO:2000243	positive regulation of reproductive process	1.60936	0.0238478	0.202647	INHBA//PDE3A//SHH//CCR6//CTNNB1//EIF4G3//ACVR1B//C1QBP//TOPAZ1//TACR2//CDK1//CCNH//HOXC4//PARK7//WT1//MFN2//SRC//RETN//RUNX1
GO:0010507	negative regulation of autophagy	1.6082	0.0479715	0.286296	TSC1//QSOX1//ATG7//PHF23//TP53//BECN1//MTM1//LEP//LARS1//RASIP1//TBC1D14//DAPL1//GATA4//GOLGA2
GO:0051963	regulation of synapse assembly	1.60724	0.0141402	0.153054	AGRN//COLQ//SIX4//MDGA1//WNT7A//ADGRL2//BDNF//ASIC2//EEF2K//THBS2//AMIGO1//SLITRK4//ADGRB2//EPHB2//LRRTM1//GRID2//GAP43//NPTXR//IL1RAPL2//LRFN3//GPC4//SEMA4D//NECTIN1
GO:0060135	maternal process involved in female pregnancy	1.60175	0.032683	0.239784	RXRA//NODAL//IL11RA1//ESR1//NDP//GJB2//MED1//PARK7//IFI27//AKAP5//LGALS9//AGRP//ALAS2//KPNA6//NPFF//IHH//ADCY7
GO:0061333	renal tubule morphogenesis	1.60175	0.032683	0.239784	AGT//WT1//DLG1//GDNF//SHH//WNT9B//GZF1//PAX8//CTNNB1//WNT11//HNF1B//HES5//KIF26B//SIX4//LGR4//HOXB7//LGR5
GO:0045446	endothelial cell differentiation	1.60089	0.0192393	0.185109	VEZF1//IFT88//COL23A1//AGT//WNT7A//CTNNB1//KDR//APOLD1//GDF2//PDPN//F2RL1//RAP1B//RAP1A//RDX//PPP1R16B//PDE2A//TJP2//ADD1//PROC//AKAP11//CLDN5
GO:1902652	secondary alcohol metabolic process	1.60031	0.011459	0.134678	APOA5//APOA4//APOA1//DHCR24//DHCR7//PRKAA2//MVK//LBR//HSD3B7//CYP7B1//LEP//APOA2//CYP11B3//LDLRAP1//ANGPTL3//APLP2//FDXR//SC5D//CYP2R1//PEX2//ERLIN1//SCP2//FGFR4//FGFR1//ARV1
GO:2001023	regulation of response to drug	1.59726	0.0133433	0.148792	ARL6IP1//CACNA1A//TACR2//HTR6//SYT15//SNCG//GDNF//NAT8L//RGS8//RIPK1//HGF//PAWR//TP53//PARK7//PSAP//FBXO7//NR4A3//AGT//FOXP1//STK39//RETN//RUNX1//MFN2//HMGA2
GO:0072078	nephron tubule morphogenesis	1.59726	0.0383278	0.257009	AGT//WT1//DLG1//GDNF//SHH//WNT9B//GZF1//PAX8//CTNNB1//WNT11//HNF1B//HES5//KIF26B//SIX4//LGR4//HOXB7
GO:1990868	response to chemokine	1.59726	0.0383278	0.257009	CCR7//STK39//THPO//TFF2//CCR5//CXCL9//CCL7//CCL12//CXCL11//CCR6//CCL25//CCL26//ACKR3//DUSP1//GRK2//LRCH1
GO:1990869	cellular response to chemokine	1.59726	0.0383278	0.257009	CCR7//STK39//THPO//TFF2//CCR5//CXCL9//CCL7//CCL12//CXCL11//CCR6//CCL25//CCL26//ACKR3//DUSP1//GRK2//LRCH1
GO:0060562	epithelial tube morphogenesis	1.59305	3.85824e-05	0.00311054	EDNRA//GDF2//SHH//PPP3R1//SFRP2//FLT1//PITX2//CTNNB1//IHH//AGT//WT1//DLG1//GDNF//WNT9B//GZF1//PAX8//STK3//NODAL//PAX3//FZD3//LRP2//TBXT//ARID1A//PTK7//ABL2//ARHGAP35//ZEB2//PRICKLE1//ZIC2//TSC1//RARG//TGFB2//TBX2//CCDC39//NPHP3//TBX6//ZIC3//CCDC103//LBX1//GATA4//HAND2//MEGF8//TEAD1//HESX1//KDR//HNF1B//RASIP1//GLI2//ESRP2//ESRP1//HMGA2//KDM5B//ETV4//BTRC//EPHA2//CSF1//SRC//CTSH//WNT11//MED1//ESR1/…
GO:0046165	alcohol biosynthetic process	1.58647	0.00876964	0.115188	LEP//APOA5//APOA4//APOA1//DHCR24//DHCR7//PRKAA2//MVK//LBR//SPR//PTS//QDPR//CYP11B3//DKK3//PPIP5K1//IP6K1//ITPKB//IP6K2//ITPKA//SCP2//PLCB3//PLCZ1//SC5D//CYP2R1//PARK7//PEX2//ERLIN1//PTH1R
GO:0034614	cellular response to reactive oxygen species	1.58534	0.00261051	0.0556539	APOA4//MPO//BECN1//PARK7//PRKCD//ETS1//CDKN2A//AQP1//F3//PCNA//PPIF//CAPN1//OSER1//KLF2//RIPK1//NET1//ZFP580//PLEKHA1//ECT2//CDK1//RHOB//APEX1//SRC//CFLAR//TPO//HGF//PAWR//TP53//PSAP//FBXO7//NR4A3//FOXP1//NCF1//CRYGD//TPM1//PPARGC1B//ATG7//PTPRK
GO:0070664	negative regulation of leukocyte proliferation	1.58395	0.0359785	0.248624	CDKN2A//CASP3//TYROBP//CD300A//INPP5D//PAWR//LYN//IHH//DLG1//SFTPD//SHH//VTCN1//PLA2G2F//PRNP//LGALS9//IL2//CCL12
GO:0032635	interleukin-6 production	1.57847	0.00578578	0.0907671	FLT3//HGF//ORM1//CHRNA7//ARRB1//SELENOS//TLR4//KLF2//IRAK3//GAS6//CCR5//LBP//P2RX7//TBC1D23//TUT4//MMP8//CYBA//IL17F//NLRP12//INPP5D//GRK2//TYROBP//EREG//NOS2//LEP//CD200//F2RL1//LPL//LGALS9//AIF1//DHX9//ARID5A
GO:0072088	nephron epithelium morphogenesis	1.57847	0.0421857	0.269455	AGT//WT1//DLG1//GDNF//SHH//WNT9B//GZF1//PAX8//CTNNB1//WNT11//HNF1B//HES5//KIF26B//SIX4//LGR4//HOXB7
GO:0035418	protein localization to synapse	1.57749	0.028851	0.222257	DLG1//CEP112//NETO1//HRAS//RAP1A//GPC4//GRIPAP1//STX4//MAPK10//CACNG3//TERF2//MAP1A//CNIH3//NPTXR//TYROBP//DBN1//ASIC2//HOMER1//LRRTM1
GO:0007586	digestion	1.57624	0.0137885	0.150878	CCKAR//HRH2//AQP1//NPR3//TFF2//APOA5//APOA4//APOA1//LEP//APOA2//CHRM1//TRPC1//TJP2//ACO1//IREB2//PAWR//TRPV1//PTGER3//TLR4//ZFP830//STK39//UCN2//CTRB1//PGC//ADM2
GO:0030595	leukocyte chemotaxis	1.5723	0.00269293	0.0562211	LBP//TRPM4//CCR7//PDGFB//MYO9B//CCL7//CCL12//CCL25//FLT1//CCL26//RAC1//F2RL1//ZFP580//MTUS1//CMKLR1//CSF1//CYP19A1//MMP28//CXCL11//STK39//CXCL9//TGFB2//CXADR//HSD3B7//CYP7B1//GAS6//HRH1//RAC2//EDNRA//CD74//C1QBP//DAPK2//LYN//AIF1//DUSP1//NBL1//SLC8B1//LGALS9//CCR6
GO:0007631	feeding behavior	1.5723	0.0160489	0.165783	GRM7//UBR3//APLP2//HAND2//CCKAR//AGT//AGRP//LEP//OPRD1//ADRB3//AOC3//MC4R//IFT88//RETN//ESR2//CFAP20//NR4A3//BDNF//PRLHR//GLP1R//HCRTR1//HCRTR2//NPW//ADM2
GO:0022600	digestive system process	1.5723	0.0231958	0.201732	CCKAR//HRH2//AQP1//NPR3//TFF2//APOA5//APOA4//APOA1//LEP//APOA2//CHRM1//TRPC1//TJP2//ACO1//IREB2//PAWR//TRPV1//PTGER3//TLR4//ZFP830//STK39
GO:0061180	mammary gland epithelium development	1.5723	0.0495294	0.291107	BTRC//EPHA2//MED1//CDKN2A//BRCA2//ETV4//KDM5B//IQGAP3//CSF1//SRC//GLI2//PRLR//IRF6//ESR1//ATP2C2
GO:0071479	cellular response to ionizing radiation	1.5723	0.0495294	0.291107	TP53//RPL26//HRAS//POLE3//TMEM109//CYBA//SFRP2//DBN1//HMGA2//NET1//ECT2//SWI5//RHOB//MFN2//GRB2
GO:0060078	regulation of postsynaptic membrane potential	1.56892	0.00904282	0.117456	SLC17A7//BDNF//CHRNA7//NPAS4//P2RX7//MAPK8IP2//NPFF//CHRNA9//GRID2//TRPV1//INSYN2A//INSYN1//IGSF11//RIMS2//DBN1//WNT7A//SHANK2//NGFR//GRK2//TBC1D24//NETO1//SLC8A3//GRIK4//CHRM1//RGS7BP//GABRR2//GABRA1//GRIK3//GABRG3
GO:0035249	synaptic transmission, glutamatergic	1.56741	0.0270754	0.213859	GRM2//GRM4//GRM6//HOMER1//MAPK8IP2//GRM7//CDH2//GRIK3//CACNG3//SHANK2//NGFR//NF1//KMO//SHC3//SLC17A7//GRIK4//CACNA1A//SLC17A8//CNIH3//GRID2
GO:0060291	long-term synaptic potentiation	1.56701	0.00360926	0.0678696	NF1//PRNP//FAM107A//TYROBP//MME//CHRNA7//IGSF11//EPHB2//MIR101-2//MIR25//MIR29B1//MIR128-2//MIR137//MIR204//MIR320A//MIR301B//MIR410//MIR500//MIR345//MIR93//MIR125B1//MIR127//MIR433//MIR106B//MIR125A//MIR181C//MIR181D//MIR101A//MIR195//MIR484//MIR126A//RASGRF2//SLC8A3//SHANK2//HTR6//LRRTM1//STX4
GO:0070374	positive regulation of ERK1 and ERK2 cascade	1.56342	0.00168763	0.0403994	TFF2//F2RL1//CFLAR//FLT3//FGF19//CYSLTR2//RAP1B//EDNRA//FGG//PDGFB//ESR1//FGFR4//ESR2//CHRNA7//DCC//ARRB1//LGALS9//KDR//HCRTR1//CD74//SERPINF2//CCL7//CCL12//TLR4//ITGB3//HRAS//NODAL//RAP1A//PLA2G2A//ABL2//MFHAS1//GCNT2//SEMA7A//CCL25//FLT1//GATA4//RAMP3//GAS6//HAND2//ALKAL2//CCL26//THPO//SRC//ACKR3
GO:0003014	renal system process	1.56342	0.0217788	0.198643	AGT//PCSK5//CYP11B3//SERPINF2//ADCY6//AQP2//WFS1//EDNRA//AQP1//F2RL1//PDGFB//GAS6//UTS2//CYBA//PTGER3//NPPB//NPR3//GNAS//PSAP//CACNA1C//TRPV1//HBB
GO:0032675	regulation of interleukin-6 production	1.56254	0.00851056	0.113701	FLT3//HGF//ORM1//CHRNA7//ARRB1//SELENOS//TLR4//KLF2//IRAK3//GAS6//CCR5//LBP//P2RX7//TBC1D23//TUT4//MMP8//CYBA//IL17F//NLRP12//INPP5D//GRK2//TYROBP//EREG//CD200//F2RL1//LPL//LGALS9//AIF1//DHX9//ARID5A
GO:1902106	negative regulation of leukocyte differentiation	1.56203	0.0316296	0.235611	LYN//RUNX1//INPP5D//ZC3H8//IHH//CDKN2A//FLT3//CD74//FBXO7//ZFP35//THOC5//CLEC2D//NF1//LRRC17//FBN1//CTNNB1//SHH//IL2//TJP2
GO:0016125	sterol metabolic process	1.56012	0.0175554	0.176917	APOA5//APOA4//APOA1//DHCR24//DHCR7//PRKAA2//MVK//LBR//HSD3B7//CYP7B1//LEP//APOA2//CYP11B3//LDLRAP1//ANGPTL3//APLP2//FDXR//SC5D//MSMO1//PEX2//ERLIN1//SCP2//ARV1//LIPA
GO:0032945	negative regulation of mononuclear cell proliferation	1.56012	0.0463132	0.279313	CDKN2A//CASP3//TYROBP//CD300A//INPP5D//PAWR//LYN//IHH//DLG1//SFTPD//SHH//VTCN1//PLA2G2F//PRNP//LGALS9//IL2
GO:0050672	negative regulation of lymphocyte proliferation	1.56012	0.0463132	0.279313	CDKN2A//CASP3//TYROBP//CD300A//INPP5D//PAWR//LYN//IHH//DLG1//SFTPD//SHH//VTCN1//PLA2G2F//PRNP//LGALS9//IL2
GO:0070509	calcium ion import	1.56012	0.0463132	0.279313	HOMER1//CTNNB1//ATP2C2//GRM6//PDGFB//TRIM27//PAWR//SLC8A3//TRPV1//HRC//PRNP//RAMP3//CACNB2//ATP2C1//CACNA1C//CACNA1A
GO:0010522	regulation of calcium ion transport into cytosol	1.55839	0.0253945	0.207739	AKAP5//GIMAP5//P2RX7//TRPC3//HRC//CACNA1C//TMEM38A//ITGB3//LIME1//CYBA//LYN//TGFB2//TEX101//EDNRA//CXCL9//THY1//CXCL11//TRPC1//JPH3//PRNP//RAMP3
GO:2000379	positive regulation of reactive oxygen species metabolic process	1.55839	0.0253945	0.207739	DUOXA2//MFN2//F2RL1//OLR1//PRKCD//AGT//TYROBP//CYBA//HRH1//ESR1//TLR4//AIF1//KLF2//MMP8//TRPV1//PARK7//RAB27A//PDGFB//TP53//LEP//GRB2
GO:0051402	neuron apoptotic process	1.55694	0.000432361	0.0169418	LANCL1//PARK7//SNRK//BDNF//GRM4//TP53//ESR1//ESR2//TRIM2//KCNIP3//GRID2//OXR1//AGT//NGFR//GLP1R//ARRB1//CACNA1A//GDNF//KDR//GRN//CLN3//HRAS//ERBB3//DLX1//HDAC1//NMNAT1//SIX4//XRCC4//SNX6//EN2//NR4A3//GRM7//NEFL//WFS1//NF1//PRNP//CASP3//AGRN//MAP2K4//FIS1//SRPK2//NCF2//PPP2R2B//ASCL1//PAWR//ATF4//TGFB2//CASP6//CTNNB1//HDAC3//TYROBP//RALBP1//SRC//TP63//RB1//SCN2A//POLB
GO:0006643	membrane lipid metabolic process	1.55661	0.00800606	0.109677	B4GALT6//ST8SIA2//ST8SIA3//ST6GALNAC3//B4GALNT1//CLN3//PIGP//GPAA1//MPPE1//PIGC//GPLD1//SERINC5//PSAP//ARV1//SGPP2//ENPP7//SMPDL3B//SGMS2//CREM//HEXB//ST6GALNAC5//NEU1//NAGA//ELOVL6//CERS4//ELOVL3//ELOVL7//CERS3//P2RX7//ATG7//PRKCD
GO:0034599	cellular response to oxidative stress	1.55478	0.000288593	0.0141773	PDK1//RNF7//STK24//APOA4//MPO//NCF1//PARK7//CRYGD//TP53//TPM1//PPARGC1B//ATG7//PTPRK//SRC//ATF4//BECN1//PRKCD//ETS1//CDKN2A//AQP1//F3//PCNA//PPIF//CAPN1//OSER1//KLF2//RIPK1//NET1//ZFP580//PLEKHA1//ECT2//CDK1//RHOB//APEX1//OXR1//AIF1//CFLAR//TPO//ARNTL//HGF//PAWR//GATA4//LANCL1//TBC1D24//FBXO7//NR4A3//TSC1//CTNNB1//PSAP//MMP3//TLR4//RALBP1//FOXP1//NEFM//NGFR//SELENOS//HDAC1//FANCD2//MSRB2//GJB2//P…
GO:0046849	bone remodeling	1.55289	0.0296316	0.225419	CTHRC1//NF1//IL20RA//RAC1//RAC2//PTH1R//SRC//CTNNB1//IHH//CYP19A1//P2RX7//INPP5D//MC4R//PPARGC1B//ITGB3//TFRC//LEP//SLC34A1//LGR4//EPHA2
GO:0008203	cholesterol metabolic process	1.55028	0.0238069	0.202647	APOA5//APOA4//APOA1//DHCR24//DHCR7//PRKAA2//MVK//LBR//HSD3B7//SC5D//PEX2//ERLIN1//SCP2//ARV1//CYP7B1//LEP//APOA2//CYP11B3//LDLRAP1//ANGPTL3//APLP2//FDXR
GO:0060021	roof of mouth development	1.54952	0.0432856	0.270844	DLG1//WNT7A//WNT11//TGFB2//IFT88//HAND2//COL2A1//INHBA//SHH//TBX2//WNT9B//ARID5B//EPHB2//DHRS3//OSR2//PAK1IP1//PLEKHA1
GO:0007369	gastrulation	1.54811	0.00496332	0.0826906	NAT8F3//NAT8F5//NAT8B//NODAL//NSD1//LDB1//GATA4//CTNNB1//ARID1A//INHBA//TBXT//WLS//TBX6//NR4A3//MSGN1//HNF1B//PHLDB1//TGIF2//APOA1//HSBP1//MMP15//ITGA4//MMP8//ITGA7//HMGA2//MEGF8//SFRP2//EPHA2//ITGB3//WNT11//FGFR1//NPHP3//TAL1//COL5A1//OSR2//TP53
GO:0045995	regulation of embryonic development	1.54811	0.0191711	0.184927	NODAL//PHLDB1//TGIF2//PAX3//HES7//DMRT2//APOA1//SFRP2//HNF1B//FZD3//CTNNB1//PDGFB//FGFR1//SHH//STK3//GDNF//SIX4//PTK7//PPP2R3A//TBX2//TRAF3IP1//COL5A1//OSR2//EHMT1
GO:0046717	acid secretion	1.54811	0.0191711	0.184927	CCKAR//HRH2//BDNF//GRM2//TRPV1//DPYSL2//P2RX7//KMO//HTR6//GRM7//GRM4//CACNA1A//SLC6A1//AQP9//TP53//MAP2K6//NOS2//LEP//PLA2G2A//NMB//PLA2G2F//TFF2//PTGER3//NF1
GO:1901617	organic hydroxy compound biosynthetic process	1.54756	0.00231216	0.0508386	LEP//CYP2D4//APOA5//APOA4//APOA1//DHCR24//DHCR7//PRKAA2//MVK//LBR//AMACR//CYP7B1//PEX2//SLC27A5//SPR//PTS//QDPR//PLTP//SC5D//MSMO1//PARK7//CYP11B3//DKK3//PPIP5K1//IP6K1//ITPKB//IP6K2//ITPKA//SCP2//PLCB3//PLCZ1//CYP2R1//DDC//CHRNA7//TGFB2//TRPC1//ERLIN1//PTH1R//CYP19A1//FGFR4//FGF19//DKKL1//HAND2
GO:0043624	cellular protein complex disassembly	1.54628	0.015468	0.161208	GSPT2//RGD1563482//GLE1//KIF2B//STMN3//KIF18B//NCKAP5L//STMN4//STMN2//MAP1A//TAOK1//CLIP2//SPEF1//SH3GL3//AQP2//TWF2//PLEKHH2//F2RL1//SPAST//ADD1//CAPZA3//RDX//TPM1//TMOD1//ACTN2//AKAP5
GO:0048659	smooth muscle cell proliferation	1.54595	0.0070769	0.102189	NPPC//NR4A3//CTNNB1//CDH13//RETN//PDGFB//HBEGF//SERPINF2//ITGB3//AIF1//FOXP1//ZFP143//FLT1//EREG//CYBA//HES5//TP53//ESR1//NPPB//ESR2//NPR3//IL15//PTGIR//MFN2//RALBP1//MYOCD//TPM1//AGT//GRK2//LDLRAP1//PCSK5//EDNRA//NAA35
GO:0042552	myelination	1.54337	0.0101173	0.126946	ID4//B4GALT6//HES5//POU3F1//NF1//PPP3R1//NFASC//EPB41L3//DLG1//RXRA//RARG//CDH2//CTNNB1//HGF//NGFR//MIR204//MIR195//EGR2//SLC8A3//SERINC5//SCN2A//MAL//PSAP//MEGF10//HEXB//AMIGO1//OLIG2//TSC1//NAB1//CLDN5
GO:0031109	microtubule polymerization or depolymerization	1.54295	0.0223101	0.201394	KIF2B//STMN3//KIF18B//NCKAP5L//STMN4//STMN2//TUBGCP5//GOLGA2//NDE1//MAP1A//TAOK1//CLIP2//SPEF1//MAPRE1//SLC39A12//CLIP3//RAC1//PSRC1//SPAST//FBXO5//TPPP//TPPP2//PDE4DIP
GO:0071695	anatomical structure maturation	1.54218	0.00144517	0.0360728	RPS6KA2//FBXO5//TUT4//BRCA2//PDE3A//EREG//TMEM79//SIX3//RAC1//TBX6//PDGFB//NTN4//SCARF1//ABL2//CACNA1A//CEND1//LEP//FGG//RB1//IRX5//B4GALT6//KLF2//TAL1//SEMA4D//NFASC//ANK3//CATSPER3//ROPN1L//BFSP1//KDR//IL15//PTH1R//ASCL1//FGFR1//HES5//CTNNB1//IHH//NF1//TGFB2//CCR6//ESR2//RFLNA//NPPC//RUNX1//CDK1//AKAP5//GRB14//CCNH
GO:0035107	appendage morphogenesis	1.54218	0.00819824	0.111057	MEGF8//WNT7A//TP63//SHH//SP8//TBX4//HOXC10//FGFR1//TGFB2//PCSK5//COL2A1//CACNA1C//WNT9A//OSR2//LNPK//CTNNB1//GNAS//MED1//PITX2//RARG//HDAC1//TBX2//GLI2//IFT88//FREM2//SFRP2//TRAF3IP1//HAND2//GNA12//IHH//ECE1//PLXNA2
GO:0035108	limb morphogenesis	1.54218	0.00819824	0.111057	MEGF8//WNT7A//TP63//SHH//SP8//TBX4//HOXC10//FGFR1//TGFB2//CACNA1C//WNT9A//OSR2//LNPK//CTNNB1//GNAS//MED1//PITX2//RARG//HDAC1//TBX2//GLI2//IFT88//FREM2//SFRP2//TRAF3IP1//HAND2//GNA12//IHH//ECE1//COL2A1//PLXNA2//PCSK5
GO:0033002	muscle cell proliferation	1.54022	0.0020472	0.0467722	MEGF10//CFLAR//SHH//AGT//EDNRA//NAA35//NPPC//NR4A3//CTNNB1//CDH13//RETN//PDGFB//HBEGF//SERPINF2//ITGB3//AIF1//FOXP1//ZFP143//FLT1//EREG//CYBA//HES5//TP53//ESR1//NPPB//ESR2//NPR3//IL15//PTGIR//MFN2//RALBP1//RXRA//TGFB2//GATA4//MIR1//RIPK1//CXADR//TBX2//CDK1//FGFR1//MYOCD//TPM1//GRK2//LDLRAP1//PCSK5
GO:0031670	cellular response to nutrient	1.54022	0.0404423	0.265353	MED1//TRIM24//SNW1//LEP//NOS2//IL15//ATP2B1//COL2A1//PAWR//GAS6//TRPM4//P2RY12//TRPV1//CYBA//AMIGO1//MFN2//LPL//TNKS
GO:0032963	collagen metabolic process	1.53865	0.0323648	0.238954	MFAP4//RETN//MMP3//MMP15//MMP27//MMP20//MMP28//MMP8//COL5A1//NPPC//RAP1A//RGCC//PDGFB//SERPINF2//UTS2//IHH//PRKCD//P2RX7//PLOD2//TNS2
GO:0051261	protein depolymerization	1.53736	0.025977	0.208948	KIF2B//STMN3//KIF18B//NCKAP5L//STMN4//STMN2//MAP1A//TAOK1//CLIP2//SPEF1//SH3GL3//AQP2//TWF2//PLEKHH2//F2RL1//SPAST//ADD1//CAPZA3//RDX//TPM1//TMOD1//ACTN2
GO:0006497	protein lipidation	1.53286	0.0473124	0.284117	NMT2//ATG7//PIGP//GPAA1//MPPE1//PIGC//ZDHHC22//ZDHHC25//ZDHHC3//ZDHHC9//CLIP3//ZDHHC18//ZDHHC23//ZDHHC12//ZDHHC17//PORCN//ATG16L1
GO:0043627	response to estrogen	1.53022	0.0195759	0.18605	MIR125B1//MIR125A//MIR195//MIR126A//ESR1//SFR1//ARID5A//PELP1//TRIM24//CITED4//WNT7A//PDGFB//APOA1//CYP19A1//ESR2//AQP1//TIMP3//APOA2//IGFBP2//ASH2L//ARSA//TRIM25//GATA4//TGFB2//CTNNB1
GO:0048871	multicellular organismal homeostasis	1.52774	2.40579e-05	0.0022803	GIMAP5//CCKAR//GPX2//ARRDC3//TRPV1//PTGER3//RB1//GNAS//COL2A1//COL9A1//CTNNB1//AIPL1//SLC28A2//ADCY6//AQP2//WFS1//AQP1//LDB1//PIWIL4//CXADR//TFF2//CCR5//ADRB3//GCNT2//STK39//SFTPD//CTSH//KDR//NF1//IL20RA//RAC1//RAC2//PTH1R//SRC//IHH//SPATA7//MAP1A//USH1G//PDE6A//MDM1//DRAM2//NPHP3//PROM1//CYP19A1//P2RX7//INPP5D//MC4R//PPARGC1B//ITGB3//TFRC//FLT3//ADD1//LIPA//KLHL10//CSF1//HOMER1//NPPA//SCNN1B//SL…
GO:1901214	regulation of neuron death	1.52466	0.000197099	0.0111797	LANCL1//PARK7//SNRK//BDNF//GRM4//TP53//ESR1//ESR2//TRIM2//KCNIP3//GRID2//OXR1//AGT//NGFR//GLP1R//ARRB1//CACNA1A//GDNF//KDR//GRN//CLN3//HRAS//ERBB3//DLX1//HDAC1//NMNAT1//SIX4//XRCC4//SNX6//EN2//NR4A3//GRM7//NEFL//WFS1//NF1//PRNP//CASP3//AGRN//MAP2K4//FIS1//SRPK2//NCF2//PPP2R2B//ASCL1//PAWR//ATF4//TGFB2//CASP6//CTNNB1//HDAC3//TYROBP//NOS1AP//CD200//SHH//RT1-CE5//FBXO7//SNCG//MFN2//CSF1//EFNB2//KMO/…
GO:0007272	ensheathment of neurons	1.52466	0.0119639	0.138473	ID4//B4GALT6//HES5//POU3F1//NF1//PPP3R1//NFASC//EPB41L3//DLG1//RXRA//RARG//CDH2//CTNNB1//HGF//NGFR//MIR204//MIR195//EGR2//SLC8A3//SERINC5//SCN2A//MAL//PSAP//MEGF10//HEXB//AMIGO1//OLIG2//TSC1//NAB1//CLDN5
GO:0008366	axon ensheathment	1.52466	0.0119639	0.138473	ID4//B4GALT6//HES5//POU3F1//NF1//PPP3R1//NFASC//EPB41L3//DLG1//RXRA//RARG//CDH2//CTNNB1//HGF//NGFR//MIR204//MIR195//EGR2//SLC8A3//SERINC5//SCN2A//MAL//PSAP//MEGF10//HEXB//AMIGO1//OLIG2//TSC1//NAB1//CLDN5
GO:0050817	coagulation	1.52466	0.0119639	0.138473	F2RL1//PROC//F3//TMPRSS5//F13B//SHH//ANXA8//LNPK//RAB27A//GAS6//GP1BA//PDGFB//TLR4//PDPN//ADRA2C//ITGB3//C1GALT1C1//TREML1//P2RY12//MERTK//FGG//HS3ST5//SERPINF2//GNAS//FERMT3//LYN//PRKCD//PTGER3//ADAMTS18//SVS3A
GO:0042475	odontogenesis of dentin-containing tooth	1.52466	0.04413	0.274404	IFT88//NGFR//CSF1//NECTIN1//WDR72//MMP20//SLC34A1//TP63//SHH//DLX1//HDAC1//GLI2//EDAR//LHX8//PITX2//ODAM//HAND2//CTNNB1
GO:0043122	regulation of I-kappaB kinase/NF-kappaB signaling	1.52047	0.00908256	0.117754	F2RL1//CFLAR//ATP2C1//CD40//S100A4//TNFSF10//CD74//TNFRSF19//TLR4//TBK1//LTF//ABL2//RIPK1//IKBKG//CCDC22//JMJD8//IKBKE//EDAR//TRIM25//LURAP1//RBCK1//CTNNB1//DAB2IP//ESR1//PER1//ZMYND11//NLRP12//HDAC1//DNAJA3//RIOK3//TLE1//BTRC//LIME1
GO:0042752	regulation of circadian rhythm	1.51866	0.02645	0.211652	CHRM1//SOX14//PTGER3//HCRTR2//UTS2//ARNTL//BTRC//ARNTL2//TP53//AANAT//PPP1CB//PER1//FBXL21//PER3//CORT//MAPK10//CREM//NR1D2//PSPC1//ATG7//CDK1//PRKAA2//HDAC3
GO:0048592	eye morphogenesis	1.51604	0.0105089	0.128986	PPP2R3A//NECTIN1//CRYAA//NECTIN3//CTNNB1//SIX3//ARID1A//FAT3//SDK2//PROM1//PDGFB//NRL//TRPM1//BHLHE23//THY1//BDNF//CASP6//RARG//FBN1//NF1//AQP1//TENM3//EPHB2//MFN2//TBX2//IHH//KDR//FLT1//IRX5//PITX2//EPHA2//COL5A1
GO:0050678	regulation of epithelial cell proliferation	1.51438	0.000325057	0.0149016	LEP//RGCC//NF1//SPARC//GDF2//CDH13//PDGFB//F3//KDR//RPTOR//ITGB3//ZFP580//POLD4//PPP1R16B//CCL26//CYBA//NR4A1//TP63//TWIST2//EFNB2//PTPRK//CD109//MED1//CDKN2A//BRCA2//ETV4//KDM5B//IQGAP3//DAB2IP//ESR1//CYP7B1//EPGN//GRN//HRAS//NODAL//FOXP1//ESRP2//OSR2//BNC1//ESRP1//NR4A3//IHH//RB1//ESR2//DLG1//PEX2//IFT88//MCC//SFRP2//TGFB2//WNT7A//ODAM//HMGA2//SHH//CTNNB1//SGPP2//NGFR//MIR1//WDR13//FLT1//ITGA4/…
GO:0048167	regulation of synaptic plasticity	1.513	0.000732189	0.0237731	RIN1//CPLX2//EPHB2//DBN1//EGR2//CPG1//JPH3//RAC1//CAMK2G//AGT//BDNF//NF1//HRAS//NETO1//KDR//MIR101-2//MIR25//MIR29B1//MIR128-2//MIR137//MIR204//MIR320A//MIR301B//MIR410//MIR500//MIR345//MIR93//MIR125B1//MIR127//MIR433//MIR106B//MIR125A//MIR181C//MIR181D//MIR101A//MIR195//MIR484//MIR126A//RASGRF2//SLC8A3//SHANK2//HTR6//LRRTM1//STX4//PRNP//FAM107A//TYROBP//MME//CHRNA7//IGSF11//GRID2//RIMS2//HRH1//M…
GO:0070371	ERK1 and ERK2 cascade	1.51136	0.000561214	0.0200835	STYX//EPHA2//LYN//ECE1//DUSP1//DAB2IP//DLG1//CHRNA7//TIMP3//ARRB1//CAMK2N1//NLRP12//TLR4//SIRT3//EPHB2//CHRNA9//TFF2//F2RL1//CFLAR//FLT3//FGF19//CYSLTR2//RAP1B//EDNRA//FGG//PDGFB//ESR1//FGFR4//ESR2//DCC//LGALS9//KDR//HCRTR1//CD74//SERPINF2//CCL7//CCL12//ITGB3//HRAS//NODAL//RAP1A//PLA2G2A//ABL2//MFHAS1//GCNT2//SEMA7A//CCL25//FLT1//GATA4//RAMP3//GAS6//HAND2//ALKAL2//CCL26//THPO//SRC//ACKR3//AGT//CT…
GO:0051924	regulation of calcium ion transport	1.51119	0.00165501	0.0399087	AKAP5//GIMAP5//P2RX7//TRPC3//HRC//CACNA1C//TMEM38A//ITGB3//LIME1//CYBA//LYN//TGFB2//TEX101//EDNRA//CXCL9//THY1//CXCL11//TRPC1//GCM2//PACSIN3//CACNB2//AQP2//HOMER1//ATP2B1//WFS1//JPH3//CTNNB1//ATP2C2//GRM6//PDGFB//TRIM27//PAWR//CACNA1A//STAC3//STAC2//KCNE3//NOS1AP//NPPA//PIK3CG//PTGER3//PRNP//RAMP3//RGS9//EFHB//SLC8B1//AGT//OPRD1//CCKAR//GLP1R//BEST1//P2RY12
GO:0007599	hemostasis	1.51045	0.0150385	0.157668	F2RL1//PROC//F3//TMPRSS5//F13B//SHH//ANXA8//LNPK//RAB27A//GAS6//GP1BA//PDGFB//TLR4//PDPN//ADRA2C//ITGB3//C1GALT1C1//TREML1//P2RY12//MERTK//FGG//SERPINF2//GNAS//FERMT3//LYN//PRKCD//PTGER3//ADAMTS18//ANXA7
GO:0043401	steroid hormone mediated signaling pathway	1.51045	0.0150385	0.157668	ESR1//ESR2//MED1//PPARGC1B//ARID1A//TRIP4//SAFB//SCGB2A2//PIAS2//HMGA2//SRC//TP63//CYP7B1//CNOT2//PARK7//SAFB2//NODAL//FOXP1//HDAC1//PER1//ARNTL//BDNF//RXRA//NR1D2//PAQR8//NR4A3//NR1I3//RARG//NR4A1
GO:0006606	protein import into nucleus	1.50941	0.0186249	0.184082	KPNA6//NUP58//PRKCD//AKAP5//LEP//BAG3//SHH//TPR//CHP2//ECT2//HDAC3//NF1//CHP1//IPO13//AGT//TP53//GCKR//HIKESHI//ARNTL//TNPO3//PPP3R1//FAM53B//RGD1306195//PRICKLE1//MED1//RASL2-9//SIX3
GO:0010660	regulation of muscle cell apoptotic process	1.50941	0.0480527	0.286296	GRK2//CASP12//BAG3//AGT//TP53//CAPN1//LTK//CFLAR//MYOCD//SFRP2//GATA4//MFN2//HAND2//PAX8//CDKN2A//ARRB1//MAP2K4//ATF4
GO:0048706	embryonic skeletal system development	1.50821	0.0231074	0.201732	OSR2//CTNNB1//GNAS//NODAL//SIX4//WNT9B//IRX5//TWIST2//TGFB2//MEGF8//HOXC4//DLG1//WNT9A//HOXD3//HOXB7//COL2A1//IHH//PCSK5//WNT11//HOXD1//TBXT//SHH//DLX1//DMRT2//PAX7
GO:0030522	intracellular receptor signaling pathway	1.50794	0.00462766	0.0791669	MED1//ESR1//ESR2//PPARGC1B//ARID1A//TRIP4//SAFB//SCGB2A2//PIAS2//HMGA2//SRC//TP63//CYP7B1//CNOT2//RXRA//LEP//ALOX15B//TSPAN6//C1QBP//RIOK3//NOS2//CREM//SNW1//RARG//DHRS3//CTBP2//PARK7//SAFB2//NODAL//FOXP1//HDAC1//TLR4//TRIM24//PER1//ARNTL//BDNF//NR1D2//FLT1//NR4A3//NR1I3//NR4A1
GO:0030041	actin filament polymerization	1.50753	0.0113884	0.134678	ARHGAP28//COTL1//PFN3//DBN1//PRKCD//ADD1//TMSB15B2//CAPN1//KANK4//TWF2//DLG1//CDC42EP2//RHOBTB1//RAC1//MLST8//CCL26//GRB2//TRIM27//ARPC1A//CTNNA2//TMSB4X//CAPZA3//RDX//TPM1//TMOD1//WASF1//AIF1//PSTPIP1//FAM107A//MSRB2//MSRB1//GAS7
GO:0007156	homophilic cell adhesion via plasma membrane adhesion molecules	1.50679	0.0287284	0.222257	TENM3//EMB//PCDHA12//CDH17//FAT3//NECTIN1//CDH13//NECTIN3//PCDHB5//PCDHB3//PCDH18//AMIGO1//ESAM//IGSF11//IGSF9//PCDH19//SDK2//CDH15//PTPRT//PCDHAC1//PCDHAC2//CDH2//ROBO2
GO:1903409	reactive oxygen species biosynthetic process	1.50679	0.0287284	0.222257	MPO//NOS2//SPR//DUOXA2//MFN2//GIMAP5//NOS1AP//RAC1//AGT//HRH1//ESR1//TLR4//AIF1//KLF2//MMP8//TRPV1//NCF1//CYP1A2//DUOX2//CYBA//CFLAR//PARK7//RAB27A
GO:1903825	organic acid transmembrane transport	1.50679	0.0287284	0.222257	ARL6IP1//SLC6A20//SLC38A4//SLC6A18//SLC7A15//SLC38A6//SLC38A10//PDPN//SLC13A3//SLC17A7//SLC17A8//SLC1A2//SLC27A5//SLC6A7//SLC16A1//EMB//SLC16A3//PRKCD//RGD1305807//SLC7A1//LRP2//AGT//SLC25A2
GO:1905039	carboxylic acid transmembrane transport	1.50679	0.0287284	0.222257	ARL6IP1//SLC6A20//SLC38A4//SLC6A18//SLC7A15//SLC38A6//SLC38A10//PDPN//SLC13A3//SLC17A7//SLC17A8//SLC1A2//SLC27A5//SLC6A7//SLC16A1//EMB//SLC16A3//PRKCD//RGD1305807//SLC7A1//LRP2//AGT//SLC25A2
GO:0001649	osteoblast differentiation	1.50616	0.00701232	0.101886	ESR1//SHH//GLI2//LIMD1//PTH1R//PIAS2//CTNNB1//MIR137//MIR204//NFATC1//TRPM4//FNDC3B//SEMA4D//TWIST2//HAND2//FGFR1//GDF10//NPPC//TP63//GNAS//CTHRC1//GDF2//ID4//FBXO5//LTF//GDPD2//SFRP2//ZHX3//H3F3B//WNT11//NF1//LGR4//SP7//EPHA2//NR1I3//TMSB4X//IHH
GO:0002221	pattern recognition receptor signaling pathway	1.50363	0.0215964	0.197347	TLR4//TLR10//TLR12//TRAF3//TLR11//LRRC19//IRAK3//IRAK2//ESR1//MFHAS1//LGR4//SMPDL3B//CACTIN//LRRC14//CD300A//LYN//F2RL1//CYBA//LGALS9//LY96//DAB2IP//LBP//LTF//TSPAN6//C1QBP//RIOK3
GO:0010657	muscle cell apoptotic process	1.50308	0.0447561	0.27678	RPS6KA2//GRK2//CASP12//BAG3//AGT//TP53//CAPN1//LTK//CFLAR//MYOCD//SFRP2//GATA4//MFN2//HAND2//PAX8//CDKN2A//ARRB1//MAP2K4//ATF4
GO:0001763	morphogenesis of a branching structure	1.50242	0.00406886	0.0722507	EDNRA//GDF2//SHH//PPP3R1//SFRP2//FLT1//PITX2//CTNNB1//IHH//AGT//WT1//DLG1//GDNF//WNT9B//GZF1//PAX8//KDR//HNF1B//RASIP1//GLI2//ESRP2//ESRP1//HMGA2//KDM5B//ETV4//BTRC//EPHA2//CSF1//SRC//PDGFB//FGFR1//CTSH//TP63//ESR1//HGF//NTN4//GRB2//RXRA//MED1//NFATC1//SIX4//LGR4//HOXB7
GO:0050673	epithelial cell proliferation	1.50219	0.00013111	0.0082847	NOS2//APOA1//DLG1//LOXL2//LEP//RGCC//NF1//SPARC//GDF2//CDH13//PDGFB//F3//KDR//RPTOR//ITGB3//ZFP580//POLD4//PPP1R16B//CCL26//CYBA//NR4A1//EPHA2//TP63//TWIST2//EFNB2//PTPRK//CD109//MED1//BTRC//CDKN2A//BRCA2//ETV4//KDM5B//IQGAP3//IRF6//EREG//SERPINB1A//EDNRA//SIX4//HES5//DAB2IP//ESR1//CYP7B1//EPGN//GRN//HRAS//NODAL//FOXP1//ESRP2//OSR2//BNC1//ESRP1//NR4A3//IHH//RB1//ESR2//PEX2//IFT88//MCC//SFRP2//TGF…
GO:0050727	regulation of inflammatory response	1.50007	0.000752765	0.023799	FCGR1A//DNASE1//AOC3//PIK3CG//CYP19A1//GPX2//SELENOS//PARK7//LTA//FFAR3//CCR7//CCR5//PTGER3//IL2//TFF2//ETS1//HGF//RB1//APOA1//PROC//CHRNA7//LGALS9//NR1D2//PBK//GRN//NLRP12//MFHAS1//SMPDL3B//MVK//TNFAIP6//EDNRA//LPL//CD74//TLR4//NFKBIZ//DHX9//PDE2A//LBP//SIGLEC10//CD200//MMP8//NOS2//LEP//PER1//ADCY7//CD6//IL17F//KPNA6//NPPA//AGT//ESR1//IL1R1//SETD6//FOXP1//TBC1D23//FANCD2//SEMA7A//DUOXA2//STK39//…
GO:0050900	leukocyte migration	1.50007	0.000752765	0.023799	LBP//TRPM4//CCR7//AOC3//CCR6//PDGFB//MYO9B//CCL7//CCL12//CCL25//FLT1//CCL26//RAC1//TP53//ITGB3//ITGA4//TNFRSF18//MADCAM1//F2RL1//ZFP580//THY1//MTUS1//CMKLR1//CSF1//CYP19A1//MMP28//CXCL11//STK39//CXCL9//TGFB2//CXADR//HSD3B7//CYP7B1//GAS6//NLRP12//HRH1//LEP//GOLPH3//RAC2//H2BC1//AIF1//PRTN3//EDNRA//CD74//C1QBP//DAPK2//LYN//DUSP1//NBL1//SLC8B1//CAPN1//PAWR//P2RY12//CD200//PTGER3//IL1R1//MGC112692//L…
GO:0062197	cellular response to chemical stress	1.4997	0.000294601	0.0141773	SCN2A//CASP3//PDK1//RNF7//STK24//APOA4//MPO//PARK7//PRKCD//NEFM//NGFR//SELENOS//AIF1//HDAC1//FANCD2//MSRB2//GJB2//PRKAA2//NCF1//CRYGD//TP53//TPM1//PPARGC1B//ATG7//PTPRK//SRC//ATF4//BECN1//ETS1//CDKN2A//AQP1//F3//PCNA//PPIF//CAPN1//OSER1//KLF2//RIPK1//NET1//ZFP580//PLEKHA1//ECT2//CDK1//RHOB//APEX1//OXR1//CYP19A1//SNCG//MAPK10//MIR29B1//MIR137//MIR204//STK39//SLC12A6//CFLAR//TPO//ARNTL//HGF//PAWR//…
GO:0008154	actin polymerization or depolymerization	1.49888	0.00758352	0.10727	ARHGAP35//AIF1//PSTPIP1//FAM107A//MSRB2//RAC1//MSRB1//GAS7//AQP2//TWF2//ARHGAP28//COTL1//PFN3//DBN1//PLEKHH2//F2RL1//PRKCD//ADD1//TMSB15B2//CAPN1//KANK4//DLG1//CDC42EP2//RHOBTB1//MLST8//CCL26//GRB2//TRIM27//ARPC1A//CTNNA2//TMSB4X//CAPZA3//RDX//TPM1//TMOD1//ACTN2//WASF1
GO:0048593	camera-type eye morphogenesis	1.49743	0.0250489	0.207739	NECTIN1//CRYAA//NECTIN3//CTNNB1//SIX3//ARID1A//FAT3//SDK2//PROM1//NRL//TRPM1//BHLHE23//THY1//TBX2//IHH//KDR//FLT1//IRX5//PITX2//EPHA2//NF1//AQP1//TENM3//EPHB2//MFN2
GO:1901890	positive regulation of cell junction assembly	1.49743	0.0416909	0.269455	AGRN//THY1//KDR//RAC1//TSC1//WNT7A//ADGRL2//BDNF//ASIC2//EEF2K//THBS2//AMIGO1//SLITRK4//ADGRB2//EPHB2//LRRTM1//GRID2//EPHA2//AGT//SEMA4D
GO:0002009	morphogenesis of an epithelium	1.49417	2.68786e-05	0.00243895	EDNRA//GDF2//SHH//PPP3R1//SFRP2//FLT1//PITX2//CTNNB1//IHH//AGT//WT1//DLG1//GDNF//WNT9B//GZF1//PAX8//TP63//FZD3//PTK7//TRAF3IP1//TBXT//STK3//NODAL//PAX3//LRP2//ARID1A//ABL2//ARHGAP35//ZEB2//PRICKLE1//ZIC2//TSC1//RARG//TGFB2//TBX2//CCDC39//NPHP3//TBX6//ZIC3//CCDC103//LBX1//GATA4//HAND2//MEGF8//TEAD1//WNT11//AJAP1//HESX1//NGFR//KRT25//TMEM79//KRT27//RUNX1//WNT7A//SCNN1B//HBEGF//COL5A1//PDPN//SYNE4//…
GO:0060538	skeletal muscle organ development	1.49333	0.00665208	0.0983607	PITX2//CFLAR//NF1//ERBB3//FOXP1//SIX4//SVIL//SGCE//PAX7//ZBTB18//SIN3B//ITGA7//TGFB2//MEGF10//EGR2//NGFR//RB1//COPS2//ZFP689//BCL9L//GTF3C5//MAFF//SNW1//NR4A1//MTM1//SHH//CTNNB1//HOMER1//STAC3//MYORG//ACTN1//WT1//DISP1//RBM24//NR1D2//RBFOX1//MYOCD//ARNTL//PAX3
GO:1901991	negative regulation of mitotic cell cycle phase transition	1.49333	0.0233908	0.201732	RGCC//TP53//RPL26//ZFP207//TPR//TAOK1//CLSPN//FOXN3//CDK1//HMGA2//RAD21//RPS27L//ZFP830//ZFYVE19//FBXO5//DUSP1//LCMT1//NDC80//PCID2//RB1//RIPK1//ZFP655//FAM107A//FBXO7//ZFP36L2//TPRA1
GO:0006970	response to osmotic stress	1.49236	0.0388412	0.259212	SLC12A5//AQP1//AQP2//SLC6A18//RAC1//SCN2A//CASP3//ANXA7//AGT//TP53//CDKN2A//KMO//MLC1//MAPK10//MIR29B1//MIR137//MIR204//STK39//SLC12A6//SORD//APOBEC1
GO:0046822	regulation of nucleocytoplasmic transport	1.49236	0.0388412	0.259212	THOC5//NUP58//PRKCD//AKAP5//LEP//BAG3//SHH//TPR//CHP2//ECT2//HDAC3//NF1//CHP1//IFI27//CDKN2A//PARK7//CAMK4//GAS6//KHDRBS1//DHX9//NCBP2
GO:1990845	adaptive thermogenesis	1.49192	0.0176294	0.177153	MC4R//ADRB3//TRPV1//TRPM8//ELOVL6//PRLR//GNAS//LEP//PPARGC1B//ELOVL3//EHMT1//GRB10//CMKLR1//MFN2//DIO2//HDAC3//MAP2K6//RB1//NPR3//IL15//LGR4//TLR4//ARNTL//IL18R1//ARRDC3//HOXC10//IP6K1//ATF4//UCP3
GO:0002367	cytokine production involved in immune response	1.48904	0.0485735	0.287506	DLG1//FFAR3//TRPM4//RT1-CE5//CD96//GIMAP5//TLR4//APOA1//APOA2//F2RL1//GAS6//IRAK3//TGFB2//NR4A3//CD74//SEMA7A//IL1R1//IL18R1//ARID5A
GO:0032680	regulation of tumor necrosis factor production	1.48857	0.0164764	0.169202	AKAP8//FLT3//ORM1//CHRNA7//LGALS9//SELENOS//TRIM27//TLR4//LBP//IRAK3//CACTIN//GAS6//TWIST2//HDAC3//CCR5//LEP//ARFGEF2//HDAC1//RIPK1//LY96//CD2//CYBA//TYROBP//LPL//DHX9//ARID5A//MMP8//FOXP1//LTF//TBC1D23
GO:0097529	myeloid leukocyte migration	1.48711	0.00945052	0.120663	CCR7//PDGFB//MYO9B//CCL7//CCL12//CCL25//FLT1//CCL26//RAC1//MTUS1//CMKLR1//CSF1//CYP19A1//MMP28//CXCL9//CXCL11//TGFB2//CXADR//HRH1//RAC2//PRTN3//EDNRA//CD74//LBP//C1QBP//DAPK2//LYN//AIF1//DUSP1//NBL1//P2RY12//CD200//PTGER3//IL1R1//PAWR//CD300A
GO:0009100	glycoprotein metabolic process	1.48545	0.000884193	0.0257923	COL2A1//IHH//B3GNT5//B3GAT1//ST8SIA2//ST6GAL1//ST8SIA1//ST8SIA3//B3GALT5//B3GALNT2//B3GNT6//COG7//ST6GALNAC3//GCNT2//B3GNT8//TRIP11//OSTC//ST8SIA5//GOLGA2//B4GALT6//ENTPD5//RPN2//MGAT5//ALG14//GANAB//PRKCSH//C1GALT1C1//EDEM3//PARK7//AGA//FKRP//GOLPH3//CTNNB1//HS3ST5//XYLT2//POGLUT3//GALNT11//DERL3//DPY19L4//DPY19L3//DPY19L1//SPOCK3//CANT1//CSGALNACT2//CHST13//CHST7//CHPF//DSE//SLC35C1//EDEM2//KRT…
GO:0071706	tumor necrosis factor superfamily cytokine production	1.48545	0.0153991	0.160728	FOXP1//LTF//TBC1D23//AKAP8//FLT3//ORM1//CHRNA7//LGALS9//SELENOS//TRIM27//TLR4//LBP//IRAK3//CACTIN//GAS6//TWIST2//HDAC3//CCR5//LEP//ARFGEF2//HDAC1//RIPK1//LY96//CD2//CYBA//IL17F//TYROBP//LPL//DHX9//ARID5A//MMP8
GO:0050731	positive regulation of peptidyl-tyrosine phosphorylation	1.48231	0.010901	0.132601	AGT//IL2//CD40//LEP//IL15//HDAC1//TNFRSF18//HES5//LYN//NCF1//EPGN//EREG//PDGFB//PRNP//AGRN//UNC119//ERBB3//CASS4//TAL1//GAS6//ALKAL2//TEX101//HGF//INS1//THY1//TP53//HBEGF//GDNF//CD74//TLR4//ITGB3//TNK2//SEMA4D//MLST8//SRC
GO:0017038	protein import	1.47982	0.0101948	0.127689	IPO13//AGT//TP53//GCKR//HIKESHI//ARNTL//TNPO3//PPP3R1//TPR//FAM53B//RGD1306195//PRICKLE1//KPNA6//MED1//RASL2-9//SIX3//PEX12//PEX6//PEX2//PEX7//LRP2//TOMM40L//NUP58//PRKCD//AKAP5//LEP//BAG3//SHH//CHP2//ECT2//HDAC3//NF1//CHP1//TOMM22//PEX3//HNRNPM
GO:0061572	actin filament bundle organization	1.47982	0.017794	0.178551	MYO1A//AIF1//RDX//DBN1//PFN3//ARRB1//FHDC1//PHACTR1//SRC//ADD1//ABL2//FAM107A//AIF1L//TRIOBP//RHOB//PAWR//ACTN1//GAS7//RAC1//TSC1//RGCC//WNT11//TPM1//APOA1//SERPINF2//PPM1E//TMSB15B2//ARHGAP28//WASF2//RFLNA
GO:0019751	polyol metabolic process	1.47982	0.0420628	0.269455	PPIP5K1//ITPKA//SORD//GK2//ANGPTL3//LEP//SGPP2//SPR//PTS//QDPR//PLCB3//ITPKB//IP6K1//IP6K2//SCP2//PLCZ1//CYP2R1//GRK3//PTH1R//NUDT4//SLC34A1
GO:0007292	female gamete generation	1.47671	0.0220315	0.19965	LEP//CBR1//AGT//ZFP830//EREG//RPS6KA2//FBXO5//TUT4//BRCA2//PDE3A//SEPTIN1//MARF1//LGR5//IHH//IL1R1//RUNX1//TNFAIP6//H3F3B//HEXB//ADRM1//SRC//CTNNB1//INHBA//NPPC//CDK1//AKAP5//GRB14//CCNH
GO:0007596	blood coagulation	1.47671	0.0220315	0.19965	PDGFB//TLR4//PDPN//ADRA2C//ITGB3//C1GALT1C1//TREML1//P2RY12//MERTK//F2RL1//PROC//FGG//GP1BA//SERPINF2//GNAS//FERMT3//LYN//PRKCD//PTGER3//ADAMTS18//F3//TMPRSS5//F13B//SHH//ANXA8//LNPK//RAB27A//GAS6
GO:0016052	carbohydrate catabolic process	1.47634	0.0293066	0.224652	STBD1//PPP1CB//PFKL//SORD//ALDOC//PKM//BPGM//JMJD8//NEU1//HEXB//NUDT5//GUSB//ABHD10//GALT//GALM//FBP1//P2RX7//ENTPD5//GPD1//PRKAA2//IDNK//RB1CC1//TP53//KHK//NAGA
GO:0001818	negative regulation of cytokine production	1.47612	0.00393181	0.0716304	RT1-CE5//CD96//APOA1//APOA2//IRAK3//TGFB2//TRAF3IP1//LGALS9//EPHA2//CACTIN//GIMAP5//PRNP//TLR4//C1QBP//GAS6//CHRNA7//HDAC3//MMP8//CMKLR1//SFTPD//RAC1//FLT3//HGF//ORM1//ARRB1//SELENOS//KLF2//AKAP8//TRIM27//LBP//TWIST2//TYROBP//NLRP12//INPP5D//RGCC//LGR4//SERPINB1A//F2RL1//WNT11//FGFR4//FGFR1//ADCY7//CD200//FLT1//TMSB4X//ATP2B1//MERTK
GO:0015837	amine transport	1.47587	0.0391567	0.260574	ARL6IP1//PTGER3//P2RY12//DPYSL2//P2RX7//KMO//HTR6//GRM7//SLC6A1//CACNA1A//TACR2//SYT15//SNCG//AGT//CHRNA7//FFAR3//DDC//GRK2//GDNF//NAT8L//LEP//AQP9
GO:0070372	regulation of ERK1 and ERK2 cascade	1.47525	0.00163986	0.0397992	DUSP1//DAB2IP//DLG1//CHRNA7//TIMP3//ARRB1//CAMK2N1//NLRP12//TLR4//SIRT3//EPHB2//CHRNA9//LYN//TFF2//F2RL1//CFLAR//FLT3//FGF19//CYSLTR2//RAP1B//EDNRA//FGG//PDGFB//ESR1//FGFR4//ESR2//DCC//LGALS9//KDR//HCRTR1//CD74//SERPINF2//CCL7//CCL12//ITGB3//HRAS//NODAL//RAP1A//PLA2G2A//ABL2//MFHAS1//GCNT2//SEMA7A//CCL25//FLT1//GATA4//RAMP3//GAS6//HAND2//ALKAL2//CCL26//THPO//SRC//ACKR3//STYX//EPHA2//ECE1
GO:0061351	neural precursor cell proliferation	1.47194	0.0145034	0.156023	FZD3//SHH//CTNNB1//ID4//IFRD1//DAGLA//ASCL1//NDE1//BDNF//NF1//TP53//WNT7A//LHX5//ZEB2//DIXDC1//RRM1//SIX3//HMGA2//FGFR1//ATF5//GLI2//CEND1//CDH2//LRP2//LYN//PTBP2//CCR5//NGFR//ELL3//GRN//IFT88//ORC3//DBN1
GO:1903555	regulation of tumor necrosis factor superfamily cytokine production	1.47116	0.0191941	0.184927	FOXP1//LTF//TBC1D23//AKAP8//FLT3//ORM1//CHRNA7//LGALS9//SELENOS//TRIM27//TLR4//LBP//IRAK3//CACTIN//GAS6//TWIST2//HDAC3//CCR5//LEP//ARFGEF2//HDAC1//RIPK1//LY96//CD2//CYBA//TYROBP//LPL//DHX9//ARID5A//MMP8
GO:0006694	steroid biosynthetic process	1.47021	0.0254804	0.207739	APOA5//APOA4//APOA1//DHCR24//DHCR7//PRKAA2//MVK//LBR//AMACR//CYP7B1//PEX2//SLC27A5//CYP11B3//SCP2//MED1//CYP19A1//HRH1//SC5D//MSMO1//DKK3//CYP2R1//ERLIN1//LEP//FGFR4//FGF19//DKKL1//HSD3B7
GO:0007623	circadian rhythm	1.4683	0.00519464	0.0850661	CHRM1//SOX14//PTGER3//HCRTR2//UTS2//NGFR//PPP1CB//CREM//HNF1B//LGR4//PER1//ARNTL//HDAC1//CIART//PER3//ATF4//HDAC3//MAPK10//NR1D2//PSPC1//ATG7//BTRC//CDK1//PRKAA2//ARNTL2//TP53//AANAT//FBXL21//CORT//GPR157//SIX3//MAT2A//BDNF//DDC//NOS2//ADCY6//CYP7B1//AGRP//LEP//ATF5//ID4//ERBB3//HOMER1//DHX9//METTL3
GO:0099565	chemical synaptic transmission, postsynaptic	1.46748	0.045475	0.27678	SLC17A7//BDNF//CHRNA7//NPAS4//P2RX7//MAPK8IP2//NPFF//CHRNA9//GRID2//TRPV1//INSYN2A//INSYN1//IGSF11//RIMS2//DBN1//WNT7A//SHANK2//NGFR//GRK2//TBC1D24//NETO1
GO:0070997	neuron death	1.46602	0.000408639	0.0163783	LANCL1//PARK7//SNRK//BDNF//GRM4//TP53//ESR1//ESR2//TRIM2//KCNIP3//GRID2//OXR1//AGT//NGFR//GLP1R//ARRB1//CACNA1A//GDNF//KDR//GRN//CLN3//HRAS//ERBB3//DLX1//HDAC1//NMNAT1//SIX4//XRCC4//SNX6//EN2//NR4A3//GRM7//NEFL//WFS1//NF1//PRNP//CASP3//AGRN//MAP2K4//FIS1//SRPK2//NCF2//PPP2R2B//ASCL1//PAWR//ATF4//TGFB2//CASP6//CTNNB1//HDAC3//TP63//RB1//SCN2A//POLB//TYROBP//CHRNA7//DCC//ATG7//TSC1//CHP1//NOS1AP//CD…
GO:0009101	glycoprotein biosynthetic process	1.46602	0.00346869	0.0669263	B3GNT5//B3GAT1//ST8SIA2//ST6GAL1//ST8SIA1//ST8SIA3//B3GALT5//B3GALNT2//B3GNT6//COG7//ST6GALNAC3//GCNT2//B3GNT8//TRIP11//OSTC//ST8SIA5//GOLGA2//B4GALT6//ENTPD5//RPN2//MGAT5//ALG14//C1GALT1C1//CTNNB1//HS3ST5//XYLT2//POGLUT3//GALNT11//DERL3//DPY19L4//DPY19L3//DPY19L1//CANT1//CSGALNACT2//CHST13//CHST7//CHPF//DSE//FKRP//SLC35C1//KRTCAP2//AATF//ITM2B//PAWR//ACOT8//HBEGF//CHP1//IL15//CCR7//GOLPH3
GO:0030198	extracellular matrix organization	1.46515	0.00454799	0.0781852	RGCC//AGT//ETS1//FGFR4//CMA1//MMP20//NF1//COL2A1//SERPINF2//ADAMTS2//LOXL2//PLOD2//ADAMTS14//SFRP2//TGFB2//COL5A1//IHH//WT1//MFAP4//EFEMP2//LAMC2//NTN4//GAS6//QSOX1//PDPN//ANTXR1//ITGB3//ABL2//CFLAR//RB1//PHLDB1//MMP3//CRISPLD2//MMP15//COL17A1//OLFML2A//COLQ//MMP27//MMP28//COL9A1//GFOD2//COL23A1//DNAJB6//NPHP3//PXDN//MMP8//APLP2
GO:0001539	cilium or flagellum-dependent cell motility	1.46416	0.0422968	0.269455	IFT88//SPAG16//TEX101//SORD//WT1//SMCP//CHRNA7//TEKT3//ING2//CATSPER3//PLTP//NSUN7//CCDC39//GAS8//ROPN1L//SPEF1//DRC1//RSPH9//CFAP20//CCR6//SVS3A//TACR2
GO:0060285	cilium-dependent cell motility	1.46416	0.0422968	0.269455	IFT88//SPAG16//TEX101//SORD//WT1//SMCP//CHRNA7//TEKT3//ING2//CATSPER3//PLTP//NSUN7//CCDC39//GAS8//ROPN1L//RSPH9//CFAP20//CCR6//SVS3A//TACR2//SPEF1//DRC1
GO:1901343	negative regulation of vasculature development	1.46416	0.0422968	0.269455	RGCC//DAB2IP//AGT//NF1//NGFR//SPARC//THBS2//PDE3B//IL17F//ADGRB2//EPHA2//TGFB2//CTNNB1//TCF4//WT1//CARD10//KLF2//FLT1//EPN2//NFATC1//PDGFB//NFATC2
GO:0106106	cold-induced thermogenesis	1.46326	0.0294726	0.224941	TRPM8//ELOVL6//PRLR//GNAS//LEP//ADRB3//PPARGC1B//ELOVL3//EHMT1//GRB10//CMKLR1//MFN2//DIO2//HDAC3//MAP2K6//RB1//NPR3//IL15//LGR4//TLR4//ARNTL//IL18R1//ARRDC3//HOXC10//IP6K1//ATF4
GO:0120161	regulation of cold-induced thermogenesis	1.46326	0.0294726	0.224941	TRPM8//ELOVL6//PRLR//GNAS//LEP//ADRB3//PPARGC1B//ELOVL3//EHMT1//GRB10//CMKLR1//MFN2//DIO2//HDAC3//MAP2K6//RB1//NPR3//IL15//LGR4//TLR4//ARNTL//IL18R1//ARRDC3//HOXC10//IP6K1//ATF4
GO:0097435	supramolecular fiber organization	1.46261	9.86031e-06	0.00117221	SORBS2//TPM3//CRYAA//CORO6//TPM1//TPM4//DLG1//TMSB15B2//SAMD14//PPARGC1B//ABL2//RHOBTB1//RHOBTB3//RAC1//RAC2//RHOB//ACTN1//DBN1//TMSB4X//KIF2B//STMN3//KIF18B//NCKAP5L//STMN4//STMN2//TUBGCP5//GOLGA2//NDE1//MAP1A//TAOK1//CLIP2//SPEF1//ARHGAP35//CFLAR//MYO1A//AIF1//PSTPIP1//FAM107A//MSRB2//MSRB1//GAS7//AQP2//TWF2//NF1//COL2A1//SERPINF2//ADAMTS2//LOXL2//PLOD2//ADAMTS14//SFRP2//TGFB2//COL5A1//TMOD1//M…
GO:0032640	tumor necrosis factor production	1.46261	0.0206799	0.191864	FOXP1//LTF//TBC1D23//AKAP8//FLT3//ORM1//CHRNA7//LGALS9//SELENOS//TRIM27//TLR4//LBP//IRAK3//CACTIN//GAS6//TWIST2//HDAC3//CCR5//LEP//ARFGEF2//HDAC1//RIPK1//LY96//CD2//CYBA//TYROBP//LPL//DHX9//ARID5A//MMP8
GO:0071214	cellular response to abiotic stimulus	1.46211	0.000798431	0.024455	SCN2A//CASP3//AIPL1//TP53//AQP1//PCNA//RPL26//SDE2//PBK//PTPRK//METTL3//ATF4//AQP2//ACTR5//CIITA//ESR2//ASCL1//MIR101-2//MIR194-2//MIR410//MIR125B1//KCNJ4//WNT11//CD40//MAP3K2//AGT//EDNRA//NPPA//PDGFB//NPPB//COL2A1//MAP2K4//TLR4//ITGB3//BAG3//PIEZO1//RAC1//CYBA//PDE2A//CTNNB1//HDAC3//CYP19A1//SNCG//GPLD1//ASIC2//CHP1//TRPV1//MAPK10//MIR29B1//MIR137//MIR204//STK39//SLC12A6//NET1//ECT2//SWI5//RHOB/…
GO:0104004	cellular response to environmental stimulus	1.46211	0.000798431	0.024455	SCN2A//CASP3//AIPL1//TP53//AQP1//PCNA//RPL26//SDE2//PBK//PTPRK//METTL3//ATF4//AQP2//ACTR5//CIITA//ESR2//ASCL1//MIR101-2//MIR194-2//MIR410//MIR125B1//KCNJ4//WNT11//CD40//MAP3K2//AGT//EDNRA//NPPA//PDGFB//NPPB//COL2A1//MAP2K4//TLR4//ITGB3//BAG3//PIEZO1//RAC1//CYBA//PDE2A//CTNNB1//HDAC3//CYP19A1//SNCG//GPLD1//ASIC2//CHP1//TRPV1//MAPK10//MIR29B1//MIR137//MIR204//STK39//SLC12A6//NET1//ECT2//SWI5//RHOB/…
GO:0046883	regulation of hormone secretion	1.46072	0.002662	0.0561252	AGT//RPH3AL//GLP1R//SIRT3//UCN2//TACR2//LEP//TRPM4//PPP3CB//ARRB1//GPLD1//ANO1//ATG7//RAC1//OXCT1//STX4//PTGER3//PFKL//RPTOR//STXBP5L//UTS2//HDAC1//NPFF//KCNJ11//INHBA//NMB//NOS2//SLC16A1//SSTR5//PDE3B//ARNTL//SLC8B1//HMGA2//SSTR2//MIR410//PIWIL4//PDE1C//PASK//CCKAR//TP53//FFAR3//FGG//RASL10B//NPPA//PAX8//GNAS//FGFR4//FGFR1//KDM5B//CYP19A1//MFN2//RETN//RUNX1//SCG5
GO:0051170	import into nucleus	1.46072	0.0274662	0.215973	TPR//IPO13//AGT//TP53//GCKR//HIKESHI//ARNTL//TNPO3//PPP3R1//FAM53B//RGD1306195//PRICKLE1//KPNA6//MED1//RASL2-9//SIX3//NUP58//PRKCD//AKAP5//LEP//BAG3//SHH//CHP2//ECT2//HDAC3//NF1//CHP1
GO:0051494	negative regulation of cytoskeleton organization	1.46072	0.0274662	0.215973	MAP1A//TAOK1//CLIP2//SPEF1//STMN2//PLEKHH2//PRKCD//ADD1//TMSB15B2//CAPN1//KANK4//TWF2//MAPRE1//CLIP3//DBN1//CTNNA2//TMSB4X//RBM14//MDM1//TRIM37//CAPZA3//RDX//ARHGAP28//WASF2//TPM1//TMOD1//MFN2
GO:0006935	chemotaxis	1.46025	5.24301e-05	0.00375249	LBP//TRPM4//CCR7//PDGFB//MYO9B//CCL7//CCL12//CCL25//FLT1//CCL26//RAC1//F2RL1//ZFP580//EMB//NFASC//TENM2//NECTIN1//BDNF//NGFR//DCC//DPYSL2//AGRN//LGR4//LMX1A//GAP43//SHH//SEMA6C//GLI2//ARHGAP35//EFNB2//EPHB2//ANK3//EPHA2//FEZF1//NR4A3//TGFB2//ROBO2//GFRA3//EGR2//FOXP1//ETV4//RAC2//CHN1//MTUS1//CMKLR1//CSF1//CYP19A1//MMP28//CXCL11//STK39//CXCL9//CXADR//ZIC2//HSD3B7//CYP7B1//GAS6//NR4A1//FZD3//KDR//…
GO:0043062	extracellular structure organization	1.45972	0.00488582	0.0815933	RGCC//AGT//ETS1//FGFR4//CMA1//MMP20//MMP3//CRISPLD2//NF1//COL2A1//MMP15//COL17A1//OLFML2A//COLQ//MMP27//MMP28//COL9A1//GFOD2//COL23A1//DNAJB6//NPHP3//PXDN//MMP8//APLP2//TGFB2//COL5A1//SERPINF2//ADAMTS2//LOXL2//PLOD2//ADAMTS14//SFRP2//IHH//WT1//MFAP4//EFEMP2//LAMC2//NTN4//GAS6//QSOX1//PDPN//ANTXR1//ITGB3//ABL2//CFLAR//RB1//PHLDB1
GO:0007519	skeletal muscle tissue development	1.45837	0.0127218	0.145733	PITX2//PAX7//MEGF10//EGR2//NGFR//RB1//COPS2//ZFP689//BCL9L//GTF3C5//MAFF//SNW1//NR4A1//MTM1//SHH//CTNNB1//HOMER1//STAC3//MYORG//ACTN1//SIX4//RBM24//NR1D2//RBFOX1//MYOCD//ARNTL//CFLAR//NF1//ERBB3//FOXP1//SVIL//SGCE//ZBTB18//SIN3B//ITGA7//TGFB2
GO:0051017	actin filament bundle assembly	1.45619	0.0238675	0.202647	MYO1A//AIF1//RDX//DBN1//PFN3//ARRB1//FHDC1//PHACTR1//SRC//RAC1//TSC1//RGCC//WNT11//TPM1//APOA1//SERPINF2//PPM1E//TMSB15B2//ARHGAP28//WASF2//ADD1//ABL2//FAM107A//AIF1L//TRIOBP//RHOB//PAWR//ACTN1//GAS7
GO:0008544	epidermis development	1.45465	0.00374153	0.0696926	TP63//FZD3//LGR4//TNFRSF19//INHBA//ACVR1B//SHH//LGR5//TRPS1//LDB1//CD109//EDAR//TGFB2//RAC1//PSAP//HDAC1//GLI2//PRR9//POU2F3//POU3F1//CASP3//CSTA//EVPL//IRF6//EPHA2//MED1//CERS3//MADCAM1//NGFR//KRT25//TMEM79//KRT27//RUNX1//CTNNB1//KAZN//CUX1//HES5//ESRP1//MAFF//ALOX15B//NAB1//NF1//TRIOBP//FGFR1//GNAS//CASP14//ATP2C1//CDKN2A//IFT88//SATB1//TFDP1
GO:0048660	regulation of smooth muscle cell proliferation	1.45415	0.0222549	0.201394	CDH13//RETN//PDGFB//HBEGF//SERPINF2//ITGB3//AIF1//FOXP1//ZFP143//FLT1//NR4A3//EREG//CYBA//HES5//TP53//ESR1//NPPB//ESR2//NPR3//IL15//PTGIR//MFN2//RALBP1//MYOCD//TPM1//AGT//GRK2//LDLRAP1//NPPC//CTNNB1
GO:0001935	endothelial cell proliferation	1.45351	0.0317471	0.236134	LEP//RGCC//NF1//SPARC//GDF2//CDH13//PDGFB//F3//KDR//RPTOR//ITGB3//ZFP580//POLD4//PPP1R16B//CCL26//CYBA//NR4A1//EPHA2//NGFR//FLT1//ITGA4//FGFR1//NOS2//APOA1//DLG1//LOXL2
GO:0042330	taxis	1.45274	6.44852e-05	0.00447821	LBP//TRPM4//CCR7//PDGFB//MYO9B//CCL7//CCL12//CCL25//FLT1//CCL26//RAC1//F2RL1//ZFP580//CCR5//CXCL9//PLGRKT//CXCL11//CCR6//RAC2//HMGB2L1//CMKLR1//DEFB42//ACKR3//EMB//NFASC//TENM2//NECTIN1//BDNF//NGFR//DCC//DPYSL2//AGRN//LGR4//LMX1A//GAP43//SHH//SEMA6C//GLI2//ARHGAP35//EFNB2//EPHB2//ANK3//EPHA2//FEZF1//NR4A3//TGFB2//ROBO2//GFRA3//EGR2//FOXP1//ETV4//CHN1//MTUS1//CSF1//CYP19A1//MMP28//STK39//CXADR//ZI…
GO:0016999	antibiotic metabolic process	1.45263	0.0456171	0.27678	ST6GAL1//ALDH1B1//ACO1//IREB2//MMP3//DUOXA2//MFN2//CYP4B1//CYP19A1//ACSS1//PARK7//HBB//APOA4//MPO//TPO//PXDN//DUOX2//CYP4A8//NCF1//CYP1A2//CYBA//SLC34A1
GO:0032609	interferon-gamma production	1.45263	0.0456171	0.27678	CCR7//GIMAP5//PRNP//LGALS9//TLR4//C1QBP//CD96//GAS6//IL2//FLT3//LTA//IL1R1//HRAS//IL18R1//RUNX1//F2RL1//TRIM27//VTCN1//ABL2//ARID5A//CD2//MGC112692
GO:0051216	cartilage development	1.44985	0.0127635	0.145733	WNT7A//COL2A1//CHAD//TGFB2//WNT5B//GPLD1//NFIB//TRPS1//GLI2//COL9A1//OSR2//ARID5A//CREB3L2//PTH1R//FGFR1//HMGA2//SFRP2//RARG//TRIP11//IHH//NPPC//MATN4//GLG1//LNPK//WNT9A//CTNNB1//LOXL2//HAND2//GDF2//LEP//RFLNA//HOXC4//GNAS//HOXD3//IL17F//PAX7//HES5
GO:0061448	connective tissue development	1.44972	0.00401245	0.0717182	WNT7A//COL2A1//CHAD//TGFB2//WNT5B//GPLD1//NFIB//TRPS1//GLI2//COL9A1//OSR2//ARID5A//CREB3L2//PTH1R//FGFR1//HMGA2//SFRP2//RARG//TRIP11//IHH//NPPC//MATN4//GLG1//LNPK//WNT9A//CTNNB1//LOXL2//COL5A1//HOXC4//GNAS//HOXD3//IL17F//PAX7//HES5//HAND2//CSF1//LEP//ARID5B//TBL1XR1//ADRM1//OXCT1//ARRDC3//ID4//GDF2//RFLNA//CFLAR//PDGFB//ITGB3//WT1//MIR103A2//TRPM4
GO:1901988	negative regulation of cell cycle phase transition	1.44937	0.0275464	0.216361	RGCC//TP53//RPL26//ZFP207//TPR//TAOK1//CLSPN//FOXN3//CDK1//HMGA2//RAD21//RPS27L//ZFP830//ZFYVE19//FBXO5//CDC14B//DUSP1//LCMT1//NDC80//PCID2//ZFP36L2//TPRA1//ATF5//RB1//RIPK1//ZFP655//FAM107A//FBXO7
GO:0098742	cell-cell adhesion via plasma-membrane adhesion molecules	1.44843	0.0119185	0.138473	TGFB2//EMB//PCDHA12//CDH17//FAT3//NECTIN1//CDH13//NECTIN3//PCDHB5//PCDHB3//PCDH18//AMIGO1//ESAM//IGSF11//IGSF9//TENM3//PCDH19//SDK2//CDH15//PTPRT//PCDHAC1//PCDHAC2//CDH2//ROBO2//TENM2//CD6//ITGAL//ITGA4//GRID2//CXADR//CLDN3//CLDN5//ATP2C1//APOA1//LRFN3//MDGA1//GPC4//EPCAM
GO:0045667	regulation of osteoblast differentiation	1.44788	0.0394451	0.260728	MIR137//MIR204//NFATC1//TRPM4//FNDC3B//SEMA4D//LIMD1//TWIST2//HAND2//FGFR1//GDF10//NPPC//TP63//GNAS//CTHRC1//GDF2//ID4//FBXO5//LTF//GDPD2//SFRP2//ZHX3//CTNNB1//PIAS2
GO:2000241	regulation of reproductive process	1.44726	0.0168499	0.171495	FBXO5//PDE3A//RPS6KA2//METTL3//NPPC//DUSP1//INHBA//SHH//ASTL//CCR6//ESR1//RXRA//CTNNB1//STK3//EIF4G3//NODAL//ACVR1B//C1QBP//TEX101//SVS3A//TOPAZ1//TACR2//AKAP5//GRB14//CDK1//CCNH//HOXC4//PARK7//WT1//MFN2//SRC//TP53//RETN//RUNX1
GO:1904018	positive regulation of vasculature development	1.4458	0.0157234	0.163114	CYSLTR2//CD40//ADD1//ETS1//HGF//AQP1//CHRNA7//CTSH//F3//KDR//CMA1//GDF2//GRN//UTS2//ITGB3//NODAL//SFRP2//ADM2//ANGPTL3//RUNX1//FLT1//GATA4//EREG//RHOB//ERAP1//HMGA2//CFLAR//PDGFB//PPP1R16B//PKM//SHH//JMJD8//EFNB2//MYOCD//RAP1A
GO:0035148	tube formation	1.4458	0.0239224	0.202647	SHH//STK3//NODAL//PAX3//FZD3//LRP2//TBXT//ARID1A//PTK7//ABL2//ARHGAP35//SFRP2//ZEB2//PRICKLE1//ZIC2//TSC1//RARG//TGFB2//HESX1//NFIB//EDAR//GDNF//CTNNB1//HES5//SIX4//WNT9B//HNF1B//PAX8//CTHRC1//DAB2IP
GO:0043010	camera-type eye development	1.44504	0.00128803	0.0332142	PITX2//LIM2//CRYAA//CRYGD//CRYGE//DLG1//CRYBB2//CRYGN//MED1//CRYGF//SIX3//CASP6//NECTIN1//NECTIN3//CTNNB1//RARG//IHH//SLC17A7//SLC17A8//ATP2B1//TGFB2//ARID1A//FAT3//SDK2//PROM1//TRAF3IP1//NRL//TRPM1//BHLHE23//THY1//NF1//AQP1//TENM3//EPHB2//MFN2//TBX2//KDR//FLT1//IRX5//GRM6//PDGFB//GDNF//PDE6A//MDM1//TGIF2//MERTK//RRM1//DCX//INHBA//HDAC1//OSR2//NDP//TWIST2//KDM5B//BFSP1//TMOD1//EPHA2//ZEB2//DLX1//…
GO:0043068	positive regulation of programmed cell death	1.44447	3.11376e-05	0.00269628	CASP12//NGFR//CDKN2A//CTSH//F3//RNF7//DNAJA3//PDCD2//RPS27L//GRK2//AGT//TP53//CAPN1//LTK//ARRB1//MAP2K4//DFFA//MAP2K6//DUSP1//RPS6KA2//WNT11//PRKCD//DAB2IP//CTRB1//NF1//NOS2//TNFSF10//EEF1A2//WT1//LTA//ESR2//IGF2R//RXRA//CASP3//SCP2//GPLD1//TLR4//IFIT2//P2RX7//C1QBP//GADD45B//TOMM22//RBM5//SP110//TNFRSF12A//ATF6//RIPK1//NET1//MAP3K10//CLIP3//SFRP2//CSRNP3//ATG7//ECT2//PTPA//ING5//DKKL1//INPP5D//I…
GO:0097553	calcium ion transmembrane import into cytosol	1.44388	0.0341523	0.239784	HRC//CACNA1C//TMEM38A//CCR5//GLP1R//PLCB3//P2RX7//JPH1//JPH3//TRPV1//ITGB3//LIME1//CYBA//LYN//TGFB2//TEX101//EDNRA//CXCL9//THY1//CXCL11//TRPC1//SLC8A3//PAWR//SLC8B1//PRNP//RAMP3
GO:1905952	regulation of lipid localization	1.44388	0.0341523	0.239784	AGT//APOA1//PLTP//IKBKE//LPL//LEP//ITGB3//APOA5//APOA4//APOA2//TP53//MAP2K6//P2RX7//LRAT//APOC2//ARV1//SCP2//SHH//HRH2//PRKCD//LDLRAP1//KDM5B//CYP19A1//MFN2//RETN//RUNX1
GO:0150063	visual system development	1.44311	0.000708111	0.0233178	CRYGD//ATF6//IFT88//FREM2//ADAMTS18//SIX3//TGFB2//PPP2R3A//PITX2//LIM2//CRYAA//CRYGE//DLG1//CRYBB2//CRYGN//MED1//CRYGF//CASP6//NECTIN1//NECTIN3//CTNNB1//RARG//IHH//SLC17A7//SLC17A8//ATP2B1//ARID1A//FAT3//SDK2//PROM1//TRAF3IP1//PDGFB//CACNA1C//WT1//RXRA//SHH//ARHGAP35//HES5//FBN1//NRL//TRPM1//BHLHE23//THY1//BDNF//COL5A1//NF1//AQP1//TENM3//EPHB2//MFN2//TBX2//KDR//FLT1//IRX5//GRM6//GDNF//PDE6A//MDM1…
GO:0043065	positive regulation of apoptotic process	1.44269	3.55908e-05	0.00297183	CASP12//NGFR//CDKN2A//CTSH//F3//RNF7//DNAJA3//PDCD2//RPS27L//GRK2//AGT//TP53//CAPN1//LTK//ARRB1//MAP2K4//TNFSF10//FIS1//NODAL//NF1//PRNP//CASP3//AGRN//GRN//SRPK2//NCF2//PPP2R2B//ASCL1//PAWR//ATF4//TGFB2//CASP6//CTNNB1//HDAC3//CCR5//P2RX7//LGALS9//ZC3H8//PPIF//PLAUR//TYROBP//MAL//TRPS1//STK3//RPL26//PARK7//FBH1//SPOP//RALBP1//TIMP3//LEP//MFN2//SRC//NR4A3//PTRH2//TP63//PRDM11//RGCC//CD40//ITGA4//LY…
GO:0032147	activation of protein kinase activity	1.44269	0.0056369	0.0894508	DAB2IP//GADD45B//MAP4K5//MAP3K2//TAOK1//FLT1//MAP2K6//F2RL1//GRM4//HGF//INS1//CHRNA7//ARRB1//CD74//MAP2K4//EPGN//TLR4//P2RX7//MUC20//IQGAP3//SHC2//STK39//PRLR//AGT//IKBKG//CARD10//COPS8//RIPK1//MAP3K10//ADRA2C//PDGFB//GAS6//SRC//CD300A//LEP//RGCC//WNT11//PRKCD//PRNP//DLG1//GPRC5C//RPTOR//ITGB3//CLSPN//STK24//ECT2//STK3//TGFB2
GO:0060348	bone development	1.43854	0.0104077	0.128976	GNAS//COL2A1//PEX7//NAB1//TRIP11//IHH//COL9A1//RARG//NPPC//MATN4//LEP//WASF2//TAL1//MED1//THPO//PITX2//FOXP1//SRC//SEMA4D//LRRC17//TBXT//GLG1//SP5//LTF//SFRP2//PAX1//DHRS3//OSR2//TGFB2//MEGF8//FOXN3//RFLNA//KDR//ESR1//TYROBP//TJP2//FBN1//SPARC//CYP19A1//CHAD//SLC38A10
GO:0043410	positive regulation of MAPK cascade	1.43841	0.000164419	0.00975552	DAB2IP//GADD45B//MAP4K5//MAP3K2//TAOK1//FLT1//MAP2K6//F2RL1//GRM4//HGF//INS1//CHRNA7//ARRB1//CD74//MAP2K4//EPGN//TLR4//P2RX7//MUC20//IQGAP3//SHC2//STK39//RIPK1//MAP3K10//MAPK8IP2//TGFB2//PRKCD//CD40//PDGFB//HRAS//PIK3CG//PIK3R5//FGFR1//SRC//ZEB2//FZD10//FZD8//NCF1//WNT7A//FGF19//SERPINF2//TNFRSF19//SH3RF1//MFHAS1//RB1CC1//DIXDC1//EDAR//MMP8//STK3//TFF2//CFLAR//FLT3//CYSLTR2//RAP1B//EDNRA//FGG//ES…
GO:0060402	calcium ion transport into cytosol	1.43754	0.0256859	0.207739	AKAP5//GIMAP5//P2RX7//TRPC3//HRC//CACNA1C//TMEM38A//CCR5//GLP1R//PLCB3//JPH1//JPH3//TRPV1//ITGB3//LIME1//CYBA//LYN//TGFB2//TEX101//EDNRA//CXCL9//THY1//CXCL11//TRPC1//SLC8A3//PAWR//SLC8B1//PRNP//RAMP3//TRPM1
GO:0070304	positive regulation of stress-activated protein kinase signaling cascade	1.43754	0.0256859	0.207739	RIPK1//MAP3K10//DAB2IP//MAP2K4//TAOK1//TLR4//MAPK8IP2//TGFB2//ZEB2//FZD10//FZD8//NCF1//WNT7A//F2RL1//FGF19//SERPINF2//TNFRSF19//HRAS//GADD45B//SH3RF1//MFHAS1//RB1CC1//DIXDC1//EDAR//MMP8//STK3//LEP//RELL2//HAND2//LYN
GO:0007015	actin filament organization	1.43575	0.00120727	0.0318337	ARHGAP35//MYO1A//AIF1//PSTPIP1//FAM107A//MSRB2//RAC1//MSRB1//GAS7//AQP2//TWF2//MYBPC3//ARHGAP28//COTL1//PFN3//DBN1//PLEKHH2//F2RL1//PRKCD//ADD1//TMSB15B2//CAPN1//KANK4//DLG1//CDC42EP2//RHOBTB1//MLST8//CCL26//GRB2//RDX//TRIM27//ARPC1A//CTNNA2//TMSB4X//ARRB1//FHDC1//PHACTR1//SRC//CAPZA3//ABL2//AIF1L//TRIOBP//RHOB//PAWR//ACTN1//TSC1//RGCC//WNT11//TPM1//APOA1//SERPINF2//PPM1E//WASF2//TMOD1//ACTN2//RF…
GO:0043269	regulation of ion transport	1.43497	1.30378e-05	0.00147495	SCNN1B//PER1//P2RX7//NKAIN3//ARL6IP1//AKAP5//GIMAP5//TRPC3//SCN3B//GNAS//ANK3//PPIF//HRC//CACNA1C//TMEM38A//FGFR4//FGFR1//DPYSL2//KMO//HTR6//GRM7//SLC6A1//CACNA1A//TACR2//SYT15//SNCG//CD300A//TP53//MAP2K6//STK39//CHP1//KCNJ9//KCNJ4//KCNH6//KCNC3//KCNB2//CACNG6//KCNJ15//KCNH5//TMEM37//SCN2A//ASIC2//KCNQ3//CACNA2D2//CACNA2D3//KCNG2//TMEM109//KCNA7//KCNV1//KCNK12//KCNK10//SCN1A//KCNK9//CRBN//CCKAR//…
GO:0006605	protein targeting	1.4348	0.00792086	0.108832	NCF1//CHM//ZDHHC22//ZDHHC25//ZDHHC3//ZDHHC9//RTP2//RTP3//ZDHHC18//ZDHHC23//ZDHHC12//VPS37D//ARL6IP1//SEC61A1//SRP9//ZFAND2B//GET3//SEC62//LARS1//PEX6//PEX7//FIS1//TOMM22//FBXO7//PPP2R2B//MFN2//PEX12//PEX2//TOMM40L//BECN1//PEX3//MGC109340//PRNP//HRAS//ANK3//CHP1//CDKN2A//BAG3//SIAH3//NUCB1//CACNG3//AKAP5//MLPH//RAB27A//YWHAG
GO:0001838	embryonic epithelial tube formation	1.43438	0.0366922	0.249816	SHH//STK3//NODAL//PAX3//FZD3//LRP2//TBXT//ARID1A//PTK7//ABL2//ARHGAP35//SFRP2//ZEB2//PRICKLE1//ZIC2//TSC1//RARG//TGFB2//GDNF//CTNNB1//HES5//SIX4//HNF1B//WNT9B//PAX8//CTHRC1
GO:0001654	eye development	1.43361	0.000924906	0.0265873	PPP2R3A//PITX2//LIM2//CRYAA//CRYGD//CRYGE//DLG1//CRYBB2//CRYGN//MED1//CRYGF//SIX3//CASP6//NECTIN1//NECTIN3//CTNNB1//RARG//IHH//SLC17A7//SLC17A8//ATP2B1//TGFB2//ARID1A//FAT3//SDK2//PROM1//TRAF3IP1//PDGFB//CACNA1C//WT1//RXRA//SHH//ARHGAP35//HES5//FBN1//NRL//TRPM1//BHLHE23//THY1//BDNF//COL5A1//NF1//AQP1//TENM3//EPHB2//MFN2//TBX2//KDR//FLT1//IRX5//GRM6//GDNF//PDE6A//MDM1//TGIF2//MERTK//RRM1//DCX//INH…
GO:0070588	calcium ion transmembrane transport	1.43299	0.00402597	0.0717182	SLC8A3//SLC8B1//HRC//CACNA1C//TMEM38A//CCR5//GLP1R//PLCB3//P2RX7//JPH1//JPH3//TRPV1//ITGB3//LIME1//CYBA//LYN//TGFB2//TEX101//EDNRA//CXCL9//THY1//CXCL11//TRPC1//PAWR//CACNB2//CACNA1A//STAC3//STAC2//KCNE3//NOS1AP//NPPA//PIK3CG//PTGER3//PRNP//RAMP3//RGS9//ATP2B1//CACNG3//CACNG6//ATP2C1//TRPM4//TRPM8//ATP2C2//TMEM37//TRPC7//CATSPER3//CACNA2D2//CACNA2D3//TRPM1//GAS6//TRPC3//P2RY12//CHRNA9//SEC61A1
GO:0001501	skeletal system development	1.43169	0.000244684	0.0127127	WNT7A//COL2A1//CHAD//TGFB2//GNAS//PEX7//NAB1//WNT5B//GPLD1//NFIB//TRPS1//GLI2//COL9A1//OSR2//ARID5A//CREB3L2//PTH1R//FGFR1//HMGA2//SFRP2//RARG//TRIP11//IHH//NPPC//MATN4//GLG1//LNPK//WNT9A//CTNNB1//LOXL2//LEP//WASF2//TAL1//MED1//THPO//PITX2//FOXP1//SRC//SEMA4D//LRRC17//NODAL//SIX4//WNT9B//IRX5//TWIST2//MEGF8//HOXC4//DLG1//HOXD3//HOXB7//ZFAND5//P2RX7//RECQL4//TBX4//ARID5B//PLEKHA1//RFLNA//PCSK5//WN…
GO:0007249	I-kappaB kinase/NF-kappaB signaling	1.43169	0.0180794	0.180382	DAB2IP//TLR4//IKBKE//F2RL1//NLRP12//BTRC//LIME1//CFLAR//ATP2C1//CD40//S100A4//TNFSF10//CD74//TNFRSF19//TBK1//LTF//ABL2//RIPK1//IKBKG//CCDC22//JMJD8//EDAR//TRIM25//LURAP1//RBCK1//CTNNB1//ESR1//PER1//ZMYND11//HDAC1//DNAJA3//RIOK3//TLE1//FAIM//IRAK2
GO:0009755	hormone-mediated signaling pathway	1.43169	0.0180794	0.180382	MED1//ESR2//ESR1//PPARGC1B//ARID1A//TRIP4//SAFB//SCGB2A2//PIAS2//HMGA2//SRC//TP63//CYP7B1//CNOT2//PRLR//SSTR5//SSTR2//RXRA//NR1D2//PAQR8//NR4A3//NR1I3//RARG//NR4A1//PARK7//SAFB2//NODAL//FOXP1//HDAC1//PER1//ARNTL//BDNF//UCN2//AGRP//LGR5
GO:0098657	import into cell	1.43072	0.0168623	0.171495	ARL6IP1//SLC27A5//LRP2//PARK7//GDNF//NAT8L//SLC22A1//PRKCD//SLC1A2//SLC39A12//SLC39A8//SLC7A1//SLC8A3//PAWR//TRPV1//TRPM4//SLC9A5//SLC34A1//SLC6A1//AKAP5//ITGB3//PPP3R1//EFNB2//CACNG3//DLG1//AGT//PRNP//RAMP3//KCNJ9//KCNJ4//KCNJ15//SLC12A5//SLC12A8//SLC12A6//KCNJ11//ITGA4
GO:0048880	sensory system development	1.42981	0.000924257	0.0265873	CRYGD//ATF6//IFT88//FREM2//ADAMTS18//SIX3//TGFB2//PPP2R3A//PITX2//LIM2//CRYAA//CRYGE//DLG1//CRYBB2//CRYGN//MED1//CRYGF//CASP6//NECTIN1//NECTIN3//CTNNB1//RARG//IHH//SLC17A7//SLC17A8//ATP2B1//ARID1A//FAT3//SDK2//PROM1//TRAF3IP1//PDGFB//CACNA1C//WT1//RXRA//SHH//ARHGAP35//HES5//FBN1//NRL//TRPM1//BHLHE23//THY1//BDNF//COL5A1//NF1//AQP1//TENM3//EPHB2//MFN2//TBX2//KDR//FLT1//IRX5//GRM6//GDNF//PDE6A//MDM1…
GO:0042445	hormone metabolic process	1.42894	0.0146752	0.15667	ENPEP//MED1//TPO//DIO2//DUOX2//CYP11B3//SCP2//CYP19A1//DISP1//CYP2D4//ESR1//SHH//PLEKHA1//APOA1//ECE1//DHCR7//PCSK5//SCG5//AANAT//DKK3//CACNA1A//CYP2R1//CRYM//IYD//IDE//RBP2//DHRS3//LRAT//FFAR3//FGFR4//FGFR1//DKKL1//DUOXA2//PAX8//AGT//PRLHR//LEP//SAFB
GO:0001659	temperature homeostasis	1.42734	0.0239075	0.202647	PTGER3//TRPV1//CCR5//ADRB3//ARRDC3//TRPM8//ELOVL6//PRLR//GNAS//LEP//PPARGC1B//ELOVL3//EHMT1//GRB10//CMKLR1//MFN2//DIO2//HDAC3//MAP2K6//RB1//NPR3//IL15//LGR4//TLR4//ARNTL//IL18R1//HOXC10//IP6K1//ATF4//GIMAP5//CCKAR//GPX2
GO:0050680	negative regulation of epithelial cell proliferation	1.42613	0.0423466	0.269527	RGCC//NF1//SPARC//GDF2//EFNB2//PTPRK//CD109//MED1//CDKN2A//BRCA2//ETV4//NGFR//MIR1//WDR13//FLT1//NFIB//DAB2IP//RB1//ESR2//DLG1//PEX2//IFT88//MCC//SFRP2//TGFB2
GO:0060326	cell chemotaxis	1.42556	0.00563397	0.0894508	LBP//TRPM4//CCR7//PDGFB//MYO9B//CCL7//CCL12//CCL25//FLT1//CCL26//RAC1//F2RL1//ZFP580//MTUS1//CMKLR1//CSF1//CYP19A1//MMP28//CXCL11//STK39//CXCL9//TGFB2//CXADR//HSD3B7//CYP7B1//GAS6//NR4A1//KDR//HRH1//RAC2//AIF1//EDNRA//CD74//C1QBP//DAPK2//LYN//DUSP1//NBL1//SLC8B1//LGALS9//CCR6//FGFR1//SHH//TMSB4X//CCR5//PRKCD//HGF//HBEGF//EPHA2//DEFB42//ACKR3
GO:0032355	response to estradiol	1.42522	0.0103939	0.128976	CFLAR//NEFM//ESR1//ESR2//SSTR2//RAMP3//PAWR//WNT7A//DUSP1//IFI27//MMP3//AGT//CYP1A2//ETS1//NOS2//PDGFB//PTGER3//CYP19A1//CASP3//SCP2//SLC34A1//F3//LEP//IGFBP2//PCNA//GRN//MMP15//CBR1//UROD//RGS9//SHH//FCGR1A//BRCA2//GJB2//FLT1//HTR6//SLC6A1//TGFB2//KCNJ11//CASP6//CTNNB1//IHH//SOCS2
GO:0043588	skin development	1.42458	0.00970438	0.122573	TP63//FZD3//LGR4//TNFRSF19//INHBA//ACVR1B//SHH//LGR5//TRPS1//LDB1//CD109//EDAR//TGFB2//PSAP//PRR9//POU2F3//POU3F1//CASP3//CSTA//EVPL//IRF6//EPHA2//MED1//CERS3//MADCAM1//NGFR//KRT25//TMEM79//KRT27//RUNX1//CTNNB1//KAZN//WNT7A//ALOX15B//NF1//GNAS//HDAC1//TMPRSS13//CASP14//ADAMTS2//DHCR24//ARRDC3//TCF7L1//COL5A1
GO:0072175	epithelial tube formation	1.42397	0.0366173	0.249816	SHH//STK3//NODAL//PAX3//FZD3//LRP2//TBXT//ARID1A//PTK7//ABL2//ARHGAP35//SFRP2//ZEB2//PRICKLE1//ZIC2//TSC1//RARG//TGFB2//HESX1//GDNF//CTNNB1//HES5//SIX4//WNT9B//HNF1B//PAX8//CTHRC1
GO:0015849	organic acid transport	1.42301	0.00401637	0.0717182	ARL6IP1//SLC6A20//SLC38A4//SLC6A18//SLC7A15//SLC38A6//SLC38A10//PDPN//SLC13A3//SLC7A1//SFXN5//CLN3//SLC3A1//BDNF//GRM2//TRPV1//DPYSL2//P2RX7//KMO//HTR6//GRM7//GRM4//CACNA1A//SLC6A1//SLC16A1//SLC16A6//SLC16A3//SLC10A2//SLCO1B2//AQP9//SLCO3A1//SLC17A4//SLC17A7//SLC17A8//SLC1A2//SLC6A7//SLC27A5//SLC22A25//SLC26A4//TP53//MAP2K6//NOS2//LEP//EMB//PLA2G2A//NMB//PLA2G2F//NF1//PRKCD//RGD1305807//HRH2//LRP…
GO:2001236	regulation of extrinsic apoptotic signaling pathway	1.42301	0.0340673	0.239784	STX4//CFLAR//FAIM//FGG//HGF//SFRP2//TMBIM1//MAL//TRPS1//STK3//PARK7//TIMP3//ZMYND11//SH3RF1//RIPK1//RB1CC1//FCMR//SRC//AGT//TNFSF10//TNFRSF12A//RBCK1//FGFR1//COL2A1//GDNF//NF1//INHBA//TGFB2
GO:0000302	response to reactive oxygen species	1.42129	0.0064413	0.096331	UCP3//APOA4//MPO//NCF1//PARK7//CRYGD//TP53//TPM1//PPARGC1B//ATG7//PTPRK//SRC//DUSP1//OLR1//PRKCD//CRYAA//HBB//GRK2//CASP3//STK24//CDK1//NR4A3//GJA3//NPTXR//CASP6//BECN1//ETS1//CDKN2A//AQP1//F3//PCNA//PPIF//CAPN1//OSER1//KLF2//RIPK1//NET1//ZFP580//PLEKHA1//ECT2//RHOB//APEX1//IL1R1//CFLAR//TPO//HGF//PAWR//PSAP//FBXO7//FOXP1
GO:0008064	regulation of actin polymerization or depolymerization	1.42129	0.0295141	0.225013	ARHGAP28//COTL1//PFN3//DBN1//PLEKHH2//F2RL1//PRKCD//ADD1//TMSB15B2//CAPN1//KANK4//TWF2//DLG1//CDC42EP2//RHOBTB1//RAC1//MLST8//CCL26//GRB2//TRIM27//ARPC1A//CTNNA2//TMSB4X//CAPZA3//RDX//TPM1//TMOD1//ACTN2//WASF1//ARHGAP35
GO:0071496	cellular response to external stimulus	1.42062	0.00128413	0.0332142	MYOCD//BECN1//ATG7//NPRL2//RRAGB//FOXA3//RPTOR//WNT9B//STK24//RNASE4//GAS6//AIF1//SLC1A2//P2RX7//ARHGAP35//SFRP2//LYN//UCN2//FAM107A//PRKAA2//LPL//TNKS//LARS1//DAPL1//MIOS//ATF4//AOC1//PRKCD//TP53//AQP2//MED1//TRIM24//SNW1//MIR101-2//MIR194-2//MIR410//MIR125B1//KCNJ4//WNT11//CD40//MAP3K2//AGT//EDNRA//NPPA//PDGFB//NPPB//AQP1//COL2A1//MAP2K4//TLR4//ITGB3//BAG3//PIEZO1//RAC1//CYBA//PDE2A//CTNNB1//HD…
GO:0010212	response to ionizing radiation	1.41979	0.0255967	0.207739	TP53//CASP3//COL2A1//LRP2//XRCC4//BRCA2//APOBEC1//CCL7//POLB//FANCD2//CASP6//RPL26//NET1//ECT2//SWI5//RHOB//MFN2//GRB2//HRAS//POLE3//TMEM109//CYBA//SFRP2//DBN1//HMGA2//CCR5//CYP19A1//RAD54B//AEN//CYP2R1//LZIC//RRM1
GO:0006954	inflammatory response	1.41872	7.29385e-05	0.00501559	PTGER3//TRPV1//TLR4//FCGR1A//LBP//GRN//TYROBP//CCR5//ZFP35//HMGB2L1//A2M//ORM1//CD6//NPFF//AOC3//CCR6//CASP6//APOA2//EIF2AK1//CD96//F3//BDNF//CD300A//LYN//DNASE1//PIK3CG//CYP19A1//GPX2//SELENOS//PARK7//LTA//FFAR3//CCR7//TFRC//AGT//ESR1//CHRNA7//IL1R1//NR1D2//SETD6//FOXP1//TBC1D23//FANCD2//SEMA7A//DUOXA2//STK39//TMSB4X//IL2//TFF2//ETS1//HGF//RB1//APOA1//PROC//LGALS9//PBK//NLRP12//MFHAS1//SMPDL3B//…
GO:0048771	tissue remodeling	1.41786	0.0207094	0.191884	NOS2//ITGA4//TGFB2//TP53//HAND2//AGT//CTHRC1//NF1//IL20RA//RAC1//RAC2//PTH1R//SRC//CTNNB1//IHH//CYP19A1//P2RX7//INPP5D//MC4R//PPARGC1B//ITGB3//TFRC//SLC34A1//LGR4//EPHA2//LEP//CAPN1//ERBB3//CDKN2A//MERTK//GATA4//TMBIM1//MIR29B1//LIPA//GAS6
GO:0032102	negative regulation of response to external stimulus	1.41634	0.00267263	0.0561252	A2M//CYP19A1//RT1-CE5//CD96//GPX2//SELENOS//PDGFB//MMP28//PROC//LTF//CACTIN//LEP//NPFF//TSPAN6//C1QBP//RIOK3//CLEC2D//FGG//GP1BA//LGALS9//GRN//IRAK3//CD46//INPP5F//SEMA3G//SEMA6C//SEMA4D//SEMA6D//SEMA7A//SEMA4G//TRAF3IP1//IL2//TFF2//ETS1//HGF//RB1//APOA1//CHRNA7//NR1D2//PBK//NLRP12//MFHAS1//SMPDL3B//MVK//TNFAIP6//ST6GAL1//ROBO2//SERPINF2//CTNNA2//GRID2//DBN1//DNAJA3//CD109//AJAP1//AIF1//DUSP1//NB…
GO:0016485	protein processing	1.41624	0.016785	0.171368	ENPEP//F3//PCSK5//MGC109340//DISP1//PLGRKT//SERPINF2//ASTL//SRC//GLG1//CHAC1//SCG5//ECE1//SHH//IHH//CASP12//CTSE//CAPN1//CTSH//KLK1C8//KLK1C6//FGG//H2BC1//DHCR24//MME//RPS6KA2//IFT88//PAWR//FCMR//CASP3//ADAMTS2//SDE2//PSENEN//CLN3//CPXM1//P2RX7//FKRP//DDI2
GO:0031100	animal organ regeneration	1.41575	0.0421925	0.269455	HSD3B7//PCNA//ALAS2//SHH//RAP1A//FLT1//RPL13//IHH//FLT3//APOA5//ALDOC//CAD//HGF//ORM1//CCKAR//APOA1//IGF2R//PKM//APOA2//LRP2//NNMT//MED1//CDK1//NR4A3//GAS6//FPGS
GO:0045930	negative regulation of mitotic cell cycle	1.41529	0.0146034	0.156511	RGCC//TP53//RPL26//WNT9A//TRRAP//HRAS//WEE1//DCLRE1B//ZFP207//TPR//TAOK1//CLSPN//FOXN3//CDK1//HMGA2//RAD21//RPS27L//TIPIN//ZFP830//ZFYVE19//NME6//FBXO5//FZD3//CTNNB1//DUSP1//CDC14B//MFN2//LCMT1//NDC80//PCID2//ZFP36L2//TPRA1//TNKS//RB1//RIPK1//ZFP655//FAM107A//FBXO7//DLG1//BTG3
GO:1901342	regulation of vasculature development	1.41414	0.0042737	0.0747524	RGCC//DAB2IP//AGT//NF1//NGFR//SPARC//THBS2//PDE3B//IL17F//ADGRB2//EPHA2//TGFB2//CTNNB1//TCF4//ETS1//LEP//TNFRSF12A//CYSLTR2//CD40//ADD1//HGF//AQP1//CHRNA7//CTSH//F3//KDR//CMA1//GDF2//GRN//UTS2//ITGB3//NODAL//SFRP2//ADM2//ANGPTL3//RUNX1//FLT1//GATA4//EREG//RHOB//ERAP1//HMGA2//CFLAR//PDGFB//WT1//CARD10//PPP1R16B//KLF2//EPN2//PKM//SHH//JMJD8//EFNB2//NFATC1//NFATC2//MYOCD//RAP1A
GO:0007416	synapse assembly	1.41279	0.0294023	0.224894	AGRN//COLQ//SIX4//SHANK2//NECTIN1//EPHB2//MDGA1//WNT7A//ADGRL2//BDNF//ASIC2//EEF2K//THBS2//AMIGO1//SLITRK4//ADGRB2//LRRTM1//GRID2//CDH2//EFNB2//GAP43//NPTXR//NPAS4//GABRA1//IL1RAPL2//LRFN3//GPC4//SEMA4D//PDGFB//CACNA1A//SDK2
GO:0051258	protein polymerization	1.41263	0.00900893	0.117451	TUBGCP5//GOLGA2//NDE1//AIF1//PSTPIP1//FAM107A//MSRB2//RAC1//MSRB1//GAS7//ARHGAP28//COTL1//PFN3//DBN1//PRKCD//ADD1//TMSB15B2//CAPN1//KANK4//TWF2//DLG1//CDC42EP2//RHOBTB1//MLST8//CCL26//GRB2//SLC39A12//MAPRE1//CLIP3//STMN2//PSRC1//TPPP//TPPP2//TRIM27//ARPC1A//CTNNA2//TMSB4X//FBXO5//CAPZA3//RDX//TPM1//TMOD1//PDE4DIP//WASF1//FGG//CHMP3//NEFL
GO:0009914	hormone transport	1.41232	0.00266335	0.0561252	AGT//LYN//RIMS2//PARK7//CACNA1C//CCKAR//GLP1R//LEP//MC4R//HNF1B//NPFF//RPH3AL//SIRT3//UCN2//TACR2//TRPM4//PPP3CB//ARRB1//GPLD1//ANO1//ATG7//RAC1//OXCT1//STX4//INHBA//PTGER3//PFKL//RPTOR//STXBP5L//UTS2//HDAC1//KCNJ11//LRP2//SCG5//NMB//NOS2//SLC16A1//SSTR5//PDE3B//ARNTL//SLC8B1//AQP1//HMGA2//SSTR2//MIR410//PIWIL4//PDE1C//PASK//CRYM//TP53//FFAR3//FGG//RASL10B//NPPA//PAX8//GNAS//FGFR4//FGFR1//KDM5B//…
GO:0046942	carboxylic acid transport	1.41043	0.00521841	0.0851208	ARL6IP1//SLC6A20//SLC38A4//SLC6A18//SLC7A15//SLC38A6//SLC38A10//PDPN//SLC13A3//SLC7A1//SFXN5//CLN3//SLC3A1//BDNF//GRM2//TRPV1//DPYSL2//P2RX7//KMO//HTR6//GRM7//GRM4//CACNA1A//SLC6A1//SLC16A1//SLC16A6//SLC16A3//SLC10A2//SLCO1B2//AQP9//SLCO3A1//SLC17A4//SLC17A7//SLC17A8//SLC1A2//SLC6A7//SLC27A5//SLC22A25//SLC26A4//TP53//MAP2K6//NOS2//LEP//EMB//PLA2G2A//NMB//PLA2G2F//NF1//PRKCD//RGD1305807//HRH2//LRP…
GO:0043270	positive regulation of ion transport	1.41019	0.00487577	0.0815933	ARL6IP1//AKAP5//GIMAP5//P2RX7//TRPC3//SCN3B//GNAS//ANK3//DPYSL2//KMO//HTR6//SLC6A1//TACR2//MAP2K6//STK39//CHP1//DLG1//ACTN2//TEX101//EDNRA//CXCL9//THY1//CXCL11//TRPC1//NAT8L//CACNB2//AQP2//HOMER1//ATP2B1//WFS1//ATP2C2//GRM6//PDGFB//PRKCD//AMIGO1//STAC3//STAC2//KCNE3//NPPA//APOA1//LRRC26//RGS9//EPHB2//CACNA1C//AGT//TMSB4X//RAMP3//SLC34A1//ATF4//PARK7//CACNG3//ASIC2//KCNJ11//CHRM1//LEP//P2RY12
GO:0006816	calcium ion transport	1.41014	0.00127108	0.0331425	SLC8A3//SLC8B1//AKAP5//GIMAP5//P2RX7//TRPC3//HRC//CACNA1C//TMEM38A//CCR5//ATP2C1//GLP1R//PLCB3//JPH1//JPH3//TRPV1//ITGB3//LIME1//CYBA//LYN//TGFB2//TEX101//EDNRA//CXCL9//THY1//CXCL11//TRPC1//AGT//OPRD1//CCKAR//BEST1//P2RY12//GCM2//PACSIN3//CACNB2//AQP2//HOMER1//ATP2B1//WFS1//TRPM1//CACNA1A//CACNG3//CACNG6//TRPM4//TRPM8//ATP2C2//TMEM37//TRPC7//CATSPER3//CACNA2D2//CACNA2D3//GAS6//CHRNA9//SEC61A1//CT…
GO:0014074	response to purine-containing compound	1.40997	0.0179279	0.179381	CAD//TP53//HDAC1//PRKAA2//DNTT//P2RX7//TRPC3//KCNJ11//FOSB//DUSP1//MAT2A//INS1//SPARC//AANAT//ALDH3A1//CYP7B1//CREM//PER1//PPARGC1B//DUOX2//TMEM38A//TRPM4//P2RY12//TRPV1//SLC8A3//RAP1B//ATP5PO//WT1//AQP1//EEF2K//RAP1A//PIK3CG//GPD1//AQP9//APEX1//PDE2A//PDE3A//SLC6A1
GO:0046879	hormone secretion	1.40897	0.00324781	0.0645329	AGT//LYN//RIMS2//PARK7//CACNA1C//CCKAR//GLP1R//LEP//MC4R//HNF1B//NPFF//RPH3AL//SIRT3//UCN2//TACR2//TRPM4//PPP3CB//ARRB1//GPLD1//ANO1//ATG7//RAC1//OXCT1//STX4//INHBA//PTGER3//PFKL//RPTOR//STXBP5L//UTS2//HDAC1//KCNJ11//SCG5//NMB//NOS2//SLC16A1//SSTR5//PDE3B//ARNTL//SLC8B1//AQP1//HMGA2//SSTR2//MIR410//PIWIL4//PDE1C//PASK//TP53//FFAR3//FGG//RASL10B//NPPA//PAX8//GNAS//FGFR4//FGFR1//KDM5B//CYP19A1//MFN…
GO:0034762	regulation of transmembrane transport	1.40728	0.000290773	0.0141773	ARL6IP1//EDNRA//AOC3//CLIP3//NR4A3//PPIF//HRC//CACNA1C//TMEM38A//STK39//CHP1//CTTNBP2NL//KCNJ9//KCNJ4//KCNH6//KCNC3//KCNB2//CACNG6//KCNJ15//KCNH5//TMEM37//SCN2A//ASIC2//CACNA1A//KCNQ3//CACNA2D2//CACNA2D3//KCNG2//TMEM109//KCNA7//KCNV1//KCNK12//KCNK10//SCN1A//KCNK9//CRBN//P2RX7//LMBRD1//ESR1//GRK2//LEP//GRB10//PRKCD//FGF19//SLC1A2//ERBB3//RAP1A//CREBL2//MFN2//ITGB3//LIME1//CYBA//LYN//TGFB2//TEX101/…
GO:0072511	divalent inorganic cation transport	1.40607	0.000791021	0.024455	NFATC1//CACNB2//CCR5//ATP2C1//CAMK2G//TRPM4//TRPM8//CACNA1C//CHRNA7//CACNA1A//TRPC7//CCL12//GCM2//P2RX7//CACNA2D2//CACNA2D3//PLCZ1//RAMP3//TRPV1//CBLIF//SLC30A5//SLC39A8//SLC30A4//SLC8A3//SLC8B1//AKAP5//GIMAP5//TRPC3//HRC//TMEM38A//CNNM2//GLP1R//PLCB3//JPH1//JPH3//ITGB3//LIME1//CYBA//LYN//TGFB2//TEX101//EDNRA//CXCL9//THY1//CXCL11//TRPC1//AGT//OPRD1//CCKAR//BEST1//P2RY12//PACSIN3//AQP2//HOMER1//AT…
GO:0006979	response to oxidative stress	1.40568	0.000604893	0.0210036	UCP3//APOA4//PDK1//RNF7//STK24//MPO//STX4//PARK7//PRKCD//NEFM//NGFR//SELENOS//AIF1//HDAC1//FANCD2//MSRB2//GJB2//PRKAA2//NCF1//CRYGD//TP53//TPM1//PPARGC1B//ATG7//PTPRK//SRC//ATF4//DUSP1//OLR1//CRYAA//HBB//GRK2//CASP3//CDK1//NR4A3//GJA3//NPTXR//CASP6//BECN1//ETS1//CDKN2A//AQP1//F3//PCNA//PPIF//CAPN1//OSER1//KLF2//RIPK1//NET1//ZFP580//PLEKHA1//ECT2//RHOB//APEX1//OXR1//IL1R1//CFLAR//TPO//ARNTL//HGF//…
GO:0030832	regulation of actin filament length	1.40541	0.0337661	0.239784	ARHGAP35//ARHGAP28//COTL1//PFN3//DBN1//PLEKHH2//F2RL1//PRKCD//ADD1//TMSB15B2//CAPN1//KANK4//TWF2//DLG1//CDC42EP2//RHOBTB1//RAC1//MLST8//CCL26//GRB2//TRIM27//ARPC1A//CTNNA2//TMSB4X//CAPZA3//RDX//TPM1//TMOD1//ACTN2//WASF1
GO:0030902	hindbrain development	1.40429	0.0236341	0.202647	LHX5//TP53//ESR2//CDKN2A//LMX1A//AIF1//LDB1//PTBP2//SSTR2//ZBTB18//GDF10//NFIX//EGR2//HES3//ABL2//CACNA1A//ATG7//CEND1//DIXDC1//GLI2//WNT7A//GRID2//ASCL1//SHH//ATF5//PLXNA2//CTNNA2//RNF7//HNF1B//NFIB//WLS//EN2//NEUROG3//TGFB2//CTNNB1
GO:0007548	sex differentiation	1.40137	0.00368181	0.0690487	CAPN5//ESR2//KDR//INHBA//ZFP830//ADRM1//LEP//CBR1//AGT//SRC//ESR1//EREG//A2M//CYP19A1//PLEKHA1//CASP12//CASP3//WT1//IRX5//H3F3B//PDGFB//TNFSF10//GDNF//LHX9//LRP2//AMHR2//AGO4//SIX4//KLHL10//ARID5B//RHOBTB3//SFRP2//GATA4//PITX2//ADAM1A//ADAM2//MFN2//RRM1//TGFB2//HMGA2//BRCA2//LHX8//LGR4//SHH//DHCR24//WNT9B//CTNNB1//GRK2//ARRB1//CENPI//ACVR1B//MIR135A//HNF1B//TP63//SAFB2//MERTK//ROBO2//ING2//ARID4A…
GO:0032101	regulation of response to external stimulus	1.39919	1.1944e-05	0.00139625	FCGR1A//A2M//RBM14//TLR4//TBK1//PSPC1//DNASE1//AOC3//PIK3CG//CYP19A1//F2RL1//ZFP580//RT1-CE5//CD96//GIMAP5//PGC//GPX2//SELENOS//PARK7//LTA//FFAR3//CCR7//PDGFB//PDPN//MTUS1//CMKLR1//CSF1//MMP28//STK39//GJD4//AIPL1//PROC//CCR5//PTGER3//TUT4//LTF//CACTIN//LY96//LEP//NPFF//KDR//TSPAN6//C1QBP//RIOK3//CLEC2D//FGG//GP1BA//LGALS9//SERPINB1A//DHX9//POLR3D//EREG//GRN//IRAK3//CD46//STK24//SCARF1//INPP5F//ME…
GO:0010942	positive regulation of cell death	1.3976	7.91073e-05	0.00538697	CASP12//NGFR//CDKN2A//CTSH//F3//RNF7//DNAJA3//PDCD2//RPS27L//GRK2//AGT//TP53//CAPN1//LTK//RIPK1//ARRB1//MAP2K4//DFFA//MAP2K6//DUSP1//RPS6KA2//WNT11//PRKCD//DAB2IP//CTRB1//NF1//NOS2//TNFSF10//EEF1A2//WT1//LTA//ESR2//IGF2R//RXRA//CASP3//SCP2//GPLD1//TLR4//IFIT2//P2RX7//C1QBP//GADD45B//TOMM22//RBM5//SP110//TNFRSF12A//ATF6//NET1//MAP3K10//CLIP3//SFRP2//CSRNP3//ATG7//ECT2//PTPA//ING5//DKKL1//INPP5D//I…
GO:0070838	divalent metal ion transport	1.3976	0.00101741	0.0283016	NFATC1//CACNB2//CCR5//ATP2C1//CAMK2G//TRPM4//TRPM8//CACNA1C//CHRNA7//CACNA1A//TRPC7//CCL12//GCM2//P2RX7//CACNA2D2//CACNA2D3//PLCZ1//RAMP3//TRPV1//SLC30A5//SLC39A8//SLC30A4//SLC8A3//SLC8B1//AKAP5//GIMAP5//TRPC3//HRC//TMEM38A//CNNM2//GLP1R//PLCB3//JPH1//JPH3//ITGB3//LIME1//CYBA//LYN//TGFB2//TEX101//EDNRA//CXCL9//THY1//CXCL11//TRPC1//AGT//OPRD1//CCKAR//BEST1//P2RY12//PACSIN3//AQP2//HOMER1//ATP2B1//W…
GO:0045137	development of primary sexual characteristics	1.3976	0.00722564	0.103641	CAPN5//ESR2//KDR//INHBA//ZFP830//ADRM1//LEP//CBR1//AGT//SRC//ESR1//EREG//A2M//CYP19A1//PLEKHA1//CASP12//CASP3//WT1//IRX5//H3F3B//PDGFB//TNFSF10//GDNF//LHX9//LRP2//AMHR2//AGO4//SIX4//KLHL10//ARID5B//RHOBTB3//SFRP2//GATA4//PITX2//ADAM1A//ADAM2//MFN2//RRM1//TGFB2//HMGA2//BRCA2//LHX8//GRK2//ARRB1//CENPI//ACVR1B//SAFB2//ROBO2//ING2//ARID4A//TP53//RETN//RUNX1
GO:0008406	gonad development	1.3976	0.00773717	0.107436	CAPN5//ESR2//KDR//INHBA//ZFP830//ADRM1//LEP//CBR1//AGT//SRC//ESR1//EREG//A2M//CYP19A1//PLEKHA1//CASP12//CASP3//H3F3B//PDGFB//TNFSF10//WT1//GDNF//LHX9//LRP2//AMHR2//AGO4//SIX4//KLHL10//ARID5B//RHOBTB3//SFRP2//GATA4//PITX2//ADAM1A//ADAM2//MFN2//RRM1//TGFB2//HMGA2//BRCA2//LHX8//GRK2//ARRB1//CENPI//SAFB2//ROBO2//ING2//ARID4A//TP53//RETN//RUNX1//IRX5
GO:0008584	male gonad development	1.3976	0.0312256	0.235248	PLEKHA1//SAFB2//GATA4//WT1//ESR1//ESR2//ADRM1//ING2//ARID4A//H3F3B//PDGFB//TNFSF10//CYP19A1//GDNF//KDR//LHX9//INHBA//LRP2//AMHR2//AGO4//SIX4//KLHL10//ARID5B//RHOBTB3//SFRP2//PITX2//ADAM1A//ADAM2//MFN2//RRM1//TGFB2//HMGA2
GO:0032874	positive regulation of stress-activated MAPK cascade	1.3976	0.0387679	0.259212	RIPK1//MAP3K10//DAB2IP//MAP2K4//ZEB2//FZD10//FZD8//NCF1//WNT7A//F2RL1//FGF19//TAOK1//SERPINF2//TNFRSF19//TLR4//HRAS//GADD45B//SH3RF1//MFHAS1//RB1CC1//DIXDC1//EDAR//MMP8//STK3//LEP//RELL2//HAND2//MAPK8IP2//TGFB2
GO:0035270	endocrine system development	1.3976	0.0416939	0.269455	ETS1//GLI2//HESX1//PITX2//SIX3//HMGA2//GSX1//WNT11//DKK3//NF1//WT1//APOA1//CYP19A1//ARID5B//CYP11B3//HOXD3//SHH//DUOX2//TGFB2//PAX8//HNF1B//PDE3B//NEUROG3//GCM2//PAX1//ASCL1//MIR1//ARNTL
GO:0001934	positive regulation of protein phosphorylation	1.39208	3.83222e-06	0.000659655	DAB2IP//GADD45B//MAP4K5//MAP3K2//TAOK1//FLT1//MAP2K6//F2RL1//GRM4//HGF//INS1//CHRNA7//ARRB1//CD74//MAP2K4//EPGN//TLR4//P2RX7//MUC20//IQGAP3//SHC2//STK39//PRLR//AGT//IKBKG//CARD10//COPS8//RIPK1//MAP3K10//RPTOR//LGALS9//GDF2//INHBA//ACVR1B//NODAL//INHBC//GDF10//TGFB2//PDGFB//SRC//RGCC//WNT11//PRKCD//PRNP//DLG1//GPRC5C//ITGB3//CLSPN//STK24//ECT2//STK3//ADRA2C//GAS6//MAPK8IP2//PARK7//BDNF//OPRD1//SFR…
GO:0001889	liver development	1.39195	0.0176104	0.177153	HNF1B//FOXA3//CCDC39//NPHP3//ZIC3//HSD3B7//PCNA//ALAS2//SHH//RAP1A//FLT1//RPL13//IHH//CDKN2A//CFLAR//MED1//UGT1A6//MPST//CAD//HGF//NF1//IGF2R//PROC//RXRA//PKM//UROD//NODAL//LBP//PRKCSH//IFT88//ATG7//RB1CC1//GNPNAT1//ACO1//RUNX1//UGT1A5//SLCO1B2//QDPR//LSR//FPGS//CTNNB1
GO:0046546	development of primary male sexual characteristics	1.39036	0.0332989	0.239784	H3F3B//PDGFB//TNFSF10//WT1//ESR1//CYP19A1//ESR2//GDNF//KDR//LHX9//INHBA//LRP2//AMHR2//AGO4//SIX4//KLHL10//ARID5B//RHOBTB3//SFRP2//GATA4//PITX2//ADAM1A//ADAM2//MFN2//RRM1//TGFB2//HMGA2//PLEKHA1//SAFB2//ADRM1//ING2//ARID4A
GO:0046683	response to organophosphorus	1.39036	0.0332989	0.239784	DNTT//P2RX7//TRPC3//KCNJ11//FOSB//DUSP1//MAT2A//INS1//SPARC//AANAT//ALDH3A1//CYP7B1//CREM//PER1//PPARGC1B//DUOX2//TRPM4//P2RY12//TRPV1//SLC8A3//RAP1B//ATP5PO//WT1//AQP1//EEF2K//RAP1A//PIK3CG//GPD1//AQP9//APEX1//PDE2A//PDE3A
GO:0060401	cytosolic calcium ion transport	1.39036	0.0332989	0.239784	AKAP5//GIMAP5//P2RX7//TRPC3//HRC//CACNA1C//TMEM38A//CCR5//GLP1R//PLCB3//JPH1//JPH3//TRPV1//ITGB3//LIME1//CYBA//LYN//TGFB2//TEX101//EDNRA//CXCL9//THY1//CXCL11//TRPC1//SLC8A3//TRPM1//PAWR//SLC8B1//PRNP//RAMP3//RGS9//ATP2B1
GO:2000147	positive regulation of cell motility	1.39029	0.000509126	0.0190963	TP53//CCL12//ITGB3//AOC3//ITGA4//TNFRSF18//MADCAM1//F2RL1//ZFP580//THY1//WNT7A//AGT//ETS1//SPARC//KDR//GPLD1//GRN//FOXP1//RHOB//AQP1//CTSH//CCR6//DOCK1//TGFB2//SRC//CMKLR1//CSF1//UTS2//FGFR1//STK39//RETN//PDGFB//F3//SEMA6D//WNT11//MMP3//CDH13//LAMC2//HGF//HBEGF//WNT5B//TMSB15B2//CCL7//SEMA3G//HRAS//AIF1//PTP4A1//CASS4//SEMA6C//SEMA4D//GCNT2//FERMT3//RDX//SEMA7A//FAM107A//SEMA4G//ANGPTL3//FLT1//PD…
GO:0072330	monocarboxylic acid biosynthetic process	1.39013	0.0357849	0.24753	CD74//PRXL2B//LPL//MCAT//PRKAA2//ELOVL6//ELOVL3//ELOVL7//FADS2//AMACR//CYP7B1//PEX2//SLC27A5//GAD1//PARK7//ACSS1//DSE//KMO//PKM//ERLIN1//APOA5//AGT//APOA4//APOC2//LPGAT1//THNSL2//ALOX15B//ACOT7//OLAH//FGFR4//FGF19
GO:0034765	regulation of ion transmembrane transport	1.38892	0.00139484	0.0354472	ARL6IP1//PPIF//HRC//CACNA1C//TMEM38A//STK39//CHP1//CRBN//P2RX7//ITGB3//LIME1//CYBA//LYN//TGFB2//TEX101//EDNRA//CXCL9//THY1//CXCL11//TRPC1//NOS1AP//KCNE3//JPH3//NPPA//RIPK1//ACTN2//PRNP//KCNIP4//KCNIP1//KCNIP3//PTGER3//AMIGO1//CACNB2//CACNA1A//STAC3//STAC2//ANK3//PIK3CG//AGRN//DLG1//LRRC26//PARK7//EPHB2//RGS9//AGT//TMSB4X//RAMP3//SLC34A1//RASGRF2//MAPK8IP2//CACNG3//SHANK2//CNIH3//NETO1//NETO2//SCN…
GO:0021700	developmental maturation	1.3887	0.00875319	0.115188	RPS6KA2//FBXO5//TUT4//BRCA2//PDE3A//EREG//TMEM79//SIX3//RAC1//TBX6//PDGFB//NTN4//SCARF1//ABL2//CACNA1A//CEND1//LEP//BLOC1S5//FGG//RB1//IRX5//B4GALT6//KLF2//TAL1//SEMA4D//NFASC//ANK3//CATSPER3//ROPN1L//BFSP1//KDR//IL15//PTH1R//ASCL1//FGFR1//HES5//CTNNB1//IHH//NF1//TGFB2//NEFL//CCR6//ESR2//DAB2IP//SLC17A7//RFLNA//NPPC//RUNX1//CDK1//AKAP5//GRB14//CCNH
GO:0050806	positive regulation of synaptic transmission	1.38853	0.00937494	0.119992	TACR2//NGFR//UTS2//NAT8L//CACNG3//SHANK2//MIR101-2//MIR25//MIR29B1//MIR128-2//MIR137//MIR204//MIR320A//MIR301B//MIR410//MIR500//MIR345//MIR93//MIR125B1//MIR127//MIR433//MIR106B//MIR125A//MIR181C//MIR181D//MIR101A//MIR195//MIR484//MIR126A//RASGRF2//SLC8A3//HTR6//LRRTM1//STX4//IGSF11//RIMS2//CACNB2//NF1//PRNP//FAM107A//TYROBP//MME//CHRNA7//EPHB2//KMO//WNT7A//GRK2//TBC1D24//NETO1//DBN1//RETN
GO:0001655	urogenital system development	1.38725	0.00335101	0.0660223	NF1//WT1//CTSH//GDNF//SHH//OSR2//PAX8//FBN1//ROBO2//EPCAM//BDNF//DLG1//FGFR1//AGT//WNT9B//GZF1//CTNNB1//PCSK5//CUX1//WNT11//MPST//MME//SLC34A1//HNF1B//CYP4A8//GLI2//IFT88//ARID5B//TNS2//NPHP3//TRAF3IP1//SGCE//TSC1//TGFB2//WFS1//TMED10//TP63//ESR2//ENPEP//PDGFB//SEC61A1//MYOCD//ID4//ESR1//RXRA//PRLR//CYP19A1//PSAP//CYP7B1//RARG//PLAUR//LGR4//HES5//MIR125B1//SIX4//KIF26B//PROM1//CFLAR//ITGB3//EFNB2…
GO:0042327	positive regulation of phosphorylation	1.38579	2.97166e-06	0.000534442	DAB2IP//GADD45B//MAP4K5//MAP3K2//TAOK1//FLT1//MAP2K6//F2RL1//GRM4//HGF//INS1//CHRNA7//ARRB1//CD74//MAP2K4//EPGN//TLR4//P2RX7//MUC20//IQGAP3//SHC2//STK39//IL2//FLT3//FGF19//AKAP5//CD40//PROM2//CRYAA//EDNRA//GNAS//PTGER3//CCND3//GRK3//KDR//AGRN//CD6//FBH1//AKTIP//CLN3//HRAS//AIF1//EIF4G3//PELI2//SEMA4D//RIPK1//CLIP3//RB1CC1//PRR5//SEMA7A//RAC1//FZD8//AKAP11//PLAUR//GATA4//GAS6//ODAM//LYN//THPO//HDA…
GO:0019935	cyclic-nucleotide-mediated signaling	1.38478	0.0266551	0.212345	UCN2//ADGRL2//CXCL9//GNAS//PTGER3//GLP1R//ADCY6//MC4R//ADRB3//PTGIR//LGR5//CXCL11//ADGRB2//ADM2//PTH1R//RAMP3//ADCY7//NPPC//NPPA//NPPB//PDE10A//PDE2A//RIMS2//LEP//CREM//PDE3A//NOS2//GUCY1B2//AQP1//GUCA2B//GPR61//ECE1//PDE3B//ARRDC3//ADRA2C//GRK2
GO:1901888	regulation of cell junction assembly	1.38403	0.0307348	0.23205	AGRN//COLQ//SIX4//LDB1//TSC1//THY1//KDR//RAC1//FAM107A//SRC//NECTIN1//EPHB2//MDGA1//WNT7A//ADGRL2//BDNF//ASIC2//EEF2K//THBS2//AMIGO1//SLITRK4//ADGRB2//LRRTM1//GRID2//GAP43//NPTXR//EPHA2//AGT//IL1RAPL2//LRFN3//GPC4//SEMA4D//RAP1B//RAP1A
GO:0048736	appendage development	1.38363	0.0330158	0.239784	MEGF8//WNT7A//TP63//SHH//SP8//TBX4//HOXC10//FGFR1//TGFB2//PCSK5//COL2A1//CACNA1C//WNT9A//OSR2//LNPK//CTNNB1//GNAS//MED1//PITX2//RARG//HDAC1//TBX2//GLI2//IFT88//FREM2//SFRP2//TRAF3IP1//HAND2//GNA12//IHH//ECE1//KREMEN2//PLXNA2
GO:0060173	limb development	1.38363	0.0330158	0.239784	MEGF8//WNT7A//TP63//SHH//SP8//TBX4//HOXC10//FGFR1//TGFB2//PCSK5//COL2A1//CACNA1C//WNT9A//OSR2//LNPK//CTNNB1//GNAS//MED1//PITX2//RARG//HDAC1//TBX2//GLI2//IFT88//FREM2//SFRP2//TRAF3IP1//HAND2//GNA12//IHH//ECE1//PLXNA2//KREMEN2
GO:0048729	tissue morphogenesis	1.3832	0.000205669	0.0115405	EDNRA//GDF2//SHH//PPP3R1//SFRP2//FLT1//PITX2//CTNNB1//IHH//AGT//WT1//DLG1//GDNF//WNT9B//GZF1//PAX8//INHBA//TBXT//NODAL//WLS//TBX6//NR4A3//MSGN1//TP63//FZD3//PTK7//TRAF3IP1//STK3//PAX3//LRP2//ARID1A//ABL2//ARHGAP35//ZEB2//PRICKLE1//ZIC2//TSC1//RARG//TGFB2//TBX2//CCDC39//NPHP3//ZIC3//CCDC103//LBX1//GATA4//HAND2//TBX4//GLI2//FREM2//MEGF8//TEAD1//MED1//ROBO2//WNT11//SIX3//MATN4//AJAP1//HESX1//NGFR//K…
GO:2001235	positive regulation of apoptotic signaling pathway	1.38274	0.0381302	0.256662	TNFSF10//TP53//PPIF//PLAUR//MAL//TRPS1//STK3//RPL26//PARK7//FBH1//SPOP//RALBP1//TIMP3//AGT//TNFRSF12A//RIPK1//RBCK1//NF1//INHBA//TGFB2//BECN1//FIS1//IL20RA//LGALS9//PRKCD//DAB2IP//NGFR//TP63//CTSH//TRIM39//ING5
GO:0046661	male sex differentiation	1.37897	0.0264154	0.211652	H3F3B//PDGFB//TNFSF10//WT1//ESR1//CYP19A1//ESR2//GDNF//KDR//LHX9//INHBA//LRP2//AMHR2//AGO4//SIX4//KLHL10//ARID5B//RHOBTB3//SFRP2//GATA4//PITX2//ADAM1A//ADAM2//MFN2//RRM1//TGFB2//HMGA2//LGR4//SHH//DHCR24//WNT9B//CTNNB1//PLEKHA1//SAFB2//ADRM1//ING2//ARID4A
GO:0040017	positive regulation of locomotion	1.37632	0.000632895	0.0214451	TP53//CCL12//ITGB3//AOC3//ITGA4//TNFRSF18//MADCAM1//F2RL1//ZFP580//THY1//WNT7A//AGT//ETS1//SPARC//KDR//GPLD1//GRN//FOXP1//RHOB//AQP1//CTSH//CCR6//DOCK1//TGFB2//SRC//CMKLR1//CSF1//UTS2//FGFR1//STK39//RETN//PDGFB//F3//SEMA6D//WNT11//MMP3//CDH13//LAMC2//HGF//HBEGF//WNT5B//TMSB15B2//CCL7//SEMA3G//HRAS//AIF1//PTP4A1//CASS4//SEMA6C//SEMA4D//GCNT2//FERMT3//RDX//SEMA7A//FAM107A//SEMA4G//ANGPTL3//FLT1//PD…
GO:0051272	positive regulation of cellular component movement	1.37632	0.000632895	0.0214451	TP53//CCL12//ITGB3//AOC3//ITGA4//TNFRSF18//MADCAM1//F2RL1//ZFP580//THY1//WNT7A//AGT//ETS1//SPARC//KDR//GPLD1//GRN//FOXP1//RHOB//AQP1//CTSH//CCR6//DOCK1//TGFB2//SRC//CMKLR1//CSF1//UTS2//FGFR1//STK39//RETN//PDGFB//F3//SEMA6D//WNT11//MMP3//CDH13//LAMC2//HGF//HBEGF//WNT5B//TMSB15B2//CCL7//SEMA3G//HRAS//AIF1//PTP4A1//CASS4//SEMA6C//SEMA4D//GCNT2//FERMT3//RDX//SEMA7A//FAM107A//SEMA4G//ANGPTL3//FLT1//PD…
GO:0048732	gland development	1.37577	0.00039181	0.0158866	UGT1A6//MPST//CAD//HGF//NF1//IGF2R//PROC//RXRA//PKM//HNF1B//UROD//NODAL//LBP//PRKCSH//IFT88//ATG7//RB1CC1//MED1//GNPNAT1//ACO1//RUNX1//UGT1A5//SLCO1B2//QDPR//LSR//FPGS//CTNNB1//POLB//FGFR1//TGFB2//PRLR//ALAS2//APRT//SLC30A4//SOCS2//ETS1//GLI2//HESX1//PITX2//SIX3//HMGA2//GSX1//WNT11//DKK3//WT1//APOA1//CYP19A1//ARID5B//CYP11B3//TP63//ESR2//SHH//HOXD3//DUOX2//PAX8//ARHGAP35//BRCA2//WLS//IGSF3//BTRC/…
GO:0043543	protein acylation	1.37577	0.0197446	0.18605	ING5//AANAT//NAA35//NMT2//NAT8F3//POLE3//MSL3L2//MRGBP//MORF4L2//NAA20//NAT8B//ZDHHC22//ZDHHC25//ZDHHC3//ZDHHC9//CLIP3//ZDHHC18//ZDHHC23//ZDHHC12//ZDHHC17//DSCC1//MYOCD//ARRB1//ARID5A//NAP1L2//PER1//BRCA2//TAF12//EPC1//TRRAP//LDB1//KANSL3//PORCN//SMARCB1//PARK7//TAOK1//ARNTL//CEP295//ATG7//SIRT3//HDAC1//PRKAA2
GO:0010562	positive regulation of phosphorus metabolic process	1.37554	2.34691e-06	0.000470321	DAB2IP//GADD45B//MAP4K5//MAP3K2//TAOK1//FLT1//MAP2K6//F2RL1//GRM4//HGF//INS1//CHRNA7//ARRB1//CD74//MAP2K4//EPGN//TLR4//P2RX7//MUC20//IQGAP3//SHC2//STK39//IL2//FLT3//FGF19//AKAP5//CD40//PROM2//CRYAA//EDNRA//GNAS//PTGER3//CCND3//GRK3//KDR//AGRN//CD6//FBH1//AKTIP//CLN3//HRAS//AIF1//EIF4G3//PELI2//SEMA4D//RIPK1//CLIP3//RB1CC1//PRR5//SEMA7A//RAC1//FZD8//AKAP11//PLAUR//GATA4//GAS6//ODAM//LYN//THPO//HDA…
GO:0045937	positive regulation of phosphate metabolic process	1.37554	2.34691e-06	0.000470321	DAB2IP//GADD45B//MAP4K5//MAP3K2//TAOK1//FLT1//MAP2K6//F2RL1//GRM4//HGF//INS1//CHRNA7//ARRB1//CD74//MAP2K4//EPGN//TLR4//P2RX7//MUC20//IQGAP3//SHC2//STK39//IL2//FLT3//FGF19//AKAP5//CD40//PROM2//CRYAA//EDNRA//GNAS//PTGER3//CCND3//GRK3//KDR//AGRN//CD6//FBH1//AKTIP//CLN3//HRAS//AIF1//EIF4G3//PELI2//SEMA4D//RIPK1//CLIP3//RB1CC1//PRR5//SEMA7A//RAC1//FZD8//AKAP11//PLAUR//GATA4//GAS6//ODAM//LYN//THPO//HDA…
GO:0061008	hepaticobiliary system development	1.37524	0.0211771	0.194709	UGT1A6//MPST//CAD//HGF//NF1//IGF2R//PROC//RXRA//PKM//HNF1B//UROD//NODAL//LBP//PRKCSH//IFT88//ATG7//RB1CC1//MED1//GNPNAT1//ACO1//RUNX1//UGT1A5//SLCO1B2//QDPR//LSR//FPGS//CTNNB1//FOXA3//CCDC39//NPHP3//ZIC3//HSD3B7//PCNA//ALAS2//SHH//RAP1A//FLT1//RPL13//IHH//CDKN2A//CFLAR
GO:0060429	epithelium development	1.37516	1.52952e-06	0.000381239	EDNRA//GDF2//SHH//PPP3R1//SFRP2//FLT1//PITX2//CTNNB1//IHH//EPCAM//BDNF//WT1//DLG1//GDNF//FGFR1//ROBO2//AGT//WNT9B//GZF1//PAX8//TP63//FZD3//PTK7//TRAF3IP1//TP53//HES7//PLXNA2//TBXT//ZEB2//PAX1//MSGN1//STK3//NODAL//PAX3//LRP2//ARID1A//ABL2//ARHGAP35//PRICKLE1//ZIC2//TSC1//RARG//TGFB2//VEZF1//IFT88//COL23A1//LGR4//TNFRSF19//INHBA//ACVR1B//LGR5//TRPS1//LDB1//CD109//EDAR//TBX2//CCDC39//NPHP3//TBX6//ZI…
GO:0001525	angiogenesis	1.37497	0.00174969	0.0411824	EDNRA//GDF2//SHH//PPP3R1//SFRP2//FLT1//PITX2//CTNNB1//IHH//CDH13//KDR//LOXL2//GPLD1//EFNB2//NR4A1//EPHA2//RGCC//DAB2IP//AGT//NF1//NGFR//SPARC//THBS2//PDE3B//IL17F//ADGRB2//TGFB2//TCF4//ETS1//LEP//TNFRSF12A//CYSLTR2//CD40//ADD1//HGF//AQP1//CHRNA7//CTSH//F3//CMA1//GRN//UTS2//ITGB3//NODAL//ADM2//ANGPTL3//RUNX1//GATA4//EREG//RHOB//ERAP1//HMGA2//CARD10//PPP1R16B//KLF2//EPN2//PKM//JMJD8//WNT7A//THY1//I…
GO:0051090	regulation of DNA-binding transcription factor activity	1.37368	0.00424398	0.0744181	SHH//CCDC22//TMSB4X//TMIGD3//DAB2IP//CD200//TAX1BP1//CDKN2A//ARRB1//SETD6//NLRP12//TRIM21//TUT4//IRAK3//DNAJA3//TRIM37//IRAK2//TRAF3//CACTIN//LRRC14//RBCK1//CMKLR1//CHP1//RWDD3//PRNP//ESR1//SPOP//TBXT//MAP3K10//TBX6//GAS6//HR//HAND2//PIAS2//WFS1//HDAC3//RGCC//PARK7//BDNF//MYOCD//ESR2//TRIM27//PPARGC1B//TLR4//NODAL//IFRD1//PPP2R5B//ARID5B//ZIC2//SMARCB1//NDP//TRIM25//NEUROG3//STK3//TAF12//HMGA2//C…
GO:0030335	positive regulation of cell migration	1.37219	0.00107234	0.0289283	TP53//CCL12//ITGB3//AOC3//ITGA4//TNFRSF18//MADCAM1//F2RL1//ZFP580//THY1//WNT7A//AGT//ETS1//SPARC//KDR//GPLD1//GRN//FOXP1//RHOB//AQP1//CTSH//CCR6//DOCK1//TGFB2//SRC//CMKLR1//CSF1//UTS2//FGFR1//STK39//RETN//PDGFB//F3//SEMA6D//CD40//TMSB4X//HBEGF//AIF1//EDNRA//CD74//CCR7//LBP//C1QBP//DAPK2//RAC1//RAC2//ACVR1B//CAPN1//PAWR//P2RY12//PCSK5//NR4A3//FBXO5//ACKR3//PTGER3//IL1R1//LGALS9//CCL7//GAS6//SHH//D…
GO:0090596	sensory organ morphogenesis	1.3702	0.0127635	0.145733	PPP2R3A//NECTIN1//CRYAA//NECTIN3//CTNNB1//RAC1//SIX3//ARID1A//FAT3//SDK2//PROM1//HESX1//BLOC1S5//PDGFB//COL2A1//FZD3//USH1G//SIX4//EPHB2//NR4A3//CHRNA9//FGFR1//PAX8//OSR2//SHH//NRL//TRPM1//BHLHE23//THY1//BDNF//CASP6//RARG//FBN1//COL5A1//NF1//AQP1//TENM3//MFN2//TBX2//IHH//KDR//FLT1//IRX5//TRIOBP//PITX2//HDAC1//EPHA2//CTHRC1//PTK7//GLI2
GO:1901215	negative regulation of neuron death	1.36976	0.0224863	0.201732	PARK7//OXR1//AGT//BDNF//NGFR//GLP1R//ARRB1//CACNA1A//GDNF//KDR//GRN//CLN3//HRAS//ERBB3//DLX1//HDAC1//NMNAT1//SIX4//XRCC4//SNX6//EN2//NR4A3//GRM7//NEFL//WFS1//TBC1D24//ATG7//FBXO7//TSC1//ATF4//CTNNB1//MAP2K4//NOS1AP//CD200//ESR1//ESR2//SHH//RT1-CE5//SNCG//MFN2//CSF1
GO:0030001	metal ion transport	1.36773	4.40748e-05	0.00347349	SCNN1B//PER1//P2RX7//NKAIN3//KCNH6//KCNB2//KCNJ15//SLC12A5//AQP1//KCNQ5//KCNK5//KCNN3//TSC1//KCNJ11//KCNK9//SLC8A3//SLC38A4//SLC9A5//SCN3B//SCN2A//ASIC2//SLC17A8//CATSPER3//SLC10A2//SLC38A6//SLC38A10//SLC13A3//SCN1A//NFATC1//CACNB2//CCR5//ATP2C1//CAMK2G//TRPM4//TRPM8//CACNA1C//CHRNA7//CACNA1A//TRPC7//CCL12//GCM2//CACNA2D2//CACNA2D3//PLCZ1//RAMP3//TRPV1//CBLIF//SLC30A5//SLC40A1//NECTIN1//RGD156166…
GO:0022603	regulation of anatomical structure morphogenesis	1.36765	7.13963e-06	0.000994942	FGFR4//GDNF//FGFR1//NODAL//TNFSF13//WT1//HAND2//CTNNB1//WNT9B//WNT11//EPB41L3//ANXA7//TPM1//DLG1//KDR//CCL7//CCL12//PLXNA2//HEXB//ARHGAP35//SEMA4D//CDC42EP2//RHOBTB3//MYO10//RDX//LIMD1//PDPN//RHOB//ITGA7//GNA12//SH3KBP1//GAS7//PHLDB1//TGIF2//TTC3//PAX3//HES7//DMRT2//RGCC//DAB2IP//AGT//NF1//NGFR//SPARC//THBS2//PDE3B//IL17F//ADGRB2//EPHA2//TGFB2//TCF4//AGO4//BCL9L//RAC1//BDNF//DPYSL2//CCR5//SEMA3G/…
GO:0010948	negative regulation of cell cycle process	1.36761	0.0277788	0.217699	RGCC//TP53//RPL26//ZFP207//TPR//TAOK1//CLSPN//FOXN3//CDK1//HMGA2//RAD21//RPS27L//ZFYVE19//FBXO5//ZFP830//RPS6KA2//NME6//RECQL4//RBM14//MDM1//TRIM37//DAB2IP//PPP2R5B//CDC14B//DUSP1//LCMT1//NDC80//PCID2//ZFP36L2//TPRA1//ATF5//GRB14//TNKS//RB1//RIPK1//ZFP655//FAM107A//FBXO7
GO:0045766	positive regulation of angiogenesis	1.36722	0.0464206	0.27972	KDR//PPP1R16B//PKM//SHH//JMJD8//CYSLTR2//CD40//ADD1//ETS1//HGF//AQP1//CHRNA7//CTSH//F3//CMA1//GDF2//GRN//UTS2//ITGB3//NODAL//SFRP2//ADM2//ANGPTL3//RUNX1//FLT1//GATA4//EREG//RHOB//ERAP1//HMGA2
GO:0002573	myeloid leukocyte differentiation	1.36682	0.0298188	0.226381	LYN//TAL1//LBR//IL3RA//THOC5//MED1//PDE2A//IL15//EIF2AK1//CSF1//NFATC1//FOXP1//TYROBP//EPHA2//TFRC//IREB2//CTNNB1//CYP19A1//RUNX1//INPP5D//SRC//GIMAP5//CAMK4//RB1//RIPK1//CD74//CLEC2D//NF1//LRRC17//FBN1//GNAS//PPARGC1B//CD109//F2RL1//CCR7//PRTN3//TJP2
GO:0033273	response to vitamin	1.3662	0.049939	0.291107	BDNF//RXRA//SLC34A1//GATA4//PITX2//LRAT//SLC30A4//BECN1//ORM1//GSTT1//LEP//CRYM//LRP2//TRIM25//TGFB2//TP53//CD40//SPARC//TIMP3//ASCL1//MED1//TRIM24//SNW1//NOS2//IL15//ATP2B1//COL2A1//PAWR//GAS6
GO:0010817	regulation of hormone levels	1.36578	0.00103955	0.0287062	ENPEP//AGT//LYN//MED1//TPO//DIO2//DUOX2//CYP11B3//SCP2//CYP19A1//DISP1//CYP2D4//ESR1//SHH//PLEKHA1//APOA1//SLC22A25//ECE1//DHCR7//PCSK5//SCG5//RIMS2//PARK7//CACNA1C//CCKAR//GLP1R//LEP//MC4R//HNF1B//NPFF//AANAT//RPH3AL//SIRT3//DKK3//CACNA1A//UCN2//TACR2//TRPM4//PPP3CB//ARRB1//GPLD1//ANO1//ATG7//RAC1//OXCT1//STX4//CYP2R1//CRYM//IYD//PRLHR//SAFB//IDE//RBP2//DHRS3//LRAT//INHBA//PTGER3//PFKL//RPTOR//S…
GO:0030323	respiratory tube development	1.36433	0.023859	0.202647	CUX1//CRISPLD2//CYP1A2//MME//SPARC//LIPA//FGFR4//KDR//ADAMTS2//NFIB//HIKESHI//NODAL//SHH//FOXP1//TBX4//GLI2//IFT88//CCDC39//NPHP3//ZIC3//PITX2//PDPN//DHCR7//FGFR1//TGFB2//CTNNB1//MYOCD//SFTPD//DBN1//HMGA2//ESRP2//ESRP1//CTSH//GATA4//WNT11//PTK7//PPP3R1//KLF2//FNDC3B//ASCL1//PCSK5
GO:0006486	protein glycosylation	1.36417	0.0369346	0.249816	B3GALT5//ENTPD5//RPN2//MGAT5//ALG14//B3GALNT2//C1GALT1C1//POGLUT3//GALNT11//ST6GAL1//DERL3//DPY19L4//DPY19L3//DPY19L1//FKRP//SLC35C1//KRTCAP2//CHP1//GOLGA2//IL15//B3GNT5//B3GAT1//ST8SIA2//ST8SIA1//ST8SIA3//B3GNT6//COG7//ST6GALNAC3//GCNT2//B3GNT8//TRIP11//OSTC//ST8SIA5//B4GALT6
GO:0043413	macromolecule glycosylation	1.36417	0.0369346	0.249816	B3GNT5//B3GAT1//ST8SIA2//ST6GAL1//ST8SIA1//ST8SIA3//B3GALT5//B3GALNT2//B3GNT6//COG7//ST6GALNAC3//GCNT2//B3GNT8//TRIP11//OSTC//ST8SIA5//GOLGA2//B4GALT6//ENTPD5//RPN2//MGAT5//ALG14//C1GALT1C1//POGLUT3//GALNT11//DERL3//DPY19L4//DPY19L3//DPY19L1//FKRP//SLC35C1//KRTCAP2//CHP1//IL15
GO:0034764	positive regulation of transmembrane transport	1.36352	0.0255964	0.207739	ARL6IP1//AOC3//CLIP3//NR4A3//STK39//CHP1//P2RX7//PRKCD//FGF19//SLC1A2//ERBB3//RAP1A//CREBL2//MFN2//TEX101//EDNRA//CXCL9//THY1//CXCL11//TRPC1//ACTN2//AMIGO1//STAC3//STAC2//KCNE3//CACNB2//NPPA//LRRC26//RGS9//EPHB2//CACNA1C//AGT//TMSB4X//RAMP3//SLC34A1//PARK7//ANK3//CACNG3//ASIC2//KCNJ11
GO:0060541	respiratory system development	1.36303	0.0178443	0.1788	CUX1//CRISPLD2//CYP1A2//MME//SPARC//LIPA//FGFR4//KDR//ADAMTS2//NFIB//HIKESHI//NODAL//SHH//FOXP1//TBX4//GLI2//IFT88//CCDC39//NPHP3//ZIC3//PITX2//PDPN//DHCR7//FGFR1//TGFB2//CTNNB1//SIX4//HESX1//MYOCD//SFTPD//DBN1//ASCL1//HMGA2//ANO1//ESRP2//ESRP1//CTSH//GATA4//WNT11//PTK7//PPP3R1//KLF2//FNDC3B//RARG//WT1//DISP1
GO:0090276	regulation of peptide hormone secretion	1.36266	0.0274657	0.215973	RPH3AL//GLP1R//SIRT3//TRPM4//PPP3CB//ARRB1//GPLD1//ANO1//ATG7//RAC1//OXCT1//STX4//PTGER3//PFKL//RPTOR//STXBP5L//UTS2//HDAC1//NPFF//KCNJ11//NOS2//SLC16A1//SSTR5//LEP//PDE3B//ARNTL//SLC8B1//HMGA2//SSTR2//MIR410//PIWIL4//PDE1C//PASK//CCKAR//FGG//RASL10B//PAX8//TP53//FFAR3
GO:0034329	cell junction assembly	1.36158	0.00661113	0.0980348	CDH17//CDH13//CDH15//CLDN5//CDH2//ITGB3//SHANK2//BDNF//PDGFB//CACNA1A//AGRN//SDK2//COLQ//SIX4//GJB2//NFASC//EPB41L3//COL17A1//CTNNB1//TESK2//THY1//ACTN2//PTPRK//ACTN1//LDB1//TSC1//KDR//RAC1//FAM107A//SRC//NECTIN1//EPHB2//MDGA1//WNT7A//ADGRL2//ASIC2//EEF2K//THBS2//AMIGO1//SLITRK4//ADGRB2//LRRTM1//GRID2//WNT11//DLG1//MPP7//ECT2//CLDN3//EFNB2//GAP43//NPTXR//RAP1B//RAP1A//EPHA2//AGT//LSR//NPAS4//GABR…
GO:0010770	positive regulation of cell morphogenesis involved in differentiation	1.36102	0.0458607	0.278018	TNFRSF12A//SEMA7A//TWF2//DBN1//BDNF//SEMA4D//DCX//MEGF8//PLXNA2//AMIGO1//ZEB2//DIXDC1//GOLGA2//NEFL//ROBO2//CUX1//AKAP5//SS18L1//TBC1D24//PIAS2//EEF2K//MFN2//ITPKA//APOA1//ITGB3//CASS4//C1QBP//NET1//DOCK1//TRIOBP//RAC1
GO:0097191	extrinsic apoptotic signaling pathway	1.36082	0.0316432	0.235611	BEX3//DAB2IP//NF1//BAG3//IL2//ITM2B//ERBB3//STX4//CFLAR//FAIM//FGG//HGF//SFRP2//TMBIM1//MAL//TRPS1//STK3//PARK7//TIMP3//ZMYND11//SH3RF1//RIPK1//RB1CC1//FCMR//SRC//AGT//TNFSF10//TNFRSF12A//RBCK1//FGFR1//COL2A1//GDNF//INHBA//TGFB2//IFI27//ACVR1B//P2RX7
GO:0097237	cellular response to toxic substance	1.36058	0.0153609	0.160568	APOA4//MPO//BECN1//PARK7//PRKCD//ETS1//CDKN2A//AQP1//F3//PCNA//PPIF//CAPN1//OSER1//KLF2//RIPK1//NET1//ZFP580//PLEKHA1//ECT2//CDK1//RHOB//APEX1//SRC//COL2A1//KCNJ11//CCL7//UGT1A5//ADCY7//PDGFB//HBB//GSTT1//SELENOS//GPX2//GPX7//IYD//PRXL2B//TPO//PXDN//DUOX2//HGF//PAWR//TP53//PSAP//FBXO7//NR4A3//KDR//FOXP1//OPRD1//FIS1
GO:0031348	negative regulation of defense response	1.35878	0.0364894	0.249816	A2M//CYP19A1//RT1-CE5//CD96//GPX2//SELENOS//TSPAN6//C1QBP//RIOK3//CLEC2D//LGALS9//GRN//IRAK3//CD46//TRAF3IP1//IL2//TFF2//ETS1//HGF//RB1//APOA1//PROC//CHRNA7//NR1D2//PBK//NLRP12//MFHAS1//SMPDL3B//MVK//TNFAIP6//DNAJA3//CACTIN//SIGLEC10//CD200//ADCY7
GO:0048562	embryonic organ morphogenesis	1.35842	0.0132297	0.148135	NODAL//SHH//TBX2//CCDC39//NPHP3//TBX6//ZIC3//CCDC103//LBX1//GATA4//HAND2//IHH//RAC1//MEGF8//TEAD1//SIX3//ARID1A//TBXT//EPHA2//HESX1//BLOC1S5//OSR2//CTNNB1//COL2A1//FZD3//USH1G//SIX4//EPHB2//NR4A3//CHRNA9//FGFR1//PAX8//RARG//FBN1//HNF1B//PITX2//WNT11//CRYAA//GNAS//WNT9B//IRX5//TWIST2//TGFB2//HOXC4//DLG1//WNT9A//HOXD3//HOXB7//GLI2//TRIOBP//CTHRC1//PTK7
GO:0043408	regulation of MAPK cascade	1.35569	0.000226491	0.0119777	DAB2IP//GADD45B//MAP4K5//MAP3K2//TAOK1//FLT1//MAP2K6//F2RL1//GRM4//HGF//INS1//CHRNA7//ARRB1//CD74//MAP2K4//EPGN//TLR4//P2RX7//MUC20//IQGAP3//SHC2//STK39//DUSP1//DUSP9//DUSP16//DUSP2//RIPK1//MAP3K10//PBK//MAPK8IP2//TGFB2//LIME1//PRKCD//CD40//PDGFB//HRAS//PIK3CG//PIK3R5//FGFR1//SRC//NF1//IRAK3//CD300A//LYN//FLT3//ADRA2C//AGT//NGFR//PSAP//KDR//LEP//ADRB3//NMNAT1//PELI2//DOK4//CDK10//MMP8//THPO//CDH2…
GO:0010959	regulation of metal ion transport	1.35564	0.00487249	0.0815933	SCNN1B//PER1//P2RX7//NKAIN3//AKAP5//GIMAP5//TRPC3//SCN3B//GNAS//ANK3//HRC//CACNA1C//TMEM38A//CHP1//CCKAR//KCNE3//ACTN2//ATF4//DLG1//STK39//ITGB3//LIME1//CYBA//LYN//TGFB2//TEX101//EDNRA//CXCL9//THY1//CXCL11//TRPC1//AGT//OPRD1//GLP1R//BEST1//P2RY12//GCM2//PACSIN3//CACNB2//AQP2//HOMER1//ATP2B1//WFS1//JPH3//CTNNB1//ATP2C2//GRM6//PDGFB//TRIM27//PAWR//PRNP//KCNIP4//KCNIP1//KCNIP3//PTGER3//AMIGO1//CACNA…
GO:0015672	monovalent inorganic cation transport	1.35509	0.00209949	0.0475027	SCNN1B//PER1//P2RX7//NKAIN3//KCNH6//KCNB2//KCNJ15//SLC12A5//AQP1//KCNQ5//KCNK5//KCNN3//TSC1//KCNJ11//KCNK9//SLC8A3//SLC38A4//SLC9A5//SCN3B//SCN2A//ASIC2//SLC17A8//CATSPER3//SLC10A2//SLC38A6//SLC38A10//SLC13A3//SCN1A//GNAS//ANK3//PPIF//RHCG//ATP5PO//ATP5PD//CHP1//SLC17A7//TRPM5//SLC8B1//CCKAR//KCNE3//AKAP5//ACTN2//ATF4//DLG1//STK39//KCNK6//KCNJ9//KCNJ4//KCNC3//KCNH5//KCNIP4//KCNQ3//TMEM38A//KCNG2/…
GO:0031401	positive regulation of protein modification process	1.3547	2.93222e-06	0.000534442	DAB2IP//GADD45B//MAP4K5//MAP3K2//TAOK1//FLT1//MAP2K6//F2RL1//GRM4//HGF//INS1//CHRNA7//ARRB1//CD74//MAP2K4//EPGN//TLR4//P2RX7//MUC20//IQGAP3//SHC2//STK39//IL2//FLT3//FGF19//AKAP5//CD40//PROM2//CRYAA//EDNRA//GNAS//PTGER3//CCND3//GRK3//KDR//AGRN//CD6//FBH1//AKTIP//CLN3//HRAS//AIF1//EIF4G3//PELI2//SEMA4D//RIPK1//CLIP3//RB1CC1//PRR5//SEMA7A//RAC1//FZD8//AKAP11//PLAUR//GATA4//GAS6//ODAM//LYN//THPO//HDA…
GO:0007204	positive regulation of cytosolic calcium ion concentration	1.35405	0.010519	0.128986	AKAP5//GIMAP5//P2RX7//TRPC3//HRC//CACNA1C//TMEM38A//CCR5//GLP1R//PLCB3//JPH1//JPH3//TRPV1//ITGB3//LIME1//CYBA//LYN//TGFB2//TEX101//EDNRA//CXCL9//THY1//CXCL11//TRPC1//F2RL1//RXFP3//GPR157//SLC8A3//TRPM1//PLCZ1//PAWR//SLC8B1//CACNB2//PRNP//RAMP3//IL2//TRPM4//AGT//CCKAR//ESR1//PTGER3//CACNA1A//KDR//CCR7//FIS1//UTS2//PTGIR//PIK3CG//ABL2//CCR6//NMB//PTH1R//NPFF//CMKLR1//CHRNA9//RIC3//ACKR3
GO:0045597	positive regulation of cell differentiation	1.35276	9.71249e-06	0.00117221	FZD3//SHH//CTNNB1//RGCC//MYOCD//LOXL2//BCL9L//GCNT2//PDPN//TGFB2//LPL//ALOX15B//CSF1//RBM24//CFLAR//DAB2IP//AGT//NEU1//NF1//NGFR//DCC//GRN//RAP1A//AMIGO1//PTK7//SCARF1//RRN3//ABL2//ARHGAP35//TENM3//PPP2R5B//PLPPR5//LTK//PLK5//CREB3L2//ALKAL2//TWF2//FGFR1//LYN//DBN1//STMN2//RUNX1//IL15//GAS6//IL2RG//GIMAP5//LGALS9//IHH//CD46//PCID2//INPP5D//IL2//CD74//TRPM4//WNT5B//FNDC3B//SFRP2//CREBL2//DKKL1//CM…
GO:0060485	mesenchyme development	1.35252	0.0214591	0.196751	PAX3//FGF19//GDNF//SEMA3G//SHH//SEMA6C//SEMA4D//ZEB2//SEMA6D//SEMA7A//SEMA4G//NFATC1//WNT11//LOXL2//PPP3R1//TGFB2//HMGA2//ERBB3//GATA4//RBM24//TBX2//PITX2//HAND2//ROBO2//PHLDB1//ELL3//RGCC//MYOCD//BCL9L//GCNT2//PDPN//CTNNB1//DAB2IP//SFRP2//EDNRA//TEAD1//FGFR1//PLAUR//PTK7//PAX1//WT1//SIX4//ACTG2//NODAL//ZIC2
GO:0098662	inorganic cation transmembrane transport	1.35108	0.000308598	0.0146251	SLC8A3//SLC8B1//PPIF//HRC//CACNA1C//TMEM38A//CCR5//ATP5PO//ATP5PD//CHP1//SLC40A1//SLC17A7//SLC9A5//SCN3B//SCN2A//SCNN1B//ASIC2//TRPM5//SCN1A//GLP1R//PLCB3//P2RX7//JPH1//JPH3//TRPV1//ITGB3//LIME1//CYBA//LYN//TGFB2//TEX101//EDNRA//CXCL9//THY1//CXCL11//TRPC1//SLC39A8//CACNB2//CACNG3//CACNG6//ATP2C1//TRPM4//TRPM8//ATP2C2//TMEM37//CACNA1A//TRPC7//CATSPER3//ATP2B1//CACNA2D2//CACNA2D3//TRPM1//GAS6//TRPC…
GO:0035239	tube morphogenesis	1.35007	9.87988e-05	0.00666322	WNT7A//DAB2IP//THY1//LEP//IL15//CCL12//VEZF1//EPGN//GDF2//RASIP1//SHH//PDE3B//SRPK2//UBP1//TBX4//WASF2//TAL1//EPHB2//COL23A1//ANGPTL4//FZD8//ADM2//APOLD1//MED1//FLT1//RAMP3//EREG//ENPEP//RHOB//HAND2//FGFR1//ACKR3//EDNRA//PPP3R1//SFRP2//PITX2//CTNNB1//IHH//MYOCD//WT1//KDR//TBXT//EPHA2//AGT//DLG1//GDNF//WNT9B//GZF1//PAX8//STK3//NODAL//PAX3//FZD3//LRP2//ARID1A//PTK7//ABL2//ARHGAP35//ZEB2//PRICKLE1//…
GO:1902533	positive regulation of intracellular signal transduction	1.35001	4.51845e-05	0.00348269	DAB2IP//GADD45B//MAP4K5//MAP3K2//TAOK1//FLT1//MAP2K6//F2RL1//GRM4//HGF//INS1//CHRNA7//ARRB1//CD74//MAP2K4//EPGN//TLR4//P2RX7//MUC20//IQGAP3//SHC2//STK39//AGT//IKBKG//CARD10//COPS8//RIPK1//MAP3K10//RAMP3//NPPC//NPPA//NPPB//NCF1//PDGFB//KDR//LEP//SEMA4D//PRR5//TGFB2//RRAGB//RPTOR//LAMTOR4//MIOS//GAS6//MLST8//HTR6//GOLPH3//HDAC3//MAPK8IP2//NGFR//APOA1//CFLAR//ATP2C1//CD40//S100A4//TNFSF10//TNFRSF19/…
GO:0071236	cellular response to antibiotic	1.34941	0.0264561	0.211652	BECN1//PARK7//PRKCD//ETS1//CDKN2A//AQP1//F3//PCNA//PPIF//CAPN1//OSER1//KLF2//RIPK1//NET1//ZFP580//PLEKHA1//ECT2//CDK1//RHOB//APEX1//SRC//CCL7//UGT1A5//ADCY7//PDGFB//TP53//GRK2//HGF//PAWR//PSAP//FBXO7//NR4A3//MIR25//MIR34C//MIR93//MIR125B1//MIR196C//MIRLET7A1//MIR106B//PTGER3//ADCY6//FOXP1
GO:0071383	cellular response to steroid hormone stimulus	1.34874	0.0211832	0.194709	ESR1//ESR2//MED1//PPARGC1B//ARID1A//TRIP4//SAFB//SCGB2A2//PIAS2//HMGA2//SRC//TP63//CYP7B1//CNOT2//RXRA//NR1D2//PAQR8//NR4A3//NR1I3//RARG//NR4A1//PARK7//SAFB2//NODAL//FOXP1//HDAC1//UGT1A6//FLT3//UCN2//ORM1//SSTR5//ZFP36L2//FAM107A//SSTR2//UGT1A5//NPAS4//ATP2B1//CFLAR//NF1//AQP1//GDNF//GJB2//MFN2//PER1//ARNTL//BDNF
GO:0045765	regulation of angiogenesis	1.3472	0.0182044	0.181372	RGCC//DAB2IP//AGT//NF1//NGFR//SPARC//THBS2//PDE3B//IL17F//ADGRB2//EPHA2//TGFB2//CTNNB1//TCF4//CYSLTR2//CD40//ADD1//ETS1//HGF//AQP1//CHRNA7//CTSH//F3//KDR//CMA1//GDF2//GRN//UTS2//ITGB3//NODAL//SFRP2//ADM2//ANGPTL3//RUNX1//FLT1//GATA4//EREG//RHOB//ERAP1//HMGA2//CARD10//PPP1R16B//KLF2//EPN2//PKM//SHH//JMJD8//LEP//TNFRSF12A
GO:0030324	lung development	1.34709	0.0304438	0.230597	MYOCD//SFTPD//KDR//PDPN//DBN1//SHH//IFT88//HMGA2//ESRP2//ESRP1//CTNNB1//CTSH//NODAL//PITX2//GATA4//WNT11//PTK7//FGFR1//NFIB//PPP3R1//KLF2//FNDC3B//ASCL1//FOXP1//FGFR4//CUX1//CRISPLD2//CYP1A2//MME//SPARC//LIPA//ADAMTS2//HIKESHI//TBX4//GLI2//CCDC39//NPHP3//ZIC3//DHCR7//TGFB2
GO:0051048	negative regulation of secretion	1.34545	0.0261017	0.209711	APOA1//APOA2//CD74//PTGER3//P2RY12//HTR6//GRM7//CD300A//UCN2//TACR2//GNAS//UTS2//LGALS9//RT1-CE5//RAP1B//PFKL//RPTOR//STXBP5L//HDAC1//NPFF//KCNJ11//NMB//NF1//RGCC//LGR4//NLRP12//GAS6//SERPINB1A//SIGLEC10//SSTR2//TFF2//PDE3B//PDE1C//LEP//STK39//F2RL1//TRIM27//HRH2//CD200//RAP1A//TMSB4X//TP53//ERBB3
GO:0010720	positive regulation of cell development	1.34417	0.00072516	0.0236571	FZD3//SHH//CTNNB1//CFLAR//DAB2IP//AGT//NEU1//NF1//NGFR//DCC//GRN//RAP1A//AMIGO1//PTK7//SCARF1//RRN3//ABL2//ARHGAP35//TENM3//PPP2R5B//PLPPR5//LTK//PLK5//CREB3L2//ALKAL2//TWF2//FGFR1//LYN//DBN1//STMN2//CCR5//ADRA2C//BDNF//HOXD3//MMD//MMD2//GLI2//NAP1L2//ECT2//TGIF2//FEZF1//NBL1//NEUROG3//ASCL1//SH3GL3//TCF4//SOCS2//TNFRSF12A//SEMA7A//CASP6//KDR//EPHB2//SEMA4D//DCX//STK24//HDAC1//OLIG2//MEGF8//FAIM/…
GO:0032103	positive regulation of response to external stimulus	1.34411	0.00703063	0.101886	FCGR1A//RBM14//TLR4//TBK1//PSPC1//AOC3//PIK3CG//F2RL1//ZFP580//GIMAP5//RT1-CE5//PGC//PARK7//LTA//FFAR3//CCR7//CMKLR1//CSF1//STK39//CCR5//PTGER3//LY96//KDR//LGALS9//DHX9//POLR3D//RIOK3//EREG//GRN//SCARF1//STK24//MEGF8//EDNRA//ETS1//LPL//CD74//NFKBIZ//PDE2A//PDGFB//AIF1//P2RY12//CCL26//STX4//CDH13//CXCL9//SERPINF2//LBP//MED1//ZBP1//IKBKE//SNW1//C1QBP//DAPK2//RAC1//RAC2//MMP8//CD6//IL17F//KPNA6//CYB…
GO:0050803	regulation of synapse structure or activity	1.34289	0.0240113	0.203155	AGRN//COLQ//SIX4//SHANK2//SPARC//SLITRK4//IGSF9//SEPTIN11//PTPRT//CTNNA2//NECTIN1//EPHB2//MDGA1//WNT7A//ADGRL2//BDNF//ASIC2//EEF2K//THBS2//AMIGO1//ADGRB2//LRRTM1//GRID2//LZTS3//NGEF//MFN2//DBN1//ITPKA//DAB2IP//GAP43//NPTXR//CAMKV//LRFN2//LRFN3//CDH2//HOMER1//PRNP//SORBS2//GRIPAP1//IL1RAPL2//GPC4//SEMA4D//SLC17A7//CYP19A1//SLC17A8
GO:0030855	epithelial cell differentiation	1.34221	0.000946402	0.0270941	VEZF1//IFT88//COL23A1//TP63//ESR1//NKX6-3//RARG//TMEM79//SIX3//NODAL//RAC1//PSAP//GDNF//PAX8//WNT9B//CTNNB1//HRH2//CLDN3//IHH//FRMD6//AGT//HDAC1//GLI2//WNT7A//PRR9//POU2F3//POU3F1//CASP3//CSTA//EVPL//IRF6//EPHA2//MED1//CERS3//MADCAM1//PRLR//SHH//ASCL1//AJAP1//KAZN//CUX1//HES5//ESRP1//SYNE4//PTK7//KDR//APOLD1//GDF2//MAFF//CD109//ALOX15B//SAFB2//GATA4//WT1//ESR2//ADRM1//CAPN5//TRIOBP//FGFR1//NFIB//…
GO:0007568	aging	1.3417	0.00294096	0.0599648	TP63//MIR25//MIR34C//MIR128-2//MIR125B1//MIR34B//MIR125A//TP53//CDKN2A//HRAS//TBX2//BRCA2//DNAJA3//CDK1//PRELP//LEP//IDE//RAD54B//INPP5D//CRYAA//DDC//GRK3//SLC1A2//CISD2//MARCHF5//PRKCD//MME//MAPKAPK5//HMGA2//ARNTL//PRNP//ING2//FBXO5//TERF2//PAWR//BECN1//CCR5//PARK7//CASP12//AGT//ALDOC//BDNF//EDNRA//GSTA1//NOS2//RETN//GRK2//RXRA//TIMP3//ALDH3A1//AQP2//SCP2//F3//KDR//ADRB3//IGFBP2//IL15//IGFBP1//U…
GO:0050730	regulation of peptidyl-tyrosine phosphorylation	1.34045	0.0275991	0.216533	APLP2//AGT//FAM72A//IL2//CD40//LEP//IL15//HDAC1//TNFRSF18//HES5//LYN//INPP5F//NCF1//EPGN//EREG//TEX101//HGF//INS1//PDGFB//PRNP//THY1//TP53//HBEGF//GDNF//AGRN//CD74//TLR4//ITGB3//TNK2//SEMA4D//MLST8//SRC//PRKCD//SFRP2//UNC119//ERBB3//CASS4//TAL1//GAS6//ALKAL2//SH3BP5L//CD300A//PPP2R5B
GO:0030072	peptide hormone secretion	1.33937	0.0236743	0.202647	RIMS2//PARK7//CACNA1C//CCKAR//GLP1R//LEP//MC4R//HNF1B//NPFF//RPH3AL//SIRT3//TRPM4//PPP3CB//ARRB1//GPLD1//ANO1//ATG7//RAC1//OXCT1//STX4//PTGER3//PFKL//RPTOR//STXBP5L//UTS2//HDAC1//KCNJ11//NOS2//SLC16A1//SSTR5//PDE3B//ARNTL//SLC8B1//AQP1//HMGA2//SSTR2//MIR410//PIWIL4//PDE1C//PASK//TACR2//TP53//FFAR3//FGG//RASL10B//PAX8
GO:0048705	skeletal system morphogenesis	1.33915	0.0295963	0.225394	WNT7A//COL2A1//CHAD//TGFB2//GNAS//PEX7//NAB1//TRIP11//IHH//COL9A1//RARG//NPPC//MATN4//OSR2//CTNNB1//NODAL//SIX4//WNT9B//IRX5//TWIST2//MEGF8//HOXC4//DLG1//WNT9A//HOXD3//HOXB7//PPARGC1B//TBXT//GLG1//SP5//LTF//SFRP2//PAX1//DHRS3//FOXN3//ZFAND5//P2RX7//RECQL4//TBX4//ARID5B//PLEKHA1//RFLNA
GO:0035690	cellular response to drug	1.33724	0.00172156	0.0406567	GNAS//CHRM1//HTR5B//ADCY6//RGS9//GNA12//AGRN//RGS8//DCPS//BECN1//PARK7//PRKCD//ETS1//CDKN2A//AQP1//F3//PCNA//PPIF//CAPN1//OSER1//KLF2//RIPK1//NET1//ZFP580//PLEKHA1//ECT2//CDK1//RHOB//APEX1//SRC//TMEM38A//AIF1//ATG7//COL2A1//KCNJ11//TRPM4//P2RY12//TRPV1//CCL7//UGT1A5//ADCY7//PDGFB//CFLAR//NF1//GDNF//GJB2//MFN2//CTNNB1//TPO//DDI2//GRK2//SORBS2//CHRNA7//LY6G6E//HRH1//HRH2//OLR1622//HTR6//HGF//PAWR//…
GO:0008285	negative regulation of cell population proliferation	1.33597	0.000772054	0.0242109	RGCC//NF1//SPARC//GDF2//BDNF//TP53//EFNB2//PTPRK//CD109//MED1//CEND1//CDKN2A//CASP3//TYROBP//CD300A//INPP5D//PAWR//LYN//IHH//BRCA2//ETV4//DLG1//SFTPD//SHH//VTCN1//PLA2G2F//PRNP//LGALS9//DAB2IP//THY1//LTA//PEX2//ESR1//NPPB//ESR2//NPR3//IL15//PTGIR//AIF1//MFN2//RALBP1//IL2//RB1//IFT88//MCC//SFRP2//TGFB2//MIR1//RIPK1//CXADR//TFDP1//CCL12//WNT11//WT1//NODAL//NGFR//WDR13//MYOCD//TPM1//FLT1//CCR5//NFAT…
GO:0061564	axon development	1.33519	0.00373407	0.0696926	CCKAR//MAP1A//ERBB3//AMIGO1//PLPPR4//CTNNA2//SLITRK4//NDN//ANK3//SPAST//EMB//NFASC//TENM2//NECTIN1//BDNF//NGFR//DCC//DPYSL2//AGRN//LGR4//LMX1A//GAP43//SHH//SEMA6C//GLI2//ARHGAP35//EFNB2//EPHB2//RAC1//EPHA2//FEZF1//NR4A3//TGFB2//ROBO2//GFRA3//CASP3//CASP6//EGR2//FOXP1//ETV4//RAC2//CHN1//APOA4//APOA1//NEFL//ZEB2//DCX//ATG7//B4GALT6//NFIB//CCR5//SEMA3G//IFRD1//SEMA6D//NEFM//RXRA//WNT7A//ZIC2//FZD3//…
GO:0007584	response to nutrient	1.33356	0.0127351	0.145733	LPL//TNKS//BDNF//RXRA//SLC34A1//GATA4//PITX2//LRAT//SLC30A4//BECN1//ORM1//GSTT1//LEP//DNTT//P2RX7//TRPC3//KCNJ11//CRYM//LRP2//TRIM25//TGFB2//TP53//CD40//SPARC//TIMP3//ASCL1//SLC16A1//MED1//TRIM24//SNW1//NOS2//IL15//ATP2B1//COL2A1//PAWR//GAS6//TRPM4//P2RY12//TRPV1//PCNA//MFN2//CYBA//AMIGO1//SHANK2//A2M//CTRB1//CCKAR//LTA//APOA1//ALDH3A1//PKM//IGFBP2//UCP3//COX4I1//SFRP2//ARSA//BRCA2//TFRC//OXCT1
GO:0048646	anatomical structure formation involved in morphogenesis	1.33243	2.04831e-05	0.00205241	WNT7A//DAB2IP//THY1//LEP//IL15//CCL12//VEZF1//EPGN//GDF2//RASIP1//SHH//PDE3B//SRPK2//UBP1//TBX4//WASF2//TAL1//EPHB2//COL23A1//ANGPTL4//FZD8//ADM2//APOLD1//MED1//FLT1//RAMP3//EREG//ENPEP//RHOB//HAND2//FGFR1//ACKR3//EDNRA//PPP3R1//SFRP2//PITX2//CTNNB1//IHH//MFSD14A//RFX2//ZPBP2//FABP9//ARID1A//GATA4//INHBA//TBXT//NODAL//WLS//TBX6//NR4A3//MSGN1//HNF1B//TP53//HES7//PLXNA2//ZEB2//PAX1//FGFR4//GDNF//PR…
GO:0000902	cell morphogenesis	1.32849	4.29914e-05	0.00342661	FAT3//CTNNB1//NODAL//IFT88//COL23A1//RAC1//HRH2//CLDN3//IHH//FRMD6//MATN4//CCKAR//MAP1A//ERBB3//AMIGO1//PLPPR4//CTNNA2//SLITRK4//NDN//ANK3//SPAST//EMB//NFASC//TENM2//NECTIN1//BDNF//NGFR//DCC//DPYSL2//AGRN//LGR4//LMX1A//GAP43//SHH//SEMA6C//GLI2//ARHGAP35//EFNB2//EPHB2//EPHA2//FEZF1//NR4A3//TGFB2//ROBO2//GFRA3//EGR2//FOXP1//ETV4//RAC2//CHN1//EPB41L3//ANXA7//TPM1//DLG1//KDR//CCL7//CCL12//PLXNA2//HEX…
GO:0000165	MAPK cascade	1.32831	0.000365641	0.0154206	DAB2IP//GADD45B//MAP4K5//MAP3K2//TAOK1//FLT1//MAP2K6//F2RL1//GRM4//HGF//INS1//CHRNA7//ARRB1//CD74//MAP2K4//EPGN//TLR4//P2RX7//MUC20//IQGAP3//SHC2//STK39//DUSP1//DUSP9//DUSP16//DUSP2//MAPK10//MAPK8IP2//RIPK1//MAP3K10//PBK//TGFB2//LGALS9//LIME1//PRKCD//CD40//PDGFB//HRAS//PIK3CG//PIK3R5//FGFR1//SRC//NF1//IRAK3//CD300A//LYN//PSAP//GDF2//INHBA//NODAL//INHBC//PRDM11//GDF10//GRB2//FLT3//ADRA2C//AGT//NGF…
GO:0023014	signal transduction by protein phosphorylation	1.32772	0.00033689	0.0150385	MAP2K6//CCR5//MAP3K2//NF1//MAPK10//TAOK1//MAP2K4//EPGN//ZFP36L2//RIPK1//MAP3K10//MAPK8IP2//STK24//MAP4K5//ITPKB//DAB2IP//GADD45B//FLT1//F2RL1//GRM4//HGF//INS1//CHRNA7//ARRB1//CD74//TLR4//P2RX7//MUC20//IQGAP3//SHC2//STK39//DUSP1//DUSP9//DUSP16//DUSP2//PBK//TGFB2//LGALS9//LIME1//PRKCD//CD40//PDGFB//HRAS//PIK3CG//PIK3R5//FGFR1//SRC//IRAK3//CD300A//LYN//PSAP//GDF2//INHBA//NODAL//INHBC//PRDM11//GDF10/…
GO:0070302	regulation of stress-activated protein kinase signaling cascade	1.32772	0.041417	0.269455	RIPK1//MAP3K10//DAB2IP//MAP2K4//PBK//TAOK1//TLR4//MAPK8IP2//TGFB2//ZEB2//FZD10//FZD8//SFRP2//F2RL1//PER1//ZMYND11//HDAC3//NCF1//WNT7A//FGF19//SERPINF2//TNFRSF19//HRAS//GADD45B//SH3RF1//MFHAS1//RB1CC1//DIXDC1//EDAR//MMP8//STK3//LYN//HGF//LEP//RELL2//HAND2//DUSP1//DLG1
GO:0022407	regulation of cell-cell adhesion	1.32737	0.011381	0.134678	GTPBP4//ABL2//CCR5//NODAL//KIF26B//ITGAL//MYO10//EFNB2//ICOS//IL2RG//GIMAP5//LGALS9//ZC3H8//IHH//CDKN2A//SHH//FERMT3//PIEZO1//RDX//ANK3//APOA1//FGG//THY1//GCNT2//IL2//LEP//IL15//CD6//CD46//AIF1//VTCN1//DNAJA3//TFRC//IGFBP2//DLG1//SFTPD//PAWR//PLA2G2F//RUNX1//CD74//ZFP35//PRNP//CASP3//ITPKB//CD300A//LYN//PRKCD//PTGER3//ADAMTS18//LRFN3//MDGA1//NR4A3//PDPN//ITGA4//CCL25//CAPN1//TENM3//ETS1//RGCC//EP…
GO:0060070	canonical Wnt signaling pathway	1.32722	0.0303159	0.229877	CTNNB1//FAM53B//CCNY//BTRC//LGR4//WNT11//DKK3//DAB2IP//WNT5B//CTHRC1//SHH//DKK2//HDAC1//MCC//SFRP2//PRICKLE1//LIMD1//TLE1//PPP2R3A//NPHP3//DKKL1//STK3//CDH2//TRPM4//TNKS//ARNTL//LGR5//PTK7//WLS//TBL1XR1//SRC//WNT7A//FZD3//WNT9A//TBXT//BCL9L//WNT9B//TCF7L1//PORCN//DIXDC1//NDP//FZD10//FZD8//GATA4
GO:0097190	apoptotic signaling pathway	1.32693	0.00208449	0.0474694	TP53//FIS1//BEX3//DAB2IP//NF1//BAG3//GZMB//SCN2A//CASP3//ESR2//POLB//CASP14//BRCA2//IKBKE//EPHA2//PDK1//RNF7//STK24//TP63//AEN//TMEM109//SNW1//RPS27L//CASP12//CHAC1//ATF4//TNFSF10//PPIF//PLAUR//HGF//MFN2//IFI27//INHBA//ACVR1B//P2RX7//TNFRSF12A//RIPK1//TGFB2//IL2//ITM2B//ERBB3//HRAS//STX4//CFLAR//FAIM//FGG//SFRP2//TMBIM1//MAL//TRPS1//STK3//CD74//ELL3//RPL26//PARK7//ACKR3//FBH1//SELENOS//TXNDC12//I…
GO:1905114	cell surface receptor signaling pathway involved in cell-cell signaling	1.32654	0.00401969	0.0717182	WNT11//MIR29B1//MIR93//MIR196C//MIR106B//MIR195//WNT7A//WNT5B//KREMEN2//WNT9A//TNKS//WNT9B//LDB1//PORCN//WLS//NDP//FZD10//FZD8//PITX2//MERTK//PRKAA2//SHH//GLI2//HNF1B//SFRP2//ATP6V0C//ZEB2//DIXDC1//DKK2//GRB10//SHISA2//SIX3//HMGA2//FZD3//RAC1//CTNNB1//TBXT//BCL9L//TCF7L1//GATA4//CTHRC1//PTK7//SLC17A7//BDNF//CHRNA7//NPAS4//P2RX7//MAPK8IP2//NPFF//CHRNA9//GRID2//TRPV1//INSYN2A//INSYN1//FAM53B//CCNY/…
GO:0001932	regulation of protein phosphorylation	1.32618	2.63899e-06	0.000500268	GTPBP4//RGCC//CDKN2A//CCND3//CCNH//DAB2IP//GADD45B//MAP4K5//MAP3K2//TAOK1//FLT1//MAP2K6//F2RL1//GRM4//HGF//INS1//CHRNA7//ARRB1//CD74//MAP2K4//EPGN//TLR4//P2RX7//MUC20//IQGAP3//SHC2//STK39//DUSP1//DUSP9//DUSP16//DUSP2//KIRREL2//IL2//PARK7//PRNP//PBK//EPHB2//CD109//TRAF3IP1//CACTIN//CHP1//LYN//FLT3//FGF19//AKAP5//CD40//PROM2//CRYAA//EDNRA//GNAS//PTGER3//GRK3//KDR//AGRN//CD6//FBH1//AKTIP//CLN3//HRAS…
GO:0030036	actin cytoskeleton organization	1.32604	0.00143074	0.0359685	SORBS2//TPM3//CRYAA//CORO6//TPM1//TPM4//DLG1//TMSB15B2//SAMD14//PPARGC1B//ABL2//RHOBTB1//RHOBTB3//RAC1//RAC2//RHOB//ACTN1//DBN1//TMSB4X//ARHGAP35//CFLAR//MYO1A//AIF1//PSTPIP1//FAM107A//MSRB2//MSRB1//GAS7//AQP2//TWF2//TMOD1//MYBPC3//ARHGAP28//COTL1//PFN3//PLEKHH2//F2RL1//PRKCD//ADD1//CAPN1//KANK4//CDC42EP2//MLST8//CCL26//GRB2//EPB41L3//EHD2//AQP1//FRMD6//PHACTR1//LURAP1//RAP1GDS1//ATP2C1//CCKAR//P…
GO:0051651	maintenance of location in cell	1.32593	0.0444526	0.276165	KDELR2//RGD1561661//HRC//CACNA1C//TMEM38A//CCR5//DBN1//TMSB15B2//TWF2//TMSB4X//GOLPH3//PARK7//HDAC3//GLP1R//PLCB3//P2RX7//JPH1//JPH3//TRPV1//ITGB3//LIME1//CYBA//LYN//TGFB2//TEX101//EDNRA//CXCL9//THY1//CXCL11//TRPC1//GRK2//ARHGAP21//SLC30A3//SLC30A4//ADCY6//ANK3//SLC8B1
GO:0000904	cell morphogenesis involved in differentiation	1.32571	0.000509004	0.0190963	NODAL//IFT88//COL23A1//RAC1//HRH2//CLDN3//IHH//FRMD6//MATN4//CCKAR//MAP1A//ERBB3//AMIGO1//PLPPR4//CTNNA2//SLITRK4//NDN//ANK3//SPAST//EMB//NFASC//TENM2//NECTIN1//BDNF//NGFR//DCC//DPYSL2//AGRN//LGR4//LMX1A//GAP43//SHH//SEMA6C//GLI2//ARHGAP35//EFNB2//EPHB2//EPHA2//FEZF1//NR4A3//TGFB2//ROBO2//GFRA3//EGR2//FOXP1//ETV4//RAC2//CHN1//TTC3//ZEB2//DCX//ATG7//B4GALT6//NFIB//TAL1//CLEC1B//ACTN1//CCR5//SEMA3G…
GO:0031668	cellular response to extracellular stimulus	1.32547	0.0238773	0.202647	MYOCD//BECN1//ATG7//NPRL2//RRAGB//FOXA3//RPTOR//WNT9B//STK24//RNASE4//GAS6//UCN2//FAM107A//PRKAA2//LPL//TNKS//LARS1//DAPL1//MIOS//ATF4//AOC1//PRKCD//TP53//AQP2//MED1//TRIM24//SNW1//LEP//NOS2//IL15//ATP2B1//COL2A1//PAWR//TRPM4//P2RY12//TRPV1//MMP3//TSC1//MFN2//IREB2//ITGA4//CYBA//AMIGO1//AIF1//SLC1A2//P2RX7//ARHGAP35//SFRP2//LYN
GO:0098655	cation transmembrane transport	1.32509	0.000348728	0.0150385	SLC8A3//SLC8B1//PPIF//HRC//CACNA1C//TMEM38A//CCR5//ATP5PO//ATP5PD//CHP1//SLC40A1//SLC6A20//SLC6A7//SLC17A7//SLC9A5//SCN3B//SCN2A//SCNN1B//ASIC2//TRPM5//SCN1A//GLP1R//PLCB3//P2RX7//JPH1//JPH3//TRPV1//ITGB3//LIME1//CYBA//LYN//TGFB2//TEX101//EDNRA//CXCL9//THY1//CXCL11//TRPC1//SLC39A8//CACNB2//CACNG3//CACNG6//ATP2C1//TRPM4//TRPM8//ATP2C2//TMEM37//CACNA1A//TRPC7//CATSPER3//ATP2B1//CACNA2D2//CACNA2D3//…
GO:0030073	insulin secretion	1.32405	0.0477212	0.285351	RPH3AL//GLP1R//SIRT3//TRPM4//PPP3CB//ARRB1//GPLD1//ANO1//ATG7//RAC1//OXCT1//STX4//PTGER3//PFKL//RPTOR//STXBP5L//UTS2//HDAC1//NPFF//KCNJ11//NOS2//SLC16A1//SSTR5//LEP//PDE3B//ARNTL//SLC8B1//MIR410//PIWIL4//PDE1C//RIMS2//PARK7//CACNA1C//CCKAR//MC4R//HNF1B
GO:0045860	positive regulation of protein kinase activity	1.32221	0.00649598	0.096765	DAB2IP//GADD45B//MAP4K5//MAP3K2//TAOK1//FLT1//MAP2K6//F2RL1//GRM4//HGF//INS1//CHRNA7//ARRB1//CD74//MAP2K4//EPGN//TLR4//P2RX7//MUC20//IQGAP3//SHC2//STK39//PRLR//AGT//IKBKG//CARD10//COPS8//RIPK1//MAP3K10//RGCC//WNT11//PRKCD//PDGFB//PRNP//DLG1//GPRC5C//RPTOR//ITGB3//CLSPN//STK24//ECT2//STK3//TGFB2//ADRA2C//GAS6//SRC//CD40//HRAS//PIK3CG//PIK3R5//FGFR1//ZEB2//FZD10//FZD8//CCND3//CCNY//PSRC1//NCF1//ERE…
GO:0030900	forebrain development	1.32137	0.00598381	0.0916249	SIX3//SLC8A3//SLC1A2//IFT88//FEZF1//HES5//CDH2//ZEB2//LMX1A//DLX1//AQP1//FOXP1//SECISBP2//PITX2//NF1//ESR2//LHX5//AKAP5//NEFM//CYP19A1//CASP3//ID4//HDAC1//DCLK2//NR4A3//TSC1//ZBTB18//NEFL//DCX//FGFR1//DPYSL2//INHBA//SHH//OLIG2//PTCHD1//TAL2//DIXDC1//HTR6//TTC21B//RNF7//MDGA1//RAC1//P2RY12//DAB2IP//SRGAP2//CTNNB1//WNT7A//RRM1//HMGA2//ETS1//GSX1//ATG7//METTL3//LHX8//ASCL1//ATF5//ROBO2//NFIB//GLI2//…
GO:0034504	protein localization to nucleus	1.32081	0.0342724	0.239907	IPO13//AGT//TP53//GCKR//HIKESHI//ARNTL//TNPO3//PPP3R1//TPR//FAM53B//RGD1306195//PRICKLE1//KPNA6//MED1//RASL2-9//SIX3//NUP58//PRKCD//AKAP5//LEP//BAG3//SHH//CHP2//ECT2//HDAC3//NF1//CHP1//PARK7//GRK2//TOR1AIP1//RASSF5//MFHAS1//DCLK2//HNRNPM//NGFR//CDKN2A//CARD10//CDK1//TGFB2//SRC//NVL//SIX4//DNAJB6
GO:0010951	negative regulation of endopeptidase activity	1.32057	0.0400699	0.263897	CFLAR//CRYAA//HGF//AQP1//ARRB1//WNT9A//ARL6IP1//DHCR24//SH3RF1//SFRP2//DNAJA3//DNAJB6//GAS6//NR4A1//SRC//ANXA8//TIMP3//FCMR//GRK2//LTF//PCID2//PARK7//CAAP1//PLAUR//SERPINI2//A2M//AGT//WFDC2//SERPINF2//CSTA//SERPINB1A//LRP2//SPOCK3//SERPINB9D//SERPINA11//CD109//STFA2L1//WFDC15B//APLP2//FETUB
GO:0051347	positive regulation of transferase activity	1.32035	0.0028101	0.0578007	DAB2IP//GADD45B//MAP4K5//MAP3K2//TAOK1//FLT1//MAP2K6//F2RL1//GRM4//HGF//INS1//CHRNA7//ARRB1//CD74//MAP2K4//EPGN//TLR4//P2RX7//MUC20//IQGAP3//SHC2//STK39//PRLR//AGT//IKBKG//CARD10//COPS8//RIPK1//MAP3K10//RGCC//WNT11//PRKCD//PDGFB//PRNP//DLG1//GPRC5C//RPTOR//ITGB3//CLSPN//STK24//ECT2//STK3//TGFB2//ADRA2C//GAS6//SRC//GCKR//CD40//HRAS//PIK3CG//PIK3R5//FGFR1//ZEB2//FZD10//FZD8//RAC1//LYN//CCND3//CCNY/…
GO:2000116	regulation of cysteine-type endopeptidase activity	1.32029	0.0469187	0.282068	CASP12//NGFR//CDKN2A//CTSH//F3//RNF7//DNAJA3//PDCD2//RPS27L//CFLAR//CRYAA//HGF//AQP1//ARRB1//WNT9A//ARL6IP1//DHCR24//SH3RF1//SFRP2//DNAJB6//GAS6//NR4A1//SRC//TNFSF10//FIS1//NODAL//TP63//NLRP12//PAWR//FCMR//GRK2//LTF//PCID2//PARK7//CAAP1//PLAUR//LGALS9
GO:0010647	positive regulation of cell communication	1.3202	6.20583e-08	4.21562e-05	DAB2IP//GADD45B//MAP4K5//MAP3K2//TAOK1//FLT1//MAP2K6//F2RL1//GRM4//HGF//INS1//CHRNA7//ARRB1//CD74//MAP2K4//EPGN//TLR4//P2RX7//MUC20//IQGAP3//SHC2//STK39//GAS6//AGT//IKBKG//CARD10//COPS8//RIPK1//MAP3K10//SH2B2//KHDRBS1//SH3BP2//SH2D2A//GRB10//LDLRAP1//GRB14//GRB2//F3//SRC//ANK3//RAMP3//NPPC//NPPA//NPPB//LGALS9//GDF2//INHBA//ACVR1B//NODAL//INHBC//GDF10//TGFB2//TACR2//NCF1//PDGFB//KDR//LEP//SEMA4D//…
GO:0042391	regulation of membrane potential	1.31929	0.0079289	0.108832	CLN3//SCN1A//NPFF//TRPV1//MFN2//SCN2A//CHRNA7//P2RX7//ANK3//KCNK6//KCNK5//KCNK12//KCNK10//KCNK9//FFAR3//PAWR//KCNIP1//GIMAP5//SLC34A1//PARK7//OPRD1//CDKN2A//SCN3B//CACNA1A//KDR//NGFR//SRC//SLC8A3//GRIK4//CHRM1//RGS7BP//GABRR2//GABRA1//GRIK3//GABRG3//GRID2//SLC17A7//BDNF//NPAS4//MAPK8IP2//CHRNA9//INSYN2A//INSYN1//KCNQ3//NOS1AP//KCNE3//NPPA//IGSF11//CACNA1C//AGRN//SLC8B1//CACNB2//TRPM4//RIMS2//DBN1…
GO:0001944	vasculature development	1.31741	0.00110397	0.0293304	WNT7A//DAB2IP//THY1//LEP//IL15//CCL12//VEZF1//EPGN//GDF2//RASIP1//SHH//PDE3B//SRPK2//UBP1//TBX4//WASF2//TAL1//EPHB2//COL23A1//ANGPTL4//FZD8//ADM2//APOLD1//MED1//FLT1//RAMP3//EREG//ENPEP//RHOB//HAND2//FGFR1//ACKR3//AGT//PDGFB//CHM//ANTXR1//EPHA2//DHCR7//TGFB2//COL5A1//EDNRA//PPP3R1//SFRP2//PITX2//CTNNB1//IHH//MYOCD//WT1//KDR//TBXT//TMEM204//EFNB2//NFATC1//PPP3CB//PDPN//CDH13//LOXL2//GPLD1//NR4A1//…
GO:0098609	cell-cell adhesion	1.31694	0.00101697	0.0283016	TGFB2//EMB//PCDHA12//CDH17//FAT3//NECTIN1//CDH13//NECTIN3//PCDHB5//PCDHB3//PCDH18//AMIGO1//ESAM//IGSF11//IGSF9//TENM3//PCDH19//SDK2//CDH15//PTPRT//PCDHAC1//PCDHAC2//CDH2//ROBO2//TENM2//CD6//ITGAL//ITGA4//GRID2//CXADR//OLR1//APOA4//FERMT3//CLDN3//CLDN5//ATP2C1//SRC//GTPBP4//ABL2//CCR5//NODAL//KIF26B//MYO10//EFNB2//ICOS//IL2RG//GIMAP5//LGALS9//ZC3H8//IHH//CDKN2A//SHH//PIEZO1//MEGF10//RDX//ANK3//NFA…
GO:0031347	regulation of defense response	1.31626	0.00390571	0.0713402	FCGR1A//A2M//RBM14//TLR4//TBK1//PSPC1//DNASE1//AOC3//PIK3CG//CYP19A1//RT1-CE5//CD96//GIMAP5//PGC//GPX2//SELENOS//PARK7//LTA//FFAR3//CCR7//CCR5//PTGER3//TSPAN6//C1QBP//RIOK3//LEP//CLEC2D//LGALS9//SERPINB1A//DHX9//POLR3D//EREG//GRN//IRAK3//CD46//TRAF3IP1//APOBEC3//TRAF3//IL15//AGT//ESR1//CHRNA7//IL1R1//NR1D2//SETD6//FOXP1//TBC1D23//FANCD2//SEMA7A//DUOXA2//STK39//LYN//TMSB4X//IL2//TFF2//ETS1//HGF//R…
GO:0023056	positive regulation of signaling	1.31615	8.4108e-08	4.21562e-05	DAB2IP//GADD45B//MAP4K5//MAP3K2//TAOK1//FLT1//MAP2K6//F2RL1//GRM4//HGF//INS1//CHRNA7//ARRB1//CD74//MAP2K4//EPGN//TLR4//P2RX7//MUC20//IQGAP3//SHC2//STK39//INPP5F//RAMP3//ECE1//GAS6//AGT//IKBKG//CARD10//COPS8//RIPK1//MAP3K10//SH2B2//KHDRBS1//SH3BP2//SH2D2A//GRB10//LDLRAP1//GRB14//GRB2//F3//SRC//NPPC//NPPA//NPPB//LGALS9//GDF2//INHBA//ACVR1B//NODAL//INHBC//GDF10//TGFB2//TACR2//NCF1//PDGFB//KDR//LEP//…
GO:0044706	multi-multicellular organism process	1.3159	0.0243454	0.204992	RXRA//NODAL//SMCP//TBXT//HEXB//DKKL1//FOSB//PCSK5//MMP3//CYP2D4//ADRA2C//AGT//CAD//PSG19//ETS1//NPPA//PTGER3//AQP2//LGALS9//PNOC//LEP//IGFBP2//GJB2//CR1L//FLT1//FGFR1//TGFB2//MIRLET7A1//H3F3B//VMP1//IL11RA1//GRN//ITGB3//ARID1A//ESR1//NDP//PARK7//IFI27//AKAP5//AGRP//ALAS2//KPNA6//NPFF//IHH//ADCY7//EDNRA//ARNTL//TEKT3//MED1//ACVR1B//C1QBP
GO:0072358	cardiovascular system development	1.31517	0.00106806	0.0289241	WNT7A//DAB2IP//THY1//LEP//IL15//CCL12//VEZF1//EPGN//GDF2//RASIP1//SHH//PDE3B//SRPK2//UBP1//TBX4//WASF2//TAL1//EPHB2//COL23A1//ANGPTL4//FZD8//ADM2//APOLD1//MED1//FLT1//RAMP3//EREG//ENPEP//RHOB//HAND2//FGFR1//ACKR3//AGT//PDGFB//CHM//ANTXR1//EPHA2//DHCR7//TGFB2//COL5A1//EDNRA//PPP3R1//SFRP2//PITX2//CTNNB1//IHH//MYOCD//WT1//KDR//TBXT//ZFAND5//NODAL//TMEM204//EFNB2//NFATC1//PPP3CB//PDPN//CDH13//LOXL2/…
GO:0045666	positive regulation of neuron differentiation	1.31469	0.00820184	0.111057	CFLAR//DAB2IP//AGT//NEU1//NF1//NGFR//DCC//GRN//RAP1A//AMIGO1//PTK7//SCARF1//RRN3//ABL2//ARHGAP35//TENM3//PPP2R5B//PLPPR5//LTK//PLK5//CREB3L2//ALKAL2//TWF2//FGFR1//LYN//DBN1//STMN2//TNFRSF12A//SEMA7A//SHH//BDNF//SEMA4D//DCX//STK24//MEGF8//PLXNA2//ZEB2//DIXDC1//GOLGA2//NEFL//ROBO2//CUX1//AKAP5//SS18L1//TBC1D24//PIAS2//IL2//SHANK2//RAC1//MAPKAPK5//EEF2K//MFN2//ITPKA//HGF//TMEM106B//DLX1//RIMS2//CPNE…
GO:0051094	positive regulation of developmental process	1.31444	2.27229e-06	0.000470321	FGFR4//GDNF//FGFR1//FZD3//SHH//CTNNB1//TNFSF13//RGCC//MYOCD//LOXL2//BCL9L//GCNT2//PDPN//TGFB2//LPL//ALOX15B//CSF1//RBM24//IRAK3//CFLAR//DAB2IP//AGT//NEU1//NF1//NGFR//DCC//GRN//RAP1A//AMIGO1//PTK7//SCARF1//RRN3//ABL2//ARHGAP35//TENM3//PPP2R5B//PLPPR5//LTK//PLK5//CREB3L2//ALKAL2//TWF2//LYN//DBN1//STMN2//LHX5//GLI2//ATP2B1//P2RX7//OSR2//RUNX1//HGF//IL15//GAS6//IL2RG//GIMAP5//LGALS9//IHH//KDM5B//IQGA…
GO:0010769	regulation of cell morphogenesis involved in differentiation	1.31399	0.0205513	0.190923	TTC3//BDNF//DPYSL2//CCR5//SEMA3G//IFRD1//SEMA6C//SEMA6D//WNT7A//NEFM//NEFL//TNFRSF12A//SEMA7A//TWF2//DBN1//SEMA4D//DCX//NEUROG3//MEGF8//SEMA4G//CACNA1A//ARHGAP35//EPHB2//CDH2//CHN1//THY1//PLXNA2//AMIGO1//ZEB2//DIXDC1//GOLGA2//ROBO2//CUX1//AKAP5//SS18L1//TBC1D24//PIAS2//LZTS3//NGEF//EEF2K//MFN2//ITPKA//ST6GAL1//PDPN//APOA1//ITGB3//CASS4//C1QBP//NET1//DOCK1//TRIOBP//RAC1//AGRN//ZSWIM4//ZSWIM8
GO:0009888	tissue development	1.31366	7.40368e-08	4.21562e-05	WNT7A//COL2A1//CHAD//TGFB2//EDNRA//GDF2//SHH//PPP3R1//SFRP2//FLT1//PITX2//CTNNB1//IHH//EPCAM//BDNF//WT1//DLG1//GDNF//FGFR1//ROBO2//AGT//WNT9B//GZF1//PAX8//GATA4//INHBA//TBXT//NODAL//WLS//TBX6//NR4A3//MSGN1//HNF1B//TP63//FZD3//PTK7//TRAF3IP1//PAX3//FGF19//SEMA3G//SEMA6C//SEMA4D//ZEB2//SEMA6D//SEMA7A//SEMA4G//TP53//HES7//PLXNA2//PAX1//NFATC1//WNT11//LOXL2//HMGA2//STK3//LRP2//ARID1A//ABL2//ARHGAP35/…
GO:0007409	axonogenesis	1.31363	0.00876368	0.115188	EMB//NFASC//TENM2//NECTIN1//BDNF//NGFR//DCC//DPYSL2//AGRN//LGR4//LMX1A//GAP43//SHH//SEMA6C//GLI2//ARHGAP35//EFNB2//EPHB2//ANK3//RAC1//EPHA2//FEZF1//NR4A3//TGFB2//ROBO2//GFRA3//EGR2//FOXP1//ETV4//RAC2//CHN1//ZEB2//DCX//ATG7//B4GALT6//NFIB//CCR5//SEMA3G//IFRD1//SEMA6D//WNT7A//NEFM//NEFL//ZIC2//FZD3//TNFRSF12A//SEMA7A//TWF2//DBN1//SEMA4D//NDN//MEGF8//SEMA4G//CACNA1A//CDH2//THY1//PLXNA2//AMIGO1//DIXD…
GO:0060249	anatomical structure homeostasis	1.31341	0.0128451	0.145785	BRCA2//RECQL4//DCLRE1B//TERF2//APEX1//RB1//GNAS//COL2A1//COL9A1//CTNNB1//AIPL1//SLC28A2//NOP10//LDB1//PIWIL4//CXADR//TFF2//SRC//PKIB//TNKS//MAPKAPK5//GCNT2//STK39//SFTPD//CTSH//KDR//NF1//IL20RA//RAC1//RAC2//PTH1R//IHH//SPATA7//MAP1A//USH1G//PDE6A//MDM1//DRAM2//NPHP3//PROM1//CYP19A1//P2RX7//INPP5D//MC4R//PPARGC1B//ITGB3//TFRC//PPP3CB//MTM1//BAG3//FLT3//ADD1//LIPA//KLHL10//CSF1//HOMER1//TLR4//ZFP83…
GO:0031099	regeneration	1.31276	0.0279051	0.218445	APOA4//APOA1//NEFL//GJD4//WNT7A//PTGFRN//FLT3//APOA5//ALDOC//CAD//HGF//ORM1//CCKAR//IGF2R//PKM//APOA2//LRP2//NNMT//MED1//CDK1//NR4A3//GAS6//FPGS//NOS1AP//NEFM//RXRA//GAP43//UCN2//TIMP3//IGFBP1//CFLAR//IFRD1//PAX7//PLAUR//STK24//GRN//SCARF1//INPP5F//GATA4//THY1//HSD3B7//PCNA//ALAS2//SHH//RAP1A//FLT1//RPL13//IHH//BDNF
GO:0042325	regulation of phosphorylation	1.31225	2.45856e-06	0.00047901	GTPBP4//RGCC//CDKN2A//CCND3//CCNH//DAB2IP//GADD45B//MAP4K5//MAP3K2//TAOK1//FLT1//MAP2K6//F2RL1//GRM4//HGF//INS1//CHRNA7//ARRB1//CD74//MAP2K4//EPGN//TLR4//P2RX7//MUC20//IQGAP3//SHC2//STK39//DUSP1//DUSP9//DUSP16//DUSP2//APOA1//AGRN//LEP//RPTOR//PIK3CG//WNT9B//PPP2R5B//ITPKB//ROPN1L//KIRREL2//IL2//PARK7//PRNP//PBK//EPHB2//CD109//TRAF3IP1//CACTIN//CHP1//LYN//FLT3//FGF19//AKAP5//CD40//PROM2//CRYAA//ED…
GO:0007423	sensory organ development	1.31186	0.0023464	0.05127	CRYGD//ATF6//IFT88//FREM2//ADAMTS18//SIX3//TGFB2//PPP2R3A//PITX2//LIM2//CRYAA//CRYGE//DLG1//CRYBB2//CRYGN//MED1//CRYGF//CASP6//NECTIN1//NECTIN3//CTNNB1//RAC1//RARG//IHH//SLC17A7//SLC17A8//ATP2B1//ARID1A//FAT3//SDK2//PROM1//SIX4//HESX1//TRAF3IP1//BLOC1S5//PDGFB//COL2A1//FZD3//USH1G//EPHB2//NR4A3//CHRNA9//FGFR1//PAX8//OSR2//CUX1//HES5//ESRP1//CACNA1C//WT1//RXRA//SHH//ARHGAP35//FBN1//ECE1//ERBB3//HA…
GO:0072507	divalent inorganic cation homeostasis	1.31121	0.00499714	0.0829803	SLC8A3//ANXA7//ATP2C1//CD40//TRPM8//ATP2C2//CACNA1C//CHRNA7//CCL12//GCM2//HEXB//ATP2B1//PTH1R//VAPB//ATF4//SLC39A12//SLC30A5//SLC39A8//IL2//F2RL1//CCR5//TRPM4//AGT//EDNRA//CCKAR//ESR1//PTGER3//GLP1R//CACNA1A//KDR//CCR7//FIS1//UTS2//PTGIR//PIK3CG//ABL2//CCR6//PLCZ1//NMB//NPFF//CMKLR1//CHRNA9//RIC3//TRPV1//ACKR3//AKAP5//GIMAP5//P2RX7//TRPC3//HRC//TMEM38A//CNNM2//ANK3//WFS1//RAP1GDS1//PLCB3//JPH1//J…
GO:0030029	actin filament-based process	1.3099	0.00123542	0.0324542	FRMD6//SORBS2//TPM3//CRYAA//CORO6//TPM1//TPM4//DLG1//TMSB15B2//SAMD14//PPARGC1B//ABL2//RHOBTB1//RHOBTB3//RAC1//RAC2//RHOB//ACTN1//DBN1//TMSB4X//ARHGAP35//CFLAR//MYO1A//SH2B2//PACSIN2//TESK2//NF1//PDGFB//SDAD1//CAPZA3//CLN3//WASF1//CDC42EP2//WASF2//TYROBP//DNAJB6//IQSEC3//PFN3//ITPKA//AIF1//PSTPIP1//FAM107A//MSRB2//MSRB1//GAS7//AQP2//TWF2//MYO9B//MYH8//TMOD1//MYBPC3//ARHGAP28//COTL1//PLEKHH2//F2RL…
GO:0001817	regulation of cytokine production	1.30874	0.00192387	0.0442427	ATP2B1//EPHA2//MERTK//LGALS9//LEP//LURAP1//EREG//FFAR3//TRPM4//RT1-CE5//CD96//GIMAP5//TLR4//APOA1//APOA2//F2RL1//NODAL//GATA4//ATF4//IRAK3//TGFB2//TRAF3IP1//TRAF3//CCR7//FOXP1//LTF//TBC1D23//CACTIN//PRNP//C1QBP//GAS6//CHRNA7//HDAC3//MMP8//CMKLR1//SFTPD//RAC1//FLT3//HGF//ORM1//ARRB1//SELENOS//KLF2//AKAP8//TRIM27//LBP//TWIST2//TBK1//POLR3D//RIOK3//IL2//LTA//IL1R1//HRAS//IL18R1//RUNX1//P2RX7//HDAC1/…
GO:0098660	inorganic ion transmembrane transport	1.30804	0.000752861	0.023799	SLC8A3//SLC8B1//PPIF//HRC//CACNA1C//TMEM38A//CCR5//ATP5PO//ATP5PD//CHP1//SLC40A1//SLC34A1//SLC17A7//SLC9A5//SCN3B//SCN2A//SCNN1B//ASIC2//TRPM5//SCN1A//GLP1R//PLCB3//P2RX7//JPH1//JPH3//TRPV1//ITGB3//LIME1//CYBA//LYN//TGFB2//TEX101//EDNRA//CXCL9//THY1//CXCL11//TRPC1//SLC39A8//CACNB2//CACNG3//CACNG6//ATP2C1//TRPM4//TRPM8//ATP2C2//TMEM37//CACNA1A//TRPC7//CATSPER3//ATP2B1//CACNA2D2//CACNA2D3//TRPM1//G…
GO:0072503	cellular divalent inorganic cation homeostasis	1.30726	0.00649791	0.096765	SLC8A3//ANXA7//ATP2C1//CD40//TRPM8//ATP2C2//CACNA1C//CHRNA7//CCL12//GCM2//HEXB//ATP2B1//PTH1R//VAPB//ATF4//SLC39A12//SLC30A5//SLC39A8//IL2//F2RL1//CCR5//TRPM4//AGT//EDNRA//CCKAR//ESR1//PTGER3//GLP1R//CACNA1A//KDR//CCR7//FIS1//UTS2//PTGIR//PIK3CG//ABL2//CCR6//PLCZ1//NMB//NPFF//CMKLR1//CHRNA9//RIC3//TRPV1//ACKR3//AKAP5//GIMAP5//P2RX7//TRPC3//HRC//TMEM38A//WFS1//RAP1GDS1//PLCB3//JPH1//JPH3//ITGB3//L…
GO:1902531	regulation of intracellular signal transduction	1.30672	2.31044e-06	0.000470321	DAB2IP//GADD45B//MAP4K5//MAP3K2//TAOK1//FLT1//MAP2K6//F2RL1//GRM4//HGF//INS1//CHRNA7//ARRB1//CD74//MAP2K4//EPGN//TLR4//P2RX7//MUC20//IQGAP3//SHC2//STK39//DUSP1//DUSP9//DUSP16//DUSP2//AGT//IKBKG//CARD10//COPS8//RIPK1//MAP3K10//AKAP5//PDE10A//RAMP3//PDE2A//NPPC//NPPA//NPPB//ENTPD5//LIME1//PPP1R16B//NCF1//PDGFB//KDR//LEP//SEMA4D//PRR5//TGFB2//RRAGB//SLC7A1//GNA12//MTM1//ARNTL//NPRL2//TSC1//PRKAA2//R…
GO:0010469	regulation of signaling receptor activity	1.30583	0.00638693	0.096331	APLP2//FAM72A//ADRA2C//RAMP3//NCF1//EPGN//EREG//HOMER1//NPTXR//SRC//BICD1//PARK7//EPHB2//RGS9//LRPAP1//DKK3//DKK2//DKKL1//TAL1//LY6G6E//MED1//RASGRF2//MAPK8IP2//CACNG3//SHANK2//CNIH3//NETO1//NETO2//NPPC//WNT7A//IL9//IL2//TFF2//FGF19//UCN2//PROM2//AGT//BDNF//HGF//INS1//NPPA//RETN//PDGFB//CXCL9//PPY//TNFSF10//LTA//NPPB//CORT//HBEGF//GDNF//PNOC//AGRP//LEP//IL15//WNT9A//TNFSF13//CCL7//CCL12//SECTM1A/…
GO:0001822	kidney development	1.30555	0.0264761	0.211652	NF1//WT1//CTSH//GDNF//SHH//OSR2//PAX8//FBN1//ROBO2//EPCAM//BDNF//DLG1//FGFR1//AGT//WNT9B//GZF1//CTNNB1//ENPEP//HNF1B//PDGFB//SEC61A1//WNT11//NPHP3//LGR4//HES5//MIR125B1//SIX4//KIF26B//PROM1//CFLAR//ITGB3//EFNB2//AQP2//AQP1//EDNRA//HOXB7//PCSK5//CUX1//MPST//MME//SLC34A1//CYP4A8//GLI2//IFT88//ARID5B//TNS2//TRAF3IP1//SGCE//TSC1//TGFB2//WFS1//TMED10
GO:0048598	embryonic morphogenesis	1.30471	0.00266476	0.0561252	NAT8F3//NAT8F5//NAT8B//NODAL//NSD1//LDB1//GATA4//CTNNB1//ARID1A//INHBA//TBXT//WLS//TBX6//NR4A3//MSGN1//HNF1B//SHH//STK3//PAX3//FZD3//LRP2//PTK7//ABL2//ARHGAP35//SFRP2//ZEB2//PRICKLE1//ZIC2//TSC1//RARG//TGFB2//TBX2//CCDC39//NPHP3//ZIC3//CCDC103//LBX1//HAND2//IHH//RAC1//MEGF8//TEAD1//SIX3//TP53//PHLDB1//TGIF2//EPHA2//GLI2//HES3//WNT7A//TP63//SP8//TBX4//HOXC10//FGFR1//SIX4//HESX1//BLOC1S5//APOA1//CA…
GO:0009967	positive regulation of signal transduction	1.30455	4.44468e-06	0.000742262	DAB2IP//GADD45B//MAP4K5//MAP3K2//TAOK1//FLT1//MAP2K6//F2RL1//GRM4//HGF//INS1//CHRNA7//ARRB1//CD74//MAP2K4//EPGN//TLR4//P2RX7//MUC20//IQGAP3//SHC2//STK39//GAS6//AGT//IKBKG//CARD10//COPS8//RIPK1//MAP3K10//F3//SRC//RAMP3//NPPC//NPPA//NPPB//LGALS9//GDF2//INHBA//ACVR1B//NODAL//INHBC//GDF10//TGFB2//NCF1//PDGFB//KDR//LEP//SEMA4D//PRR5//ATP6V0C//SHH//ZEB2//WLS//DIXDC1//MYOCD//ING2//SNW1//GATA4//HES5//GRB…
GO:1902532	negative regulation of intracellular signal transduction	1.30371	0.00728122	0.104225	DUSP1//DUSP9//DUSP16//DUSP2//PDE10A//PDE2A//DAB2IP//MTM1//ARNTL//NPRL2//TSC1//PRKAA2//PBK//NF1//STMN3//RASIP1//ABL2//ARHGAP35//LIMD1//TSPAN6//C1QBP//RIOK3//ESR1//PER1//ZMYND11//NLRP12//HDAC1//RIPK1//CCDC22//DNAJA3//TLE1//PRKCD//IRAK3//CD300A//LYN//P2RX7//SFRP2//CD74//PDE3B//PDE3A//F2RL1//HDAC3//FBP1//EPHB2//MFN2//TGFB2//SIGLEC10//MMP3//LMBRD1//DLG1//INPP5F//PLEKHA1//EPHA2//CHRNA7//TIMP3//ARRB1//C…
GO:0099537	trans-synaptic signaling	1.30291	0.000735496	0.0237731	PARK7//CACNB2//SLC17A7//SLC12A5//ACP1//CACNA1C//GRIK4//GRM2//GRM4//GRM6//HRH1//CHRM1//DLG1//CHRNA7//CACNA1A//HRH2//PNOC//AGRN//CAMK2N1//SV2C//GABRR2//GABRA1//GRIK3//OLR1622//SNCG//HTR6//CHRNA9//GABRQ//SLC12A6//GABRG3//HTR5B//GABRP//GRM7//CTNNB1//WNT7A//RIMS2//NOS1AP//LIN7A//CAMK4//RIC3//STAC3//TACR2//CPLX2//P2RX7//CPLX4//CTBP2//STX4//RIN1//EPHB2//DBN1//NGFR//UTS2//NF1//NPAS4//BDNF//SLC6A1//SHC3//…
GO:0099536	synaptic signaling	1.30188	0.000664853	0.022178	PARK7//CHRM1//AGRN//RGS8//CACNB2//SLC17A7//SLC12A5//ACP1//CACNA1C//GRIK4//GRM2//GRM4//GRM6//HRH1//DLG1//CHRNA7//CACNA1A//HRH2//PNOC//CAMK2N1//SV2C//GABRR2//GABRA1//GRIK3//OLR1622//SNCG//HTR6//CHRNA9//GABRQ//SLC12A6//GABRG3//HTR5B//GABRP//GRM7//CTNNB1//WNT7A//RIMS2//NOS1AP//LIN7A//CAMK4//RIC3//STAC3//TACR2//CPLX2//P2RX7//CPLX4//CTBP2//STX4//RIN1//EPHB2//DBN1//NGFR//UTS2//NF1//NPAS4//BDNF//SLC6A1//…
GO:0003013	circulatory system process	1.3015	0.00830034	0.112077	CHRNA7//AGT//PCSK5//ENPEP//CYP11B3//ADRB3//GRK2//HRC//MYBPC3//IRX5//SERPINF2//RPS6KA2//ASIC2//RASL10B//ATP2B1//NOS1AP//FFAR3//TPM1//MIR29B1//KCNK6//KLK1C8//PLCB3//KLK1C6//NPPA//NPPB//TRPV1//F2RL1//PDGFB//GAS6//UTS2//CYBA//NOS2//GLP1R//HBEGF//CACNA2D2//CACNA1C//EDNRA//NPR3//LEP//AOC3//STK39//ERAP1//ECE1//NPFF//TRPM4//SCN3B//TMEM38A//RAP1GDS1//HRH1//ARHGAP35//PDE3A//PDE2A//TACR2//CAPN1//GNAS//ADM2/…
GO:0051480	regulation of cytosolic calcium ion concentration	1.30122	0.0170123	0.172683	IL2//F2RL1//CCR5//TRPM4//AGT//CACNA1C//EDNRA//CCKAR//ESR1//PTGER3//GLP1R//CACNA1A//KDR//CCR7//FIS1//UTS2//PTGIR//PIK3CG//ABL2//CCR6//PLCZ1//NMB//PTH1R//NPFF//CMKLR1//CHRNA9//RIC3//TRPV1//ACKR3//AKAP5//GIMAP5//P2RX7//TRPC3//HRC//TMEM38A//PLCB3//JPH1//JPH3//ITGB3//LIME1//CYBA//LYN//TGFB2//TEX101//CXCL9//THY1//CXCL11//TRPC1//ATP2B1//RXFP3//GPR157//SLC8A3//TRPM1//PAWR//SLC8B1//CACNB2//PRNP//RAMP3//HC…
GO:0042060	wound healing	1.30024	0.0132192	0.148135	F2RL1//PROC//F3//TMPRSS5//F13B//SHH//ANXA8//LNPK//RAB27A//GAS6//GP1BA//PDGFB//TLR4//PDPN//GJD4//WNT7A//PTGFRN//ADRA2C//ITGB3//C1GALT1C1//TREML1//P2RY12//MERTK//SCNN1B//HBEGF//COL5A1//APOA5//UCN2//TIMP3//IGFBP1//GAP43//FGG//CFLAR//PKM//IFRD1//PAX7//PLAUR//ARHGAP35//SERPINF2//ODAM//ETS1//GATA4//TNFRSF12A//CD109//AJAP1//GNAS//FERMT3//HRAS//DUOX2//LYN//PRKCD//PTGER3//ADAMTS18//POU2F3//MMP3//NF1//NOS2…
GO:0050807	regulation of synapse organization	1.29962	0.0451378	0.27678	AGRN//COLQ//SIX4//CTNNA2//NECTIN1//EPHB2//MDGA1//WNT7A//ADGRL2//BDNF//ASIC2//EEF2K//THBS2//AMIGO1//SLITRK4//ADGRB2//LRRTM1//GRID2//LZTS3//NGEF//MFN2//DBN1//ITPKA//DAB2IP//GAP43//NPTXR//CAMKV//LRFN2//LRFN3//CDH2//HOMER1//PRNP//SORBS2//GRIPAP1//IL1RAPL2//GPC4//SEMA4D//SHANK2//SPARC//IGSF9//SEPTIN11//PTPRT
GO:0034220	ion transmembrane transport	1.29939	0.000147587	0.00924265	ARL6IP1//SLC6A20//SLC38A4//SLC6A18//SLC7A15//SLC38A6//SLC38A10//PDPN//SLC8A3//SLC8B1//SLC22A1//PPIF//HRC//CACNA1C//TMEM38A//CCR5//SLC13A3//SLC17A7//SLC17A8//SLC1A2//SLC27A5//ATP5PO//ATP5PD//STK39//CHP1//SLC40A1//KCNJ9//KCNJ4//KCNH6//KCNC3//KCNB2//CACNG6//KCNJ15//KCNH5//TMEM37//SCN2A//ASIC2//CACNA1A//KCNQ3//CACNA2D2//CACNA2D3//KCNG2//TMEM109//KCNA7//KCNV1//KCNK12//KCNK10//SCN1A//KCNK9//CRBN//P2RX7…
GO:0008015	blood circulation	1.29918	0.00946171	0.120663	CHRNA7//AGT//PCSK5//ENPEP//CYP11B3//ADRB3//GRK2//HRC//MYBPC3//IRX5//SERPINF2//RPS6KA2//ASIC2//RASL10B//ATP2B1//NOS1AP//FFAR3//TPM1//MIR29B1//KCNK6//KLK1C8//PLCB3//KLK1C6//NPPA//NPPB//TRPV1//F2RL1//PDGFB//GAS6//UTS2//CYBA//NOS2//GLP1R//HBEGF//CACNA2D2//CACNA1C//EDNRA//NPR3//LEP//AOC3//STK39//ERAP1//ECE1//NPFF//TRPM4//SCN3B//TMEM38A//RAP1GDS1//HRH1//ARHGAP35//PDE3A//PDE2A//TACR2//CAPN1//GNAS//ADM2/…
GO:0072001	renal system development	1.29918	0.0250783	0.207739	NF1//WT1//CTSH//GDNF//SHH//OSR2//PAX8//FBN1//ROBO2//EPCAM//BDNF//DLG1//FGFR1//AGT//WNT9B//GZF1//CTNNB1//PCSK5//CUX1//WNT11//MPST//MME//SLC34A1//HNF1B//CYP4A8//GLI2//IFT88//ARID5B//TNS2//NPHP3//TRAF3IP1//SGCE//TSC1//TGFB2//WFS1//TMED10//ENPEP//PDGFB//SEC61A1//MYOCD//TP63//LGR4//HES5//MIR125B1//SIX4//KIF26B//PROM1//CFLAR//ITGB3//EFNB2//AQP2//AQP1//EDNRA//HOXB7//LGR5
GO:0060322	head development	1.29905	0.00049044	0.0189008	SLC17A7//B3GNT5//H3F3B//TPM3//SHANK2//ADGRL2//POU3F1//NF1//PPP3CB//ESR2//DPYSL2//FZD3//SLC17A8//LMX1A//ID4//CAPN1//ATP6V0D1//BAG3//NODAL//PCDH18//AMIGO1//ATP2B1//TBC1D23//IFT88//MDGA1//PCDH19//BRCA2//GAS8//SGCE//MED1//HESX1//PITX2//RGS8//PPP2R2B//HTR6//IREB2//FPGS//OXCT1//SIX3//FGFR1//HES5//DBN1//DFFB//DCX//ROBO2//SLC8A3//SLC1A2//FEZF1//CDH2//ZEB2//DLX1//LHX5//TP53//CDKN2A//AIF1//LDB1//PTBP2//SST…
GO:0090066	regulation of anatomical structure size	1.29898	0.00538367	0.0874964	AGT//ADRB3//SERPINF2//ATP2B1//SLC12A5//ADD1//AQP1//AQP2//SLC12A8//P2RX7//SLC12A6//ARHGAP35//RPTOR//LARS1//IQGAP3//RDX//LAMTOR4//RAC1//ANXA7//RILP//SNF8//EDNRA//RAP1GDS1//CACNA1C//ASIC2//BDNF//DPYSL2//CCR5//SEMA3G//IFRD1//SEMA6C//SEMA6D//ARHGAP28//COTL1//PFN3//DBN1//PLEKHH2//F2RL1//PRKCD//TMSB15B2//CAPN1//KANK4//TWF2//DLG1//CDC42EP2//RHOBTB1//MLST8//CCL26//GRB2//WNT7A//NEFM//NEFL//TRIM27//ARPC1A//…
GO:0031098	stress-activated protein kinase signaling cascade	1.29878	0.0378856	0.255755	MAPK10//MAP2K4//MAPK8IP2//RIPK1//MAP3K10//DAB2IP//PBK//TAOK1//TLR4//TGFB2//LGALS9//ZEB2//FZD10//FZD8//SFRP2//F2RL1//PER1//ZMYND11//HDAC3//NCF1//WNT7A//FGF19//SERPINF2//TNFRSF19//HRAS//GADD45B//SH3RF1//MFHAS1//RB1CC1//DIXDC1//EDAR//MMP8//STK3//AGT//LYN//HGF//LEP//RELL2//HAND2//DUSP1//DLG1//MAP2K6//MAP3K2//STK24//MAP4K5//STK39
GO:0042981	regulation of apoptotic process	1.29842	7.2344e-06	0.000994942	LYN//MIR25//MIR93//MIR106B//IL2//FOXP1//CD74//CASP12//NGFR//CDKN2A//CTSH//F3//RNF7//DNAJA3//PDCD2//RPS27L//GRK2//BAG3//AGT//TP53//CAPN1//LTK//CFLAR//MYOCD//SFRP2//GATA4//MFN2//HAND2//PAX8//ITPKB//PRKCD//ARRB1//MAP2K4//DFFA//MAP2K6//DUSP1//RPS6KA2//WNT11//DAB2IP//CTRB1//NF1//NOS2//TNFSF10//EEF1A2//WT1//LTA//ESR2//IGF2R//RXRA//CASP3//SCP2//GPLD1//TLR4//IFIT2//P2RX7//C1QBP//GADD45B//TOMM22//RBM5//SP…
GO:0007268	chemical synaptic transmission	1.29695	0.000963105	0.0271294	PARK7//WNT7A//RIMS2//NOS1AP//LIN7A//CAMK4//CACNA1A//CHRNA7//RIC3//CHRM1//STAC3//TACR2//HTR6//CPLX2//P2RX7//CPLX4//CTBP2//STX4//RIN1//EPHB2//DBN1//NGFR//UTS2//NF1//NPAS4//BDNF//SLC6A1//SHC3//SLC17A7//GRIK4//GRM4//SLC17A8//GRIK3//CNIH3//GRID2//KCNC3//GRM2//SNCG//HRH1//MAP1A//HRH2//IGSF11//JPH3//YWHAG//CAMK2N2//ITPKA//EGR2//CPG1//RAC1//CAMK2G//AGT//HRAS//NETO1//KDR//PACSIN2//LRFN2//CDH2//RETN//GDNF/…
GO:0098916	anterograde trans-synaptic signaling	1.29695	0.000963105	0.0271294	PARK7//CACNB2//SLC17A7//SLC12A5//ACP1//CACNA1C//GRIK4//GRM2//GRM4//GRM6//HRH1//CHRM1//DLG1//CHRNA7//CACNA1A//HRH2//PNOC//AGRN//CAMK2N1//SV2C//GABRR2//GABRA1//GRIK3//OLR1622//SNCG//HTR6//CHRNA9//GABRQ//SLC12A6//GABRG3//HTR5B//GABRP//GRM7//CTNNB1//WNT7A//RIMS2//NOS1AP//LIN7A//CAMK4//RIC3//STAC3//TACR2//CPLX2//P2RX7//CPLX4//CTBP2//STX4//RIN1//EPHB2//DBN1//NGFR//UTS2//NF1//NPAS4//BDNF//SLC6A1//SHC3//…
GO:0007389	pattern specification process	1.29693	0.0117262	0.136851	WNT7A//CTNNB1//TP53//HES7//PLXNA2//TBXT//SFRP2//ZEB2//PAX1//MSGN1//FGFR4//GDNF//FGFR1//NODAL//SHH//TBX2//CCDC39//NPHP3//TBX6//ZIC3//CCDC103//LBX1//GATA4//HAND2//IHH//LRP2//WT1//DNAAF3//NAT8F5//MEGF8//PCSK5//DISP1//DYNC2LI1//IFT88//GALNT11//CCDC151//GAS8//DRC1//DAW1//PSKH1//PITX2//TCF7L1//SIX3//LDB1//WLS//HOXC4//HNF1B//HOXD3//GLI2//HOXC10//SCMH1//HOXB7//HES3//RARG//HES5//SP8//TP63//DLX1//PAX3//DMR…
GO:2001233	regulation of apoptotic signaling pathway	1.29469	0.0172109	0.174306	TNFSF10//TP53//PPIF//PLAUR//HGF//MFN2//STX4//CFLAR//FAIM//FGG//SFRP2//TMBIM1//MAL//TRPS1//STK3//CD74//ELL3//RPL26//PARK7//ACKR3//FBH1//SELENOS//TXNDC12//IKBKG//WFS1//SPOP//CEP63//RRN3//RALBP1//TIMP3//RB1//ING2//MAPK8IP2//GATA4//CTNNB1//PRKCD//DAB2IP//NGFR//TP63//CTSH//TRIM39//ING5//ZMYND11//SH3RF1//RIPK1//RB1CC1//FCMR//SRC//AGT//TNFRSF12A//RBCK1//FGFR1//COL2A1//GDNF//NF1//INHBA//TGFB2//DAPK2//HEL…
GO:0043067	regulation of programmed cell death	1.2946	7.8219e-06	0.00102805	LYN//MIR25//MIR93//MIR106B//IL2//FOXP1//CD74//CASP12//NGFR//CDKN2A//CTSH//F3//RNF7//DNAJA3//PDCD2//RPS27L//GRK2//BAG3//AGT//TP53//CAPN1//LTK//CFLAR//MYOCD//SFRP2//GATA4//MFN2//HAND2//PAX8//ITPKB//PRKCD//ARRB1//MAP2K4//ATG7//ETS1//ESR1//IGF2R//PPIF//GDF2//INHBA//NODAL//PLK5//CARD10//LCMT1//TRAF3//TRIM24//CAAP1//RASSF5//INHBC//APEX1//GDF10//TGFB2//CTNNB1//SH3KBP1//DFFA//MAP2K6//DUSP1//RPS6KA2//WNT1…
GO:0007267	cell-cell signaling	1.29436	1.47122e-06	0.000381239	PARK7//PCSK5//AGT//CD300A//LYN//APOA1//APOA2//F2RL1//HMGA2//WNT11//CHRM1//AGRN//RGS8//CACNB2//SLC17A7//SLC12A5//ACP1//CACNA1C//GRIK4//GRM2//GRM4//GRM6//HRH1//DLG1//CHRNA7//CACNA1A//HRH2//PNOC//CAMK2N1//SV2C//GABRR2//GABRA1//GRIK3//OLR1622//SNCG//HTR6//CHRNA9//GABRQ//SLC12A6//GABRG3//HTR5B//GABRP//GRM7//CTNNB1//WNT7A//RIMS2//NOS1AP//LIN7A//CAMK4//RIC3//STAC3//TP63//PTGER3//P2RY12//TACR2//SYT15//FF…
GO:0032870	cellular response to hormone stimulus	1.29421	0.00159894	0.0389752	MED1//CHRM1//AGRN//RGS8//SH2B2//IGFBP1//GPLD1//GRB10//GRB14//GRB2//ESR2//UCN2//AGRP//NR1D2//LGR5//RARG//ESR1//PPARGC1B//ARID1A//TRIP4//SAFB//SCGB2A2//PIAS2//CFLAR//PRKCD//FBP1//RXRA//APOBEC1//EEF2K//PKM//APRT//ERBB3//PDE3B//YWHAG//SRC//HMGA2//TP63//CYP7B1//CNOT2//LEP//PRLR//SSTR5//SSTR2//PAQR8//NR4A3//NR1I3//NR4A1//CCND3//FFAR3//PTPRE//LMBRD1//INPP5F//TSC1//SOCS2//AGT//MFN2//ADRM1//PARK7//SAFB2//…
GO:0055065	metal ion homeostasis	1.29288	0.00299002	0.0602643	SLC8A3//ANXA7//ATP2C1//CD40//TRPM8//ATP2C2//CACNA1C//CHRNA7//CCL12//GCM2//HEXB//ATP2B1//PTH1R//VAPB//ATF4//CCDC22//APLP2//SLC40A1//ALAS2//ATP6V0D1//CCDC115//ACO1//TFRC//IREB2//RGD1561661//SLC39A12//SLC30A5//SLC39A8//AGT//CHP2//IL2//F2RL1//CCR5//TRPM4//EDNRA//CCKAR//ESR1//PTGER3//GLP1R//CACNA1A//KDR//CCR7//FIS1//UTS2//PTGIR//PIK3CG//ABL2//CCR6//PLCZ1//NMB//NPFF//CMKLR1//CHRNA9//RIC3//TRPV1//ACKR3/…
GO:0060284	regulation of cell development	1.29182	0.000190833	0.0109714	FZD3//SHH//CTNNB1//BDNF//NF1//TP53//NODAL//TTC3//DPYSL2//SLC39A12//CTNNA2//SFRP2//FBXO7//GRID2//CFLAR//DAB2IP//AGT//NEU1//NGFR//DCC//GRN//RAP1A//AMIGO1//PTK7//SCARF1//RRN3//ABL2//ARHGAP35//TENM3//PPP2R5B//PLPPR5//LTK//PLK5//CREB3L2//ALKAL2//TWF2//FGFR1//LYN//DBN1//STMN2//ADCY6//PRKCSH//EFNB2//MYLIP//TBX6//TSC1//RAC1//CCR5//SEMA3G//IFRD1//SEMA6C//SEMA6D//WNT7A//NEFM//NEFL//ESRP1//HES5//YWHAG//LMX1…
GO:0051241	negative regulation of multicellular organismal process	1.29154	4.49144e-05	0.00348269	ATP2B1//EPHA2//MERTK//RT1-CE5//CD96//APOA1//APOA2//LYN//UTS2//CYBA//GRK2//CTNNB1//BDNF//NF1//TP53//NPFF//TRPV1//PDGFB//DAB2IP//GDF2//MCC//SFRP2//LRPAP1//APOC2//IRAK3//TGFB2//NGFR//ADCY6//PRKCSH//EFNB2//MYLIP//TBX6//TSC1//STMN2//RGCC//AGT//SPARC//THBS2//PDE3B//IL17F//ADGRB2//TCF4//CEND1//PROC//KREMEN2//TRPM4//CCR5//SEMA3G//IFRD1//SEMA6C//SEMA6D//RUNX1//INPP5D//ARRDC3//WNT9A//GLI2//RARG//TRAF3IP1//…
GO:0048514	blood vessel morphogenesis	1.2901	0.00596704	0.0915816	WNT7A//DAB2IP//THY1//LEP//IL15//CCL12//VEZF1//EPGN//GDF2//RASIP1//SHH//PDE3B//SRPK2//UBP1//TBX4//WASF2//TAL1//EPHB2//COL23A1//ANGPTL4//FZD8//ADM2//APOLD1//MED1//FLT1//RAMP3//EREG//ENPEP//RHOB//HAND2//FGFR1//ACKR3//EDNRA//PPP3R1//SFRP2//PITX2//CTNNB1//IHH//MYOCD//WT1//KDR//TBXT//EPHA2//CDH13//LOXL2//GPLD1//EFNB2//NR4A1//RGCC//AGT//NF1//NGFR//SPARC//THBS2//IL17F//ADGRB2//TGFB2//TCF4//TBX2//ETS1//TN…
GO:0051051	negative regulation of transport	1.2901	0.00765869	0.107436	LRPAP1//LRRTM1//APOA1//APOA2//CD74//PTGER3//P2RY12//HTR6//GRM7//CD300A//ITGB3//APOC2//CRYAA//CTTNBP2NL//UCN2//TACR2//CRBN//GNAS//UTS2//NF1//CHP1//AKAP5//ACTN2//ATF4//BEST3//LGALS9//RT1-CE5//PACSIN2//PACSIN3//RAP1B//LMBRD1//ESR1//GRK2//LEP//GRB10//PFKL//RPTOR//STXBP5L//HDAC1//NPFF//KCNJ11//PARK7//HDAC3//TPR//NMB//PROM2//RGCC//LGR4//NLRP12//GAS6//SERPINB1A//SFTPD//ATG7//PRTN3//SIGLEC10//ERBB3//TGFB…
GO:0019932	second-messenger-mediated signaling	1.2901	0.0149593	0.157308	UCN2//ADGRL2//CXCL9//GNAS//PTGER3//GLP1R//ADCY6//MC4R//ADRB3//PTGIR//LGR5//CXCL11//ADGRB2//ADM2//PTH1R//RAMP3//ADCY7//NOS2//PDE2A//NPPC//NPPA//NPPB//PDE10A//CACNA1C//TMEM38A//TFF2//CCR5//TRPM4//SAMD14//CCR7//GPRC6A//CCR6//TREML1//CHP1//P2RY12//ACKR3//RIMS2//LEP//CREM//PDE3A//GUCY1B2//AQP1//GUCA2B//NFATC1//PPP3CB//PPP3R1//NFATC2//TENM2//PRNP//KDR//FIS1//GPR61//ECE1//PDE3B//CMKLR1//SIGLEC10//CDH13/…
GO:0006874	cellular calcium ion homeostasis	1.28881	0.0114119	0.134678	IL2//F2RL1//CCR5//TRPM4//AGT//CACNA1C//EDNRA//CCKAR//ESR1//PTGER3//GLP1R//CACNA1A//KDR//CCR7//FIS1//UTS2//PTGIR//PIK3CG//ABL2//CCR6//PLCZ1//NMB//PTH1R//NPFF//CMKLR1//CHRNA9//RIC3//TRPV1//ACKR3//AKAP5//GIMAP5//P2RX7//TRPC3//HRC//TMEM38A//ATP2C1//WFS1//RAP1GDS1//PLCB3//JPH1//JPH3//ITGB3//LIME1//CYBA//LYN//TGFB2//TEX101//CXCL9//THY1//CXCL11//TRPC1//HCRTR1//HCRTR2//TRPC7//CLN3//ATP2B1//PDE6A//SLC8B1/…
GO:0010035	response to inorganic substance	1.2885	0.00165575	0.0399087	UCP3//ESR2//MAPK10//AQP2//TP53//CYP19A1//CASP3//CYP2R1//CASP6//UROD//TFRC//BECN1//ACO1//PAWR//IREB2//CASP12//AANAT//APOBEC1//KHK//SLC30A5//P2RX7//SLC30A3//SLC30A4//QDPR//IGFBP2//ASCL1//GSTT1//RXRA//PARK7//CRYAA//SPARC//SLC34A1//ALAS2//SLC6A1//APOA4//MPO//SLC40A1//BDNF//CYP11B3//DUSP1//OLR1//PRKCD//HBB//GRK2//STK24//CDK1//NR4A3//GJA3//NPTXR//SRC//PRNP//SORD//PCNA//MFN2//CTNNB1//ECE1//LOXL2//TAT//A…
GO:0022411	cellular component disassembly	1.28829	0.0289683	0.222789	BECN1//CDKN2A//FIS1//CISD2//ATG7//RB1CC1//FBXO7//ATG2A//GSPT2//DFFA//DFFB//H2BC1//ARID1A//SMARCB1//SMARCD1//RGD1563482//GLE1//KIF2B//STMN3//KIF18B//NCKAP5L//STMN4//STMN2//MAP1A//TAOK1//CLIP2//SPEF1//ETS1//FGFR4//SH3GL3//CMA1//MMP20//AQP2//TWF2//PLEKHH2//F2RL1//SPAST//IRAK3//AKAP5//ADD1//CAPZA3//RDX//TPM1//TMOD1//ACTN2//MFN2//PDPN//TGFB2//CDK1//GOLGA2//CLN3//NGEF//PHF23//TP53//NMNAT1
GO:0048858	cell projection morphogenesis	1.28732	0.00342781	0.0669263	CCKAR//MAP1A//ERBB3//AMIGO1//PLPPR4//CTNNA2//SLITRK4//NDN//ANK3//SPAST//EMB//NFASC//TENM2//NECTIN1//BDNF//NGFR//DCC//DPYSL2//AGRN//LGR4//LMX1A//GAP43//SHH//SEMA6C//GLI2//ARHGAP35//EFNB2//EPHB2//RAC1//EPHA2//FEZF1//NR4A3//TGFB2//ROBO2//GFRA3//EGR2//FOXP1//ETV4//RAC2//CHN1//ZEB2//DCX//ATG7//B4GALT6//NFIB//CCR5//SEMA3G//IFRD1//SEMA6D//WNT7A//NEFM//NEFL//ZIC2//FZD3//TNFRSF12A//SEMA7A//TWF2//DBN1//SEM…
GO:0050769	positive regulation of neurogenesis	1.28683	0.00666116	0.0983607	FZD3//SHH//CTNNB1//CFLAR//DAB2IP//AGT//NEU1//NF1//NGFR//DCC//GRN//RAP1A//AMIGO1//PTK7//SCARF1//RRN3//ABL2//ARHGAP35//TENM3//PPP2R5B//PLPPR5//LTK//PLK5//CREB3L2//ALKAL2//TWF2//FGFR1//LYN//DBN1//STMN2//CCR5//ADRA2C//BDNF//HOXD3//MMD//MMD2//GLI2//NAP1L2//ECT2//TGIF2//FEZF1//NBL1//NEUROG3//ASCL1//SH3GL3//TCF4//SOCS2//TNFRSF12A//SEMA7A//KDR//EPHB2//SEMA4D//DCX//STK24//HDAC1//OLIG2//MEGF8//PLXNA2//ZEB2…
GO:0001816	cytokine production	1.28674	0.00222162	0.0494681	LTF//TRAF3//LYN//ATP2B1//EPHA2//MERTK//LGALS9//LEP//LURAP1//EREG//DLG1//CD96//FFAR3//TRPM4//RT1-CE5//GIMAP5//TLR4//APOA1//APOA2//F2RL1//NODAL//GATA4//ATF4//GAS6//IRAK3//TGFB2//TRAF3IP1//MGC112692//PRKCD//CD46//CD247//LRRC19//CCR7//FOXP1//TBC1D23//CACTIN//PRNP//C1QBP//CHRNA7//HDAC3//MMP8//CMKLR1//SFTPD//RAC1//FLT3//HGF//ORM1//ARRB1//SELENOS//KLF2//AKAP8//TRIM27//LBP//TWIST2//TBK1//POLR3D//RIOK3//I…
GO:0048699	generation of neurons	1.28668	5.58665e-06	0.000883773	PPP2R3A//FAT3//CCKAR//ESR2//DCC//FZD3//PEX2//SH3RF1//NDN//PEX7//MDGA1//RAC1//FEZF1//PITX2//GAS6//ASCL1//NDE1//CTNNB1//DCX//GFRA3//SHH//ID4//IFRD1//DAGLA//BDNF//NF1//TP53//MAP1A//ERBB3//AMIGO1//PLPPR4//CTNNA2//SLITRK4//ANK3//SPAST//EMB//NFASC//TENM2//NECTIN1//NGFR//DPYSL2//AGRN//LGR4//LMX1A//GAP43//SEMA6C//GLI2//ARHGAP35//EFNB2//EPHB2//EPHA2//NR4A3//TGFB2//ROBO2//CASP3//CASP6//NRL//EGR2//FOXP1//ET…
GO:0009612	response to mechanical stimulus	1.28614	0.0368193	0.249816	STRBP//BDNF//CASP3//ABL2//ECE1//CHRNA9//TLR4//PAWR//SCN1A//ASIC2//PIEZO1//MIR101-2//MIR194-2//MIR410//MIR125B1//KCNJ4//WNT11//CD40//MAP3K2//AGT//EDNRA//NPPA//PDGFB//NPPB//AQP1//COL2A1//MAP2K4//ITGB3//BAG3//RAC1//CYBA//PDE2A//CTNNB1//HDAC3//FOSB//PRKCD//MMP3//ETS1//NOS2//RETN//TIMP3//F3//IGFBP2//P2RX7//PPL//MPO//GLI2//GATA4//SRC//IHH
GO:0051235	maintenance of location	1.28614	0.0368193	0.249816	KDELR2//RGD1561661//CCDC22//TMSB4X//HRC//CACNA1C//TMEM38A//IKBKE//LPL//LEP//ITGB3//CCR5//APOA1//HEXB//ANGPTL3//B4GALNT1//DBN1//NBL1//FBN1//SLC17A7//TMSB15B2//TWF2//GOLPH3//LGALS9//IGSF11//PARK7//HDAC3//GLP1R//PLCB3//P2RX7//JPH1//JPH3//TRPV1//LIME1//CYBA//LYN//TGFB2//TEX101//EDNRA//CXCL9//THY1//CXCL11//TRPC1//GRK2//ARHGAP21//SLC30A3//SLC30A4//ADCY6//ANK3//SLC8B1
GO:0043069	negative regulation of programmed cell death	1.28608	0.000667173	0.022178	MIR25//MIR93//MIR106B//IL2//FOXP1//CD74//BAG3//CFLAR//MYOCD//SFRP2//GATA4//MFN2//HAND2//PAX8//ITPKB//PRKCD//AATF//BECN1//WNT7A//DUSP1//PARK7//WNT11//FAIM//SLC40A1//NAT8B//EPCAM//BDNF//CRYAA//EDNRA//GRM4//HGF//NGFR//TAX1BP1//TP63//GIMAP5//PRNP//THY1//TP53//WT1//GLP1R//GRK2//AQP1//PROC//ASIC2//ARRB1//CASP3//CTSH//EEF2K//KDR//LEP//HNF1B//PPIF//ATF5//GCM2//CLN3//ARL6IP1//HELLS//AIF1//SUPV3L1//SHH//VT…
GO:0006875	cellular metal ion homeostasis	1.28589	0.00601462	0.0917098	SLC8A3//ANXA7//ATP2C1//CD40//TRPM8//ATP2C2//CACNA1C//CHRNA7//CCL12//GCM2//HEXB//ATP2B1//PTH1R//VAPB//ATF4//CCDC22//APLP2//SLC40A1//ALAS2//ATP6V0D1//CCDC115//ACO1//TFRC//IREB2//RGD1561661//SLC39A12//SLC30A5//SLC39A8//AGT//CHP2//IL2//F2RL1//CCR5//TRPM4//EDNRA//CCKAR//ESR1//PTGER3//GLP1R//CACNA1A//KDR//CCR7//FIS1//UTS2//PTGIR//PIK3CG//ABL2//CCR6//PLCZ1//NMB//NPFF//CMKLR1//CHRNA9//RIC3//TRPV1//ACKR3/…
GO:0055085	transmembrane transport	1.28587	1.87432e-05	0.00196216	ARL6IP1//SLC6A20//SLC38A4//SLC6A18//SLC7A15//SLC38A6//SLC38A10//PDPN//ZFAND2B//SEC61A1//SLC8A3//SLC8B1//SLC22A1//SLC47A1//RALBP1//EDNRA//AOC3//CLIP3//NR4A3//PPIF//HRC//CACNA1C//TMEM38A//CCR5//SLC13A3//SLC17A7//SLC17A8//SLC1A2//SLC28A2//SLC27A5//ATP5PO//ATP5PD//PEX12//PEX6//PEX2//PEX7//TOMM40L//SEC62//STK39//CHP1//GRIK4//CHRNA7//ASIC2//SFXN5//P2RX7//KCNQ3//GABRR2//GABRA1//GRIK3//TMEM63C//TMEM109//…
GO:0043066	negative regulation of apoptotic process	1.28532	0.000773203	0.0242109	MIR25//MIR93//MIR106B//IL2//FOXP1//CD74//BAG3//CFLAR//MYOCD//SFRP2//GATA4//MFN2//HAND2//PAX8//ITPKB//PRKCD//CRYAA//HGF//AQP1//ARRB1//WNT9A//ARL6IP1//DHCR24//SH3RF1//DNAJA3//DNAJB6//GAS6//NR4A1//SRC//PARK7//OXR1//AGT//BDNF//NGFR//GLP1R//CACNA1A//GDNF//KDR//GRN//CLN3//HRAS//ERBB3//DLX1//HDAC1//NMNAT1//SIX4//XRCC4//SNX6//EN2//NR4A3//GRM7//NEFL//WFS1//HNF1B//FCMR//SLC46A2//PPIF//DFFA//FZD3//WT1//FAIM…
GO:0009611	response to wounding	1.28489	0.00590143	0.0915816	F2RL1//PROC//F3//TMPRSS5//F13B//SHH//ANXA8//LNPK//RAB27A//GAS6//GP1BA//PDGFB//TLR4//PDPN//APOA4//APOA1//NEFL//GJD4//WNT7A//PTGFRN//ADRA2C//ITGB3//C1GALT1C1//TREML1//P2RY12//MERTK//NEFM//RXRA//GAP43//SCNN1B//HBEGF//COL5A1//POU2F3//MMP3//NF1//NOS2//SPARC//TP53//TPM1//AQP1//CASP3//WNT5B//PTK7//PPL//EVPL//BNC1//FGFR1//TGFB2//APOA5//UCN2//TIMP3//IGFBP1//FGG//CFLAR//PKM//IFRD1//PAX7//PLAUR//ARHGAP35//A…
GO:0045859	regulation of protein kinase activity	1.2848	0.00298012	0.060238	GTPBP4//RGCC//CDKN2A//CCND3//CCNH//DAB2IP//GADD45B//MAP4K5//MAP3K2//TAOK1//FLT1//MAP2K6//F2RL1//GRM4//HGF//INS1//CHRNA7//ARRB1//CD74//MAP2K4//EPGN//TLR4//P2RX7//MUC20//IQGAP3//SHC2//STK39//DUSP1//DUSP9//DUSP16//DUSP2//PARK7//NF1//RB1//THY1//CAMK2N1//TRIM27//DNAJA3//PPM1E//DBNDD2//CAMK2N2//CHP1//PRLR//APLP2//AGT//IKBKG//CARD10//COPS8//RIPK1//MAP3K10//FAM72A//WNT11//PRKCD//PDGFB//PRNP//DLG1//GPRC5C…
GO:0055074	calcium ion homeostasis	1.28385	0.0115012	0.134899	SLC8A3//ANXA7//ATP2C1//CD40//TRPM8//ATP2C2//CACNA1C//CHRNA7//CCL12//GCM2//HEXB//ATP2B1//PTH1R//VAPB//ATF4//IL2//F2RL1//CCR5//TRPM4//AGT//EDNRA//CCKAR//ESR1//PTGER3//GLP1R//CACNA1A//KDR//CCR7//FIS1//UTS2//PTGIR//PIK3CG//ABL2//CCR6//PLCZ1//NMB//NPFF//CMKLR1//CHRNA9//RIC3//TRPV1//ACKR3//AKAP5//GIMAP5//P2RX7//TRPC3//HRC//TMEM38A//WFS1//RAP1GDS1//PLCB3//JPH1//JPH3//ITGB3//LIME1//CYBA//LYN//TGFB2//TEX1…
GO:0072593	reactive oxygen species metabolic process	1.28351	0.0469309	0.282068	MPO//NCF1//NOS2//CYBA//SPR//MMP3//DUOXA2//MFN2//APOA4//AATF//F2RL1//OLR1//PRKCD//AGT//TYROBP//NCF2//DUOX2//PARK7//HBB//TPO//PXDN//GIMAP5//NOS1AP//RAC1//HRH1//ESR1//TLR4//AIF1//KLF2//MMP8//TRPV1//CYP1A2//SELENOS//CFLAR//RAB27A//NGFR//RIPK1//BECN1//TP53//ESR2//SIRT3//PDGFB//LEP//GRB2//P2RX7
GO:0032990	cell part morphogenesis	1.28292	0.00338572	0.0665195	CCKAR//MAP1A//ERBB3//AMIGO1//PLPPR4//CTNNA2//SLITRK4//NDN//ANK3//SPAST//EMB//NFASC//TENM2//NECTIN1//BDNF//NGFR//DCC//DPYSL2//AGRN//LGR4//LMX1A//GAP43//SHH//SEMA6C//GLI2//ARHGAP35//EFNB2//EPHB2//RAC1//EPHA2//FEZF1//NR4A3//TGFB2//ROBO2//GFRA3//EGR2//FOXP1//ETV4//RAC2//CHN1//ZEB2//DCX//ATG7//B4GALT6//NFIB//CCR5//SEMA3G//IFRD1//SEMA6D//WNT7A//NEFM//NEFL//ZIC2//FZD3//TNFRSF12A//SEMA7A//TWF2//DBN1//SEM…
GO:0120039	plasma membrane bounded cell projection morphogenesis	1.28265	0.00399702	0.0717182	CCKAR//MAP1A//ERBB3//AMIGO1//PLPPR4//CTNNA2//SLITRK4//NDN//ANK3//SPAST//EMB//NFASC//TENM2//NECTIN1//BDNF//NGFR//DCC//DPYSL2//AGRN//LGR4//LMX1A//GAP43//SHH//SEMA6C//GLI2//ARHGAP35//EFNB2//EPHB2//RAC1//EPHA2//FEZF1//NR4A3//TGFB2//ROBO2//GFRA3//EGR2//FOXP1//ETV4//RAC2//CHN1//ZEB2//DCX//ATG7//B4GALT6//NFIB//CCR5//SEMA3G//IFRD1//SEMA6D//WNT7A//NEFM//NEFL//ZIC2//FZD3//TNFRSF12A//SEMA7A//TWF2//DBN1//SEM…
GO:0032535	regulation of cellular component size	1.28227	0.0225865	0.201732	SLC12A5//ADD1//AQP1//AQP2//SLC12A8//P2RX7//SLC12A6//ARHGAP35//RPTOR//LARS1//IQGAP3//RDX//LAMTOR4//RAC1//ANXA7//RILP//SNF8//BDNF//DPYSL2//CCR5//SEMA3G//IFRD1//SEMA6C//SEMA6D//ARHGAP28//COTL1//PFN3//DBN1//PLEKHH2//F2RL1//PRKCD//TMSB15B2//CAPN1//KANK4//TWF2//DLG1//CDC42EP2//RHOBTB1//MLST8//CCL26//GRB2//WNT7A//NEFM//NEFL//TRIM27//ARPC1A//CTNNA2//TMSB4X//TNFRSF12A//SEMA7A//TSC1//MFN2//RB1CC1//SEMA4D//…
GO:0048872	homeostasis of number of cells	1.28188	0.0421232	0.269455	FLT3//CASP3//IKBKG//LYN//SH2B2//SLC40A1//ITPKB//CD74//DNAJA3//TMEM14C//ADD1//ALAS2//AHSP//MFHAS1//TAL1//KLF2//IREB2//IFT88//LGR4//PPP3CB//GIMAP5//P2RX7//SLC46A2//ZC3H8//RB1//MIR125A//LDB1//ETS1//INHBA//ACVR1B//MED1//INPP5D//IL2//HBB//BPGM//ARID4A//LIPA//KLHL10//RAC1//CSF1//TGFB2//LGALS9//MERTK//CCR7//POLB//RRN3//ZBTB18//CDH2
GO:0010941	regulation of cell death	1.28154	6.411e-06	0.000956739	LYN//MIR25//MIR93//MIR106B//IL2//FOXP1//CD74//CASP12//NGFR//CDKN2A//CTSH//F3//RNF7//DNAJA3//PDCD2//RPS27L//GRK2//BAG3//AGT//TP53//CAPN1//LTK//CFLAR//MYOCD//SFRP2//GATA4//MFN2//HAND2//PAX8//PPIF//RIPK1//CYSLTR2//GZMB//HBB//PRNP//RAMP3//ITPKB//PRKCD//ARRB1//MAP2K4//ATG7//ETS1//ESR1//IGF2R//GDF2//INHBA//NODAL//PLK5//CARD10//LCMT1//TRAF3//TRIM24//CAAP1//RASSF5//INHBC//APEX1//GDF10//TGFB2//CTNNB1//SH3…
GO:0018108	peptidyl-tyrosine phosphorylation	1.28145	0.0291913	0.224013	APLP2//LEP//IL15//AGT//FAM72A//KDR//TNK2//ABL2//LYN//SRC//IL2//CD40//HDAC1//TNFRSF18//HES5//INPP5F//NCF1//EPGN//EREG//PDGFB//PRNP//PPP2R5B//TEX101//HGF//INS1//THY1//TP53//HBEGF//GDNF//AGRN//CD74//TLR4//ITGB3//SEMA4D//MLST8//PRKCD//SFRP2//UNC119//ERBB3//CASS4//TAL1//GAS6//ALKAL2//SH3BP5L//CD300A//SHC3//FLT3//TESK2//CLK3//FGFR4//WEE1//LTK//EPHB2//EPHA2//FLT1//MERTK//FGFR1
GO:0030182	neuron differentiation	1.28	2.56089e-05	0.0023935	PPP2R3A//RAC1//ASCL1//CCKAR//MAP1A//ERBB3//AMIGO1//PLPPR4//CTNNA2//SLITRK4//NDN//ANK3//SPAST//EMB//NFASC//TENM2//NECTIN1//BDNF//NGFR//DCC//DPYSL2//AGRN//LGR4//LMX1A//GAP43//SHH//SEMA6C//GLI2//ARHGAP35//EFNB2//EPHB2//EPHA2//FEZF1//NR4A3//TGFB2//ROBO2//GFRA3//CASP3//CASP6//NRL//EGR2//FOXP1//ETV4//RAC2//CHN1//SLC39A12//SFRP2//FBXO7//GRID2//CFLAR//DAB2IP//AGT//NEU1//NF1//GRN//RAP1A//PTK7//SCARF1//RRN…
GO:0051049	regulation of transport	1.27945	1.32441e-06	0.000357284	AGT//SCNN1B//PER1//P2RX7//NKAIN3//ARL6IP1//LRPAP1//LRRTM1//ARRB1//APOA1//APOA2//F2RL1//CD74//RGCC//AKAP5//GIMAP5//TRPC3//PTGER3//P2RY12//SCN3B//GNAS//ANK3//THOC5//EDNRA//AOC3//CLIP3//NR4A3//PPIF//PLTP//HRC//CACNA1C//TMEM38A//FGFR4//FGFR1//DPYSL2//KMO//HTR6//GRM7//SLC6A1//CACNA1A//TACR2//SYT15//SNCG//CHRNA7//FFAR3//CD300A//RIMS2//STXBP5L//SEPTIN1//STX4//RPH3AL//CDH13//ARHGAP21//EPN2//RAB20//APOA5/…
GO:0097193	intrinsic apoptotic signaling pathway	1.27916	0.04921	0.289806	SCN2A//CASP3//POLB//CASP14//BRCA2//IKBKE//EPHA2//PDK1//RNF7//STK24//TP63//TP53//AEN//TMEM109//SNW1//RPS27L//CASP12//DAB2IP//CHAC1//ATF4//CD74//ELL3//RPL26//PARK7//SFRP2//ACKR3//FBH1//SELENOS//TXNDC12//IKBKG//WFS1//SPOP//CEP63//RRN3//RALBP1//DAPK2//PPIF//HELLS//HDAC1//PLAUR//SRC//BECN1//FIS1//IL20RA//HRAS
GO:0006812	cation transport	1.27834	0.00020917	0.0116438	EDNRA//SCNN1B//PER1//P2RX7//NKAIN3//CD300A//LYN//KCNH6//KCNB2//KCNJ15//SLC12A5//AQP1//KCNQ5//KCNK5//KCNN3//TSC1//KCNJ11//KCNK9//SLC8A3//SLC38A4//SLC9A5//SCN3B//SCN2A//ASIC2//SLC17A8//CATSPER3//SLC10A2//SLC38A6//SLC38A10//SLC13A3//SCN1A//NFATC1//CACNB2//CCR5//ATP2C1//CAMK2G//TRPM4//TRPM8//CACNA1C//CHRNA7//CACNA1A//TRPC7//CCL12//GCM2//CACNA2D2//CACNA2D3//PLCZ1//RAMP3//TRPV1//CBLIF//SLC30A5//SLC40A1…
GO:0033674	positive regulation of kinase activity	1.27781	0.012342	0.142086	DAB2IP//GADD45B//MAP4K5//MAP3K2//TAOK1//FLT1//MAP2K6//F2RL1//GRM4//HGF//INS1//CHRNA7//ARRB1//CD74//MAP2K4//EPGN//TLR4//P2RX7//MUC20//IQGAP3//SHC2//STK39//PRLR//AGT//IKBKG//CARD10//COPS8//RIPK1//MAP3K10//RGCC//WNT11//PRKCD//PDGFB//PRNP//DLG1//GPRC5C//RPTOR//ITGB3//CLSPN//STK24//ECT2//STK3//TGFB2//ADRA2C//GAS6//SRC//GCKR//CD40//HRAS//PIK3CG//PIK3R5//FGFR1//ZEB2//FZD10//FZD8//RAC1//LYN//CCND3//CCNY/…
GO:0043085	positive regulation of catalytic activity	1.27737	0.000152464	0.00938057	DAB2IP//GADD45B//MAP4K5//MAP3K2//TAOK1//FLT1//MAP2K6//F2RL1//GRM4//HGF//INS1//CHRNA7//ARRB1//CD74//MAP2K4//EPGN//TLR4//P2RX7//MUC20//IQGAP3//SHC2//STK39//CASP12//NGFR//CDKN2A//CTSH//F3//RNF7//DNAJA3//PDCD2//RPS27L//PRLR//AGT//IKBKG//CARD10//COPS8//RIPK1//MAP3K10//APOC2//GPLD1//PPARGC1B//ESR1//HRAS//ABL2//FGFR1//CHP2//SFRP2//PSMD14//ADRM1//CFLAR//NOS2//GUCA2B//ARL1//PCNA//PRKCD//RGCC//WNT11//PDGFB…
GO:0040011	locomotion	1.27628	7.15805e-06	0.000994942	WASF2//PAX3//FGF19//GDNF//SEMA3G//SHH//SEMA6C//SEMA4D//ZEB2//SEMA6D//SEMA7A//SEMA4G//FAT3//CCKAR//ESR2//DCC//FZD3//PEX2//SH3RF1//NDN//PEX7//MDGA1//RAC1//FEZF1//PITX2//GAS6//ASCL1//NDE1//CTNNB1//DCX//GFRA3//KDR//GPLD1//EFNB2//NR4A1//LBP//TRPM4//CCR7//AOC3//CCR6//PDGFB//MYO9B//CCL7//CCL12//CCL25//FLT1//CCL26//TP53//ITGB3//ITGA4//TNFRSF18//MADCAM1//F2RL1//ZFP580//THY1//HAND2//SRGAP2//ABL2//P2RY12//T…
GO:0019220	regulation of phosphate metabolic process	1.27618	7.82307e-06	0.00102805	GTPBP4//RGCC//CDKN2A//CCND3//CCNH//DAB2IP//GADD45B//MAP4K5//MAP3K2//TAOK1//FLT1//MAP2K6//F2RL1//GRM4//HGF//INS1//CHRNA7//ARRB1//CD74//MAP2K4//EPGN//TLR4//P2RX7//MUC20//IQGAP3//SHC2//STK39//DUSP1//DUSP9//DUSP16//DUSP2//APOA1//AGRN//LEP//RPTOR//PIK3CG//WNT9B//PPP2R5B//ITPKB//ROPN1L//KIRREL2//IL2//PARK7//PRNP//PBK//EPHB2//CD109//TRAF3IP1//CACTIN//CHP1//LYN//FLT3//FGF19//AKAP5//CD40//PROM2//CRYAA//ED…
GO:0016055	Wnt signaling pathway	1.27607	0.0247418	0.207582	WNT11//HNF1B//SFRP2//ATP6V0C//SHH//ZEB2//WLS//DIXDC1//DKK2//GRB10//SHISA2//SIX3//HMGA2//WNT7A//FZD3//RAC1//FZD8//FZD10//CTNNB1//WNT9A//TBXT//BCL9L//WNT9B//TCF7L1//PORCN//NDP//GATA4//CTHRC1//PTK7//FAM53B//CCNY//BTRC//LGR4//DKK3//DAB2IP//WNT5B//HDAC1//MCC//PRICKLE1//LIMD1//TLE1//PPP2R3A//NPHP3//DKKL1//STK3//CDH2//TRPM4//TNKS//ARNTL//LGR5//TBL1XR1//SRC//ABL2//MIR29B1//MIR93//MIR196C//MIR106B//MIR195…
GO:1904062	regulation of cation transmembrane transport	1.27556	0.035598	0.24648	PPIF//HRC//CACNA1C//TMEM38A//CHP1//ITGB3//LIME1//CYBA//LYN//TGFB2//TEX101//EDNRA//CXCL9//THY1//CXCL11//TRPC1//JPH3//ACTN2//STK39//PRNP//KCNIP4//KCNIP1//KCNIP3//PTGER3//AMIGO1//CACNB2//CACNA1A//STAC3//STAC2//KCNE3//NOS1AP//NPPA//ANK3//PIK3CG//AGRN//DLG1//LRRC26//PARK7//EPHB2//RGS9//AGT//TMSB4X//RAMP3//RASGRF2//MAPK8IP2//CACNG3//SHANK2//CNIH3//NETO1//NETO2//SCN3B//HOMER1//ASIC2//KCNJ11
GO:0051174	regulation of phosphorus metabolic process	1.27545	8.17395e-06	0.0010424	GTPBP4//RGCC//CDKN2A//CCND3//CCNH//DAB2IP//GADD45B//MAP4K5//MAP3K2//TAOK1//FLT1//MAP2K6//F2RL1//GRM4//HGF//INS1//CHRNA7//ARRB1//CD74//MAP2K4//EPGN//TLR4//P2RX7//MUC20//IQGAP3//SHC2//STK39//DUSP1//DUSP9//DUSP16//DUSP2//APOA1//AGRN//LEP//RPTOR//PIK3CG//WNT9B//PPP2R5B//ITPKB//ROPN1L//KIRREL2//IL2//PARK7//PRNP//PBK//EPHB2//CD109//TRAF3IP1//CACTIN//CHP1//LYN//FLT3//FGF19//AKAP5//CD40//PROM2//CRYAA//ED…
GO:0035295	tube development	1.27544	0.000347889	0.0150385	WNT7A//DAB2IP//THY1//LEP//IL15//CCL12//VEZF1//EPGN//GDF2//RASIP1//SHH//PDE3B//SRPK2//UBP1//TBX4//WASF2//TAL1//EPHB2//COL23A1//ANGPTL4//FZD8//ADM2//APOLD1//MED1//FLT1//RAMP3//EREG//ENPEP//RHOB//HAND2//FGFR1//ACKR3//EDNRA//PPP3R1//SFRP2//PITX2//CTNNB1//IHH//MYOCD//WT1//KDR//TBXT//EPHA2//EPCAM//BDNF//DLG1//GDNF//ROBO2//AGT//WNT9B//GZF1//PAX8//STK3//NODAL//PAX3//FZD3//LRP2//ARID1A//PTK7//ABL2//ARHGAP…
GO:0050878	regulation of body fluid levels	1.27461	0.0319939	0.236964	CYP11B3//ADCY6//AQP2//WFS1//AQP1//F2RL1//PDGFB//GAS6//UTS2//CYBA//GUCA2B//CAD//PRLR//ALAS2//APRT//MED1//SLC30A4//SOCS2//PROC//F3//TMPRSS5//F13B//SHH//ANXA8//LNPK//RAB27A//GP1BA//ANXA7//TLR4//PDPN//CCKAR//NPR3//ADRA2C//ITGB3//C1GALT1C1//TREML1//P2RY12//MERTK//PTGER3//NPPB//FGG//CHRM1//TRPC1//NPPA//SCNN1B//SERPINF2//TP63//TMPRSS13//TMEM79//ATG7//GNAS//FERMT3//STK39//LYN//PRKCD//ADAMTS18//EPHB2
GO:0034330	cell junction organization	1.27423	0.0050782	0.0838082	GDNF//NECTIN1//CDH17//CDH13//CDH15//CLDN5//CDH2//ITGB3//SHANK2//BDNF//PDGFB//CACNA1A//AGRN//SDK2//CACNB2//CACNA2D2//DNAJA3//ANK3//COLQ//SIX4//GJB2//NFASC//EPB41L3//COL17A1//VMP1//SRC//CTNNB1//CLDN6//RAC1//TGFB2//CXADR//F2RL1//PRTN3//TESK2//THY1//ACTN2//PTPRK//ACTN1//CTBP2//SPARC//SLITRK4//IGSF9//SEPTIN11//PTPRT//WNT7A//ADGRL2//CHRNA7//HMCN1//LMX1A//IQSEC3//TSC1//SNCG//DRP2//LRRTM1//CTNNA2//LDB1//…
GO:0098771	inorganic ion homeostasis	1.27418	0.00322303	0.0642225	SLC8A3//ANXA7//ATP2C1//CD40//TRPM8//ATP2C2//CACNA1C//CHRNA7//CCL12//GCM2//HEXB//ATP2B1//PTH1R//VAPB//ATF4//CCDC22//APLP2//SLC40A1//ALAS2//ATP6V0D1//CCDC115//ACO1//TFRC//IREB2//RGD1561661//SLC39A12//SLC30A5//SLC39A8//AGT//CHP2//SLC9A5//RHCG//SLC26A4//ATP6V0D2//GRN//CLN3//IL2//F2RL1//CCR5//TRPM4//EDNRA//CCKAR//ESR1//PTGER3//GLP1R//CACNA1A//KDR//CCR7//FIS1//UTS2//PTGIR//PIK3CG//ABL2//CCR6//PLCZ1//NM…
GO:0055080	cation homeostasis	1.27391	0.00350184	0.0669263	SLC8A3//ANXA7//ATP2C1//CD40//TRPM8//ATP2C2//CACNA1C//CHRNA7//CCL12//GCM2//HEXB//ATP2B1//PTH1R//VAPB//ATF4//CCDC22//APLP2//SLC40A1//ALAS2//ATP6V0D1//CCDC115//ACO1//TFRC//IREB2//RGD1561661//SLC39A12//SLC30A5//SLC39A8//AGT//CHP2//SLC9A5//RHCG//SLC26A4//ATP6V0D2//GRN//CLN3//IL2//F2RL1//CCR5//TRPM4//EDNRA//CCKAR//ESR1//PTGER3//GLP1R//CACNA1A//KDR//CCR7//FIS1//UTS2//PTGIR//PIK3CG//ABL2//CCR6//PLCZ1//NM…
GO:0051962	positive regulation of nervous system development	1.27361	0.00599598	0.0916249	FZD3//SHH//CTNNB1//CFLAR//DAB2IP//AGT//NEU1//NF1//NGFR//DCC//GRN//RAP1A//AMIGO1//PTK7//SCARF1//RRN3//ABL2//ARHGAP35//TENM3//PPP2R5B//PLPPR5//LTK//PLK5//CREB3L2//ALKAL2//TWF2//FGFR1//LYN//DBN1//STMN2//LHX5//GLI2//HGF//CCR5//ADRA2C//BDNF//HOXD3//MMD//MMD2//NAP1L2//ECT2//TGIF2//FEZF1//NBL1//NEUROG3//ASCL1//SH3GL3//TCF4//SOCS2//TNFRSF12A//SEMA7A//AGRN//KDR//EPHB2//SEMA4D//DCX//STK24//HDAC1//OLIG2//ME…
GO:0051346	negative regulation of hydrolase activity	1.2733	0.0196562	0.18605	CSTA//WFDC3//ANGPTL3//SEMA4D//TGFB2//MARF1//TSKS//CSRNP3//CCDC8//CHP1//PPP1R35//SERPINI2//A2M//AGT//TIMP3//WFDC2//SERPINF2//SERPINB1A//LRP2//SPOCK3//SERPINB9D//SERPINA11//CD109//STFA2L1//WFDC15B//APLP2//FETUB//DFFA//PHACTR1//PHACTR2//FAM122A//PTPA//PPIF//LTF//TSC1//DAB2IP//ARRB1//HRAS//RDX//FZD10//LRCH1//CFLAR//CRYAA//HGF//AQP1//WNT9A//ARL6IP1//DHCR24//SH3RF1//SFRP2//DNAJA3//DNAJB6//GAS6//NR4A1//…
GO:0050804	modulation of chemical synaptic transmission	1.27293	0.00708066	0.102189	CACNA1A//TACR2//HTR6//CPLX2//RIN1//EPHB2//DBN1//NGFR//UTS2//CHRNA7//NF1//NPAS4//BDNF//SLC6A1//KCNC3//GRM2//CPLX4//SNCG//RIMS2//HRH1//MAP1A//HRH2//IGSF11//JPH3//YWHAG//CAMK2N2//ITPKA//EGR2//CPG1//RAC1//CAMK2G//AGT//HRAS//NETO1//KDR//GRM4//RETN//GDNF//NAT8L//GRM6//HOMER1//MAPK8IP2//GRM7//CDH2//GRIK3//CACNG3//SHANK2//CACNA2D2//MIR101-2//MIR25//MIR29B1//MIR128-2//MIR137//MIR204//MIR320A//MIR301B//MIR…
GO:0072359	circulatory system development	1.2725	0.000334407	0.0150385	WNT7A//DAB2IP//THY1//LEP//IL15//CCL12//VEZF1//EPGN//GDF2//RASIP1//SHH//PDE3B//SRPK2//UBP1//TBX4//WASF2//TAL1//EPHB2//COL23A1//ANGPTL4//FZD8//ADM2//APOLD1//MED1//FLT1//RAMP3//EREG//ENPEP//RHOB//HAND2//FGFR1//ACKR3//AGT//PDGFB//CHM//ANTXR1//EPHA2//DHCR7//TGFB2//COL5A1//EDNRA//PPP3R1//SFRP2//PITX2//CTNNB1//IHH//MYOCD//WT1//KDR//TBXT//ZFAND5//NODAL//TMEM204//EFNB2//NFATC1//PPP3CB//PDPN//TBX2//CCDC39/…
GO:0018212	peptidyl-tyrosine modification	1.27122	0.0334721	0.239784	APLP2//LEP//IL15//AGT//SHC3//FLT3//TESK2//CLK3//PDGFB//FGFR4//KDR//ERBB3//TNK2//ABL2//WEE1//LTK//EPHB2//EPHA2//FLT1//MERTK//FGFR1//LYN//SRC//FAM72A//IL2//CD40//HDAC1//TNFRSF18//HES5//INPP5F//NCF1//EPGN//EREG//PRNP//PPP2R5B//TEX101//HGF//INS1//THY1//TP53//HBEGF//GDNF//AGRN//CD74//TLR4//ITGB3//SEMA4D//MLST8//PRKCD//SFRP2//UNC119//CASS4//TAL1//GAS6//ALKAL2//SH3BP5L//CD300A
GO:0099177	regulation of trans-synaptic signaling	1.27095	0.00739372	0.105237	CACNA1A//TACR2//HTR6//CPLX2//RIN1//EPHB2//DBN1//NGFR//UTS2//CHRNA7//NF1//NPAS4//BDNF//SLC6A1//KCNC3//GRM2//CPLX4//SNCG//RIMS2//HRH1//MAP1A//HRH2//IGSF11//JPH3//YWHAG//CAMK2N2//ITPKA//EGR2//CPG1//RAC1//CAMK2G//AGT//HRAS//NETO1//KDR//PACSIN2//GRIK4//GRIK3//LRFN2//GRID2//CDH2//GRM4//RETN//GDNF//NAT8L//GRM6//HOMER1//MAPK8IP2//GRM7//CACNG3//SHANK2//CACNA2D2//MIR101-2//MIR25//MIR29B1//MIR128-2//MIR137/…
GO:0051960	regulation of nervous system development	1.27055	0.00058967	0.0206797	FZD3//SHH//CTNNB1//BDNF//NF1//TP53//AGRN//COLQ//SIX4//DPYSL2//SLC39A12//CTNNA2//SFRP2//FBXO7//GRID2//CFLAR//DAB2IP//AGT//NEU1//NGFR//DCC//GRN//RAP1A//AMIGO1//PTK7//SCARF1//RRN3//ABL2//ARHGAP35//TENM3//PPP2R5B//PLPPR5//LTK//PLK5//CREB3L2//ALKAL2//TWF2//FGFR1//LYN//DBN1//STMN2//ADCY6//PRKCSH//EFNB2//MYLIP//TBX6//TSC1//RAC1//LHX5//GLI2//CEND1//CCR5//SEMA3G//IFRD1//SEMA6C//SEMA6D//WNT7A//NEFM//NEFL//…
GO:0001819	positive regulation of cytokine production	1.27055	0.0205448	0.190923	FFAR3//GIMAP5//RT1-CE5//F2RL1//NODAL//GATA4//ATF4//LGALS9//TLR4//LBP//FLT3//TBK1//POLR3D//RIOK3//IL2//LTA//IL1R1//HRAS//IL18R1//RUNX1//P2RX7//HDAC1//HGF//CD46//CD40//CCR7//IL15//LY9//DHX9//CCR5//TBC1D23//TUT4//MMP8//CYBA//PARK7//GDF2//RIPK1//ZFP580//LEP//ARFGEF2//LY96//CD2//NR4A3//WNT11//TSPAN6//C1QBP//EREG//TYROBP//IL9//GRK2//APOA2//RGCC//AGT//SRC//ORM1//PANX3//LPL//CD74//SEMA7A//CD200//SERPINF2…
GO:1901701	cellular response to oxygen-containing compound	1.27004	5.24054e-05	0.00375249	GNAS//CHRM1//HTR5B//ADCY6//RGS9//GNA12//AGRN//RGS8//SH2B2//IGFBP1//GPLD1//GRB10//GRB14//GRB2//APOA4//MPO//CD6//TLR4//LBP//IRAK2//LY96//LYN//TUT4//LTF//CACTIN//CFLAR//PRKCD//FBP1//RXRA//APOBEC1//EEF2K//PKM//APRT//ERBB3//PDE3B//YWHAG//SRC//NCF1//PARK7//CRYGD//TP53//TPM1//PPARGC1B//ATG7//PTPRK//TRPM4//PPP3CB//ARRB1//ANO1//RAC1//OXCT1//STX4//DCPS//AQP2//CCND3//FFAR3//PTPRE//LMBRD1//INPP5F//TSC1//SOCS…
GO:0060548	negative regulation of cell death	1.26984	0.000628058	0.0214451	MIR25//MIR93//MIR106B//IL2//FOXP1//CD74//BAG3//CFLAR//MYOCD//SFRP2//GATA4//MFN2//HAND2//PAX8//ITPKB//PRKCD//AATF//BECN1//WNT7A//DUSP1//PARK7//WNT11//FAIM//SLC40A1//NAT8B//EPCAM//BDNF//CRYAA//EDNRA//GRM4//HGF//NGFR//TAX1BP1//TP63//GIMAP5//PRNP//THY1//TP53//WT1//GLP1R//GRK2//AQP1//PROC//ASIC2//ARRB1//CASP3//CTSH//EEF2K//KDR//LEP//HNF1B//PPIF//ATF5//GCM2//CLN3//ARL6IP1//HELLS//AIF1//SUPV3L1//SHH//VT…
GO:0032989	cellular component morphogenesis	1.26962	0.00280104	0.0577838	MFSD14A//RFX2//ZPBP2//FABP9//CCKAR//MAP1A//ERBB3//AMIGO1//PLPPR4//CTNNA2//SLITRK4//NDN//ANK3//SPAST//EMB//NFASC//TENM2//NECTIN1//BDNF//NGFR//DCC//DPYSL2//AGRN//LGR4//LMX1A//GAP43//SHH//SEMA6C//GLI2//ARHGAP35//EFNB2//EPHB2//RAC1//EPHA2//FEZF1//NR4A3//TGFB2//ROBO2//GFRA3//EGR2//FOXP1//ETV4//RAC2//CHN1//CFLAR//ZEB2//DCX//ATG7//B4GALT6//NFIB//TMOD1//MYBPC3//CCR5//SEMA3G//IFRD1//SEMA6D//IHH//EPB41L3//…
GO:0198738	cell-cell signaling by wnt	1.26689	0.02828	0.220886	WNT11//MIR29B1//MIR93//MIR196C//MIR106B//MIR195//WNT7A//WNT5B//KREMEN2//WNT9A//TNKS//WNT9B//LDB1//PORCN//WLS//NDP//FZD10//FZD8//PITX2//MERTK//PRKAA2//HNF1B//SFRP2//ATP6V0C//SHH//ZEB2//DIXDC1//DKK2//GRB10//SHISA2//SIX3//HMGA2//FZD3//RAC1//CTNNB1//TBXT//BCL9L//TCF7L1//GATA4//CTHRC1//PTK7//FAM53B//CCNY//BTRC//LGR4//DKK3//DAB2IP//HDAC1//MCC//PRICKLE1//LIMD1//TLE1//PPP2R3A//NPHP3//DKKL1//STK3//CDH2//T…
GO:0050808	synapse organization	1.26676	0.0210296	0.193826	GDNF//SHANK2//BDNF//PDGFB//CACNA1A//AGRN//SDK2//CDH2//CACNB2//CACNA2D2//DNAJA3//ANK3//COLQ//SIX4//CTBP2//SPARC//SLITRK4//IGSF9//SEPTIN11//PTPRT//CTNNA2//NECTIN1//EPHB2//MDGA1//WNT7A//ADGRL2//ASIC2//EEF2K//THBS2//AMIGO1//ADGRB2//LRRTM1//GRID2//ABL2//NEFL//LZTS3//NGEF//MFN2//DBN1//ITPKA//DAB2IP//CHRNA7//WASF1//NOS1AP//WASF2//EFNB2//GAP43//NPTXR//CAMKV//HOMER1//CNKSR2//ACTN1//LRFN2//LRFN3//GPC4//DLG…
GO:0010646	regulation of cell communication	1.26664	9.81594e-11	4.44671e-07	DAB2IP//GADD45B//MAP4K5//MAP3K2//TAOK1//FLT1//MAP2K6//F2RL1//GRM4//HGF//INS1//CHRNA7//ARRB1//CD74//MAP2K4//EPGN//TLR4//P2RX7//MUC20//IQGAP3//SHC2//STK39//DUSP1//DUSP9//DUSP16//DUSP2//IRAK2//GAS6//AGT//PTGER3//GRK2//GRK3//LY6G6E//APOA1//APOA2//APLP2//IKBKG//CARD10//COPS8//RIPK1//MAP3K10//ITGB3//PLCB3//RGS9//TTC21B//GLI2//IFT88//IFT81//PELI2//CD46//GALNT11//ASCL1//KHDRBS1//GNAS//ACVR1B//NODAL//GPC4…
GO:0022604	regulation of cell morphogenesis	1.26424	0.0163652	0.168307	EPB41L3//ANXA7//TPM1//DLG1//KDR//CCL7//CCL12//PLXNA2//HEXB//ARHGAP35//SEMA4D//CDC42EP2//RHOBTB3//MYO10//RDX//LIMD1//PDPN//RHOB//ITGA7//GNA12//SH3KBP1//GAS7//TTC3//BDNF//DPYSL2//CCR5//SEMA3G//IFRD1//SEMA6C//SEMA6D//WNT7A//NEFM//NEFL//TNFRSF12A//SEMA7A//TWF2//DBN1//DCX//NEUROG3//MEGF8//SEMA4G//CACNA1A//EPHB2//CDH2//CHN1//THY1//AMIGO1//ZEB2//DIXDC1//GOLGA2//ROBO2//CUX1//AKAP5//SS18L1//TBC1D24//PIAS2…
GO:0007417	central nervous system development	1.26398	0.000520393	0.0192775	GRN//GLI2//SLC17A7//B3GNT5//H3F3B//TPM3//SHANK2//ADGRL2//POU3F1//NF1//PPP3CB//ESR2//DPYSL2//FZD3//SLC17A8//LMX1A//ID4//CAPN1//ATP6V0D1//BAG3//NODAL//PCDH18//AMIGO1//ATP2B1//TBC1D23//IFT88//MDGA1//PCDH19//BRCA2//GAS8//SGCE//MED1//HESX1//PITX2//RGS8//PPP2R2B//HTR6//IREB2//FPGS//OXCT1//SIX3//FGFR1//HES5//DBN1//DFFB//DCX//ROBO2//TLR4//SHH//KCNQ3//ASCL1//LYN//AKAP5//MPST//NEFM//PTBP2//PHGDH//NEUROG3//…
GO:0050801	ion homeostasis	1.26386	0.00305117	0.0611454	NPFF//SLC12A5//RHCG//SLC8A3//ANXA7//ATP2C1//CD40//TRPM8//ATP2C2//CACNA1C//CHRNA7//CCL12//GCM2//HEXB//ATP2B1//PTH1R//VAPB//ATF4//CCDC22//APLP2//SLC40A1//ALAS2//ATP6V0D1//CCDC115//ACO1//TFRC//IREB2//RGD1561661//SLC39A12//SLC30A5//SLC39A8//AGT//CHP2//SLC9A5//SLC26A4//ATP6V0D2//GRN//CLN3//IL2//F2RL1//CCR5//TRPM4//EDNRA//CCKAR//ESR1//PTGER3//GLP1R//CACNA1A//KDR//CCR7//FIS1//UTS2//PTGIR//PIK3CG//ABL2//…
GO:0021537	telencephalon development	1.26289	0.0485168	0.287413	ZEB2//LMX1A//DLX1//AQP1//FOXP1//SECISBP2//LHX5//AKAP5//NEFM//CYP19A1//CASP3//ID4//HDAC1//DCLK2//NR4A3//TSC1//ZBTB18//NEFL//DCX//DPYSL2//FEZF1//INHBA//DIXDC1//HTR6//RNF7//MDGA1//RAC1//P2RY12//DAB2IP//SRGAP2//CTNNB1//FGFR1//ATF5//ROBO2//NFIB//SHH//SIX3//NF1//BTBD3//ATG7//TRAPPC9//ASCL1//CDH2//NDE1//SEMA7A//EPHB2//SLC8A3//SLC1A2//IFT88//HES5
GO:0006873	cellular ion homeostasis	1.26275	0.00712685	0.102434	SLC8A3//ANXA7//ATP2C1//CD40//TRPM8//ATP2C2//CACNA1C//CHRNA7//CCL12//GCM2//HEXB//ATP2B1//PTH1R//VAPB//ATF4//CCDC22//APLP2//SLC40A1//ALAS2//ATP6V0D1//CCDC115//ACO1//TFRC//IREB2//RGD1561661//SLC39A12//SLC30A5//SLC39A8//AGT//CHP2//ATP6V0D2//GRN//CLN3//IL2//F2RL1//CCR5//TRPM4//EDNRA//CCKAR//ESR1//PTGER3//GLP1R//CACNA1A//KDR//CCR7//FIS1//UTS2//PTGIR//PIK3CG//ABL2//CCR6//PLCZ1//NMB//NPFF//CMKLR1//CHRNA9…
GO:0010976	positive regulation of neuron projection development	1.26235	0.0390522	0.260126	TNFRSF12A//SEMA7A//TWF2//DBN1//BDNF//SEMA4D//DCX//GRN//SCARF1//STK24//MEGF8//PLXNA2//AMIGO1//ZEB2//DIXDC1//GOLGA2//NEFL//ROBO2//CUX1//AKAP5//SS18L1//TBC1D24//PIAS2//IL2//SHANK2//RAC1//MAPKAPK5//EEF2K//MFN2//ITPKA//HGF//DAB2IP//TMEM106B//RIMS2//CPNE6//CFLAR//AGT//NEU1//NF1//NGFR//DCC//RAP1A//PTK7//RRN3//ABL2//ARHGAP35//TENM3//PPP2R5B//PLPPR5//LTK//PLK5//CREB3L2//ALKAL2//FGFR1//LYN//STMN2
GO:0030003	cellular cation homeostasis	1.26222	0.00774348	0.107436	SLC8A3//ANXA7//ATP2C1//CD40//TRPM8//ATP2C2//CACNA1C//CHRNA7//CCL12//GCM2//HEXB//ATP2B1//PTH1R//VAPB//ATF4//CCDC22//APLP2//SLC40A1//ALAS2//ATP6V0D1//CCDC115//ACO1//TFRC//IREB2//RGD1561661//SLC39A12//SLC30A5//SLC39A8//AGT//CHP2//ATP6V0D2//GRN//CLN3//IL2//F2RL1//CCR5//TRPM4//EDNRA//CCKAR//ESR1//PTGER3//GLP1R//CACNA1A//KDR//CCR7//FIS1//UTS2//PTGIR//PIK3CG//ABL2//CCR6//PLCZ1//NMB//NPFF//CMKLR1//CHRNA9…
GO:0071407	cellular response to organic cyclic compound	1.26155	0.00416248	0.0733558	GNAS//HTR5B//ADCY6//RGS9//GNA12//ESR1//ESR2//MED1//PPARGC1B//ARID1A//TRIP4//SAFB//SCGB2A2//PIAS2//HMGA2//SRC//TP63//CYP7B1//CNOT2//RXRA//NR1D2//PAQR8//NR4A3//NR1I3//RARG//NR4A1//RGS8//PARK7//SAFB2//NODAL//FOXP1//HDAC1//TRIM24//SNW1//MIR409//NOS2//IL15//ATP2B1//COL2A1//PAWR//TMEM38A//AIF1//ATG7//TRPM4//P2RY12//TRPV1//SLC8A3//RAP1B//ATP5PO//WT1//AANAT//AQP1//EEF2K//RAP1A//PIK3CG//GPD1//AQP9//APEX1/…
GO:0048812	neuron projection morphogenesis	1.26155	0.00758567	0.10727	CCKAR//MAP1A//ERBB3//AMIGO1//PLPPR4//CTNNA2//SLITRK4//NDN//ANK3//SPAST//EMB//NFASC//TENM2//NECTIN1//BDNF//NGFR//DCC//DPYSL2//AGRN//LGR4//LMX1A//GAP43//SHH//SEMA6C//GLI2//ARHGAP35//EFNB2//EPHB2//RAC1//EPHA2//FEZF1//NR4A3//TGFB2//ROBO2//GFRA3//EGR2//FOXP1//ETV4//RAC2//CHN1//ZEB2//DCX//ATG7//B4GALT6//NFIB//CCR5//SEMA3G//IFRD1//SEMA6D//WNT7A//NEFM//NEFL//ZIC2//FZD3//TNFRSF12A//SEMA7A//TWF2//DBN1//SEM…
GO:0001568	blood vessel development	1.26145	0.0068395	0.100151	WNT7A//DAB2IP//THY1//LEP//IL15//CCL12//VEZF1//EPGN//GDF2//RASIP1//SHH//PDE3B//SRPK2//UBP1//TBX4//WASF2//TAL1//EPHB2//COL23A1//ANGPTL4//FZD8//ADM2//APOLD1//MED1//FLT1//RAMP3//EREG//ENPEP//RHOB//HAND2//FGFR1//ACKR3//EDNRA//PPP3R1//SFRP2//PITX2//CTNNB1//IHH//MYOCD//WT1//KDR//TBXT//EPHA2//CDH13//LOXL2//GPLD1//EFNB2//NR4A1//RGCC//AGT//NF1//NGFR//SPARC//THBS2//IL17F//ADGRB2//TGFB2//TCF4//LRP2//PRICKLE1…
GO:0023051	regulation of signaling	1.26064	2.14994e-10	5.02656e-07	DAB2IP//GADD45B//MAP4K5//MAP3K2//TAOK1//FLT1//MAP2K6//F2RL1//GRM4//HGF//INS1//CHRNA7//ARRB1//CD74//MAP2K4//EPGN//TLR4//P2RX7//MUC20//IQGAP3//SHC2//STK39//DUSP1//DUSP9//DUSP16//DUSP2//INPP5F//RAMP3//ECE1//IRAK2//GAS6//AGT//PTGER3//GRK2//GRK3//LY6G6E//APOA1//APOA2//APLP2//IKBKG//CARD10//COPS8//RIPK1//MAP3K10//ITGB3//PLCB3//RGS9//TTC21B//GLI2//IFT88//IFT81//PELI2//CD46//GALNT11//ASCL1//KHDRBS1//GNAS…
GO:0019725	cellular homeostasis	1.25993	0.00141595	0.0358351	NGFR//FOXA3//GCKR//SLC12A5//RHCG//SLC8A3//ANXA7//ATP2C1//CD40//TRPM8//ATP2C2//CACNA1C//CHRNA7//CCL12//GCM2//HEXB//ATP2B1//PTH1R//VAPB//ATF4//CCDC22//APLP2//SLC40A1//ALAS2//ATP6V0D1//CCDC115//ACO1//TFRC//IREB2//RGD1561661//SLC39A12//SLC30A5//SLC39A8//AGT//CHP2//ADD1//AQP1//AQP2//SLC12A8//P2RX7//SLC12A6//ATP6V0D2//GRN//CLN3//IL2//F2RL1//CCR5//TRPM4//EDNRA//CCKAR//ESR1//PTGER3//GLP1R//CACNA1A//KDR//…
GO:0007420	brain development	1.25879	0.00275025	0.0569033	SIX3//SLC8A3//SLC1A2//IFT88//FEZF1//HES5//CDH2//ZEB2//LMX1A//DLX1//LHX5//TP53//ESR2//CDKN2A//AIF1//LDB1//PTBP2//SSTR2//ZBTB18//GDF10//NFIX//HES3//EGR2//ABL2//CACNA1A//KIF27//TTC21B//SEMA6D//AQP1//ATG7//CEND1//DIXDC1//GLI2//WNT7A//GRID2//NFIB//ASCL1//FOXP1//SECISBP2//PITX2//NF1//AKAP5//NEFM//CYP19A1//CASP3//ID4//HDAC1//DCLK2//NR4A3//TSC1//NEFL//DCX//FGFR1//DPYSL2//INHBA//SHH//OLIG2//PTCHD1//TAL2//…
GO:0006468	protein phosphorylation	1.25829	1.45419e-05	0.00159371	GTPBP4//RGCC//CDKN2A//CCND3//CCNH//MAP2K6//CCR5//MAP3K2//NF1//MAPK10//TAOK1//MAP2K4//EPGN//ZFP36L2//RIPK1//MAP3K10//MAPK8IP2//STK24//MAP4K5//ITPKB//DAB2IP//GADD45B//FLT1//F2RL1//GRM4//HGF//INS1//CHRNA7//ARRB1//CD74//TLR4//P2RX7//MUC20//IQGAP3//SHC2//STK39//DUSP1//DUSP9//DUSP16//DUSP2//APOA1//AGRN//LEP//RPTOR//PIK3CG//WNT9B//PPP2R5B//ROPN1L//KIRREL2//IL2//PARK7//PRNP//PBK//EPHB2//CD109//TRAF3IP1//…
GO:0007155	cell adhesion	1.25818	0.000456337	0.0177819	NF1//THY1//TSC1//CDKN2A//AJAP1//CDH13//ITGB3//CCL25//CSF1//TGFB2//ITGA4//TNFRSF12A//EMB//PCDHA12//CDH17//FAT3//NECTIN1//NECTIN3//PCDHB5//PCDHB3//PCDH18//AMIGO1//ESAM//IGSF11//IGSF9//TENM3//PCDH19//SDK2//CDH15//PTPRT//PCDHAC1//PCDHAC2//CDH2//ROBO2//TENM2//CD6//ITGAL//GRID2//CXADR//OLR1//APOA4//FERMT3//AGT//FGG//HOXD3//CD96//ANGPTL3//MADCAM1//CTNNB1//DUSP1//PLXNA2//ERBB3//PDE3B//SEMA4D//RAC2//RELL2…
GO:0007265	Ras protein signal transduction	1.25784	0.032208	0.238047	CDH13//EDNRA//NGFR//MYO9B//CDC42EP2//RHOBTB1//RHOBTB3//EPS8L2//RAC1//RAC2//PDPN//RHOB//ARHGEF11//GNA12//AIF1//WASF1//WASF2//CYTH2//PSD//ARFGEF2//IQSEC3//RAB40B//RAB30//RAB27A//RAB20//RAP1B//RAP1A//APOA1//NF1//STMN3//RASGRF2//NGEF//NET1//ARHGEF40//ECT2//PLEKHG1//CDH2//RASIP1//ABL2//ARHGAP35//F2RL1//ARRB1//SH2B2//HRAS//MMD2//ITPKB//CSF1//DAB2IP//FBP1//EPHB2//MFN2//TGFB2//RB1//TP53//CDKN2A//DHCR24//…
GO:0010648	negative regulation of cell communication	1.25722	0.000251715	0.0129818	DUSP1//DUSP9//DUSP16//DUSP2//PTGER3//GRK2//GRK3//LY6G6E//ARRB1//APOA1//APOA2//NLRP12//RGS7BP//RGS9//ERBB3//RGS16//INPP5D//RGS8//PTGIR//P2RY12//PDE10A//PDE2A//F2RL1//GAS6//HTR6//CD300A//DAB2IP//PRKCD//SHH//DKK2//SFRP2//GRB10//SHISA2//SIX3//HMGA2//TP53//GLG1//BCL9L//RASL11B//SKOR1//HTRA3//SNX6//CD109//LRP2//DLX1//NBL1//EPN2//FAM72A//LTF//CACTIN//MTM1//ARNTL//NPRL2//TSC1//PRKAA2//BDNF//SLC6A1//PBK//…
GO:1901700	response to oxygen-containing compound	1.25616	2.01446e-06	0.000470321	UCP3//APOA4//GNAS//CHRM1//HTR5B//ADCY6//RGS9//GNA12//AGRN//RGS8//SH2B2//IGFBP1//GPLD1//GRB10//GRB14//GRB2//ESR2//MAPK10//AQP2//RAP1B//HNF1B//RAP1A//LYN//KHK//SLC6A1//PRKCD//GLP1R//CCND3//CASP3//APOA2//PFKL//SELENOS//ATG7//NCF2//CASP6//GCKR//GSTT1//A2M//MPO//CD6//TLR4//LBP//IRAK2//LY96//TUT4//LTF//CACTIN//WNT7A//DUSP1//IFI27//MMP3//AGT//CYP1A2//ETS1//NOS2//PDGFB//ESR1//PTGER3//CYP19A1//SCP2//SLC34…
GO:0022008	neurogenesis	1.25555	2.14289e-05	0.00208753	PPP2R3A//FAT3//CCKAR//ESR2//DCC//FZD3//PEX2//SH3RF1//NDN//PEX7//MDGA1//RAC1//FEZF1//PITX2//GAS6//ASCL1//NDE1//CTNNB1//DCX//GFRA3//SHH//GRN//ID4//IFRD1//DAGLA//BDNF//NF1//TP53//MAP1A//ERBB3//AMIGO1//PLPPR4//CTNNA2//SLITRK4//ANK3//SPAST//EMB//NFASC//TENM2//NECTIN1//NGFR//DPYSL2//AGRN//LGR4//LMX1A//GAP43//SEMA6C//GLI2//ARHGAP35//EFNB2//EPHB2//EPHA2//NR4A3//TGFB2//ROBO2//CASP3//CASP6//NRL//EGR2//FOXP…
GO:0022610	biological adhesion	1.25481	0.000504265	0.0190963	NF1//THY1//TSC1//CDKN2A//AJAP1//CDH13//ITGB3//CCL25//CSF1//TGFB2//ITGA4//TNFRSF12A//EMB//AATF//LGALS3BP//DLG1//GLYCAM1//PCDHGA11//LPP//NECTIN3//PCDHB5//PCDHB3//THBS2//LYVE1//AOC3//PCDH18//AMIGO1//MYBPC3//ASTL//CTNNA2//PARD3B//EFNB2//MXRA8//PCDH19//PTPRK//HAPLN4//RAC1//SSPO//MADCAM1//PDPN//ADAM2//RHOB//PDZD2//GP1BA//HES5//ITGA7//CDH2//ACKR3//CTNNB1//TNFAIP6//COL5A1//PCDHA12//CDH17//FAT3//NECTIN1//…
GO:0023057	negative regulation of signaling	1.25444	0.000284213	0.0141773	DUSP1//DUSP9//DUSP16//DUSP2//PTGER3//GRK2//GRK3//LY6G6E//ARRB1//APOA1//APOA2//NLRP12//RGS7BP//RGS9//ERBB3//RGS16//INPP5D//RGS8//PTGIR//P2RY12//PDE10A//PDE2A//F2RL1//GAS6//HTR6//CD300A//DAB2IP//PRKCD//SHH//DKK2//SFRP2//GRB10//SHISA2//SIX3//HMGA2//TP53//GLG1//BCL9L//RASL11B//SKOR1//HTRA3//SNX6//CD109//LRP2//DLX1//NBL1//EPN2//FAM72A//LTF//CACTIN//MTM1//ARNTL//NPRL2//TSC1//PRKAA2//BDNF//SLC6A1//PBK//…
GO:0048666	neuron development	1.2538	0.00052495	0.0192775	RAC1//ASCL1//CCKAR//MAP1A//ERBB3//AMIGO1//PLPPR4//CTNNA2//SLITRK4//NDN//ANK3//SPAST//EMB//NFASC//TENM2//NECTIN1//BDNF//NGFR//DCC//DPYSL2//AGRN//LGR4//LMX1A//GAP43//SHH//SEMA6C//GLI2//ARHGAP35//EFNB2//EPHB2//EPHA2//FEZF1//NR4A3//TGFB2//ROBO2//GFRA3//CASP3//CASP6//NRL//EGR2//FOXP1//ETV4//RAC2//CHN1//SLC39A12//SFRP2//FBXO7//GRID2//CFLAR//DAB2IP//AGT//NEU1//NF1//GRN//RAP1A//PTK7//SCARF1//RRN3//ABL2//…
GO:0007399	nervous system development	1.2534	4.38119e-07	0.000161735	PPP2R3A//FAT3//CCKAR//ESR2//DCC//FZD3//PEX2//SH3RF1//NDN//PEX7//MDGA1//RAC1//FEZF1//PITX2//GAS6//ASCL1//NDE1//CTNNB1//DCX//GFRA3//SHH//STK3//NODAL//PAX3//LRP2//TBXT//ARID1A//PTK7//ABL2//ARHGAP35//SFRP2//ZEB2//PRICKLE1//ZIC2//TSC1//RARG//TGFB2//GRN//ID4//IFRD1//DAGLA//BDNF//NF1//TP53//MAP1A//ERBB3//AMIGO1//PLPPR4//CTNNA2//SLITRK4//ANK3//SPAST//EMB//NFASC//TENM2//NECTIN1//NGFR//DPYSL2//AGRN//LGR4//…
GO:0006915	apoptotic process	1.25333	2.11659e-05	0.00208753	TP53//FIS1//LYN//MIR25//MIR93//MIR106B//IL2//FOXP1//CD74//HAND2//DFFA//DFFB//CASP12//NGFR//CDKN2A//CTSH//F3//RNF7//DNAJA3//PDCD2//RPS27L//BEX3//DAB2IP//NF1//BAG3//GZMB//SCN2A//CASP3//ESR2//POLB//CASP14//BRCA2//IKBKE//EPHA2//PDK1//STK24//PPIF//RPS6KA2//GRK2//AGT//CAPN1//LTK//CFLAR//MYOCD//SFRP2//GATA4//MFN2//PAX8//ITPKB//RB1//PRKCD//ARRB1//MAP2K4//TP63//AEN//TMEM109//SNW1//ETS1//ESR1//IGF2R//GDF2/…
GO:0007010	cytoskeleton organization	1.25273	0.000389298	0.0158866	NDC80//NDE1//CDK1//NEFM//MAP1A//TAOK1//TUBA1C//PARD3B//WEE1//DCLK2//CDC14B//RANBP10//CCDC8//NEFL//KIF2A//PRC1//NCKAP5L//TPPP//SPAST//TPPP2//CHP1//PSRC1//SORBS2//TPM3//CRYAA//CORO6//TPM1//TPM4//DLG1//TMSB15B2//SAMD14//PPARGC1B//ABL2//RHOBTB1//RHOBTB3//RAC1//RAC2//RHOB//ACTN1//DBN1//TMSB4X//KIF2B//STMN3//KIF18B//STMN4//STMN2//TUBGCP5//GOLGA2//CLIP2//SPEF1//PTPA//RALBP1//SEPTIN1//FBXO5//SLC16A1//HAU…
GO:0055082	cellular chemical homeostasis	1.25215	0.00343906	0.0669263	NGFR//FOXA3//GCKR//SLC12A5//RHCG//SLC8A3//ANXA7//ATP2C1//CD40//TRPM8//ATP2C2//CACNA1C//CHRNA7//CCL12//GCM2//HEXB//ATP2B1//PTH1R//VAPB//ATF4//CCDC22//APLP2//SLC40A1//ALAS2//ATP6V0D1//CCDC115//ACO1//TFRC//IREB2//RGD1561661//SLC39A12//SLC30A5//SLC39A8//AGT//CHP2//ATP6V0D2//GRN//CLN3//IL2//F2RL1//CCR5//TRPM4//EDNRA//CCKAR//ESR1//PTGER3//GLP1R//CACNA1A//KDR//CCR7//FIS1//UTS2//PTGIR//PIK3CG//ABL2//CCR6…
GO:0009968	negative regulation of signal transduction	1.25105	0.000847424	0.02551	DUSP1//DUSP9//DUSP16//DUSP2//PTGER3//GRK2//GRK3//LY6G6E//ARRB1//PTGIR//PDE10A//PDE2A//F2RL1//APOA1//GAS6//DAB2IP//PRKCD//SHH//DKK2//SFRP2//GRB10//SHISA2//SIX3//HMGA2//TP53//GLG1//BCL9L//RASL11B//SKOR1//HTRA3//SNX6//CD109//LRP2//DLX1//NBL1//EPN2//FAM72A//LTF//CACTIN//MTM1//ARNTL//NPRL2//TSC1//PRKAA2//PBK//TP63//CYP7B1//CNOT2//LGR4//IRAK3//SMPDL3B//LRRC14//CD300A//MFHAS1//LYN//NF1//STMN3//RASIP1//A…
GO:0048468	cell development	1.2507	1.27565e-06	0.000357284	FAT3//CTNNB1//ZFP830//EREG//RPS6KA2//FBXO5//TUT4//BRCA2//PDE3A//MFSD14A//RFX2//ZPBP2//FABP9//PAX3//FGF19//GDNF//SEMA3G//SHH//SEMA6C//SEMA4D//ZEB2//SEMA6D//SEMA7A//SEMA4G//NODAL//VEZF1//IFT88//COL23A1//FZD3//SFRP2//RARG//TP63//ESR1//TMEM79//SIX3//GLI2//LIMD1//PTH1R//RAC1//GRN//PITX2//HAND2//PSAP//ASCL1//HRH2//CLDN3//IHH//FRMD6//MATN4//WT1//PRSS44//H3F3B//NECTIN3//ING2//CAPZA3//TOPAZ1//KLHL10//TNK2…
GO:0006811	ion transport	1.2504	6.29963e-05	0.00441856	EDNRA//SCNN1B//PER1//P2RX7//NKAIN3//ARL6IP1//CD300A//LYN//SLC6A20//SLC38A4//SLC6A18//SLC7A15//SLC38A6//SLC38A10//PDPN//SLC22A1//ASIC2//ANO1//TRPM3//TMEM63C//PANX3//SLC47A1//PIEZO1//CHRNA9//KCNH6//KCNB2//KCNJ15//SLC12A5//AQP1//KCNQ5//KCNK5//KCNN3//TSC1//KCNJ11//KCNK9//SLC8A3//SLC9A5//SCN3B//SCN2A//SLC17A8//CATSPER3//SLC10A2//SLC13A3//SCN1A//NFATC1//CACNB2//CCR5//ATP2C1//CAMK2G//TRPM4//TRPM8//CACNA…
GO:0048667	cell morphogenesis involved in neuron differentiation	1.24978	0.0132567	0.148135	RAC1//CCKAR//MAP1A//ERBB3//AMIGO1//PLPPR4//CTNNA2//SLITRK4//NDN//ANK3//SPAST//EMB//NFASC//TENM2//NECTIN1//BDNF//NGFR//DCC//DPYSL2//AGRN//LGR4//LMX1A//GAP43//SHH//SEMA6C//GLI2//ARHGAP35//EFNB2//EPHB2//EPHA2//FEZF1//NR4A3//TGFB2//ROBO2//GFRA3//EGR2//FOXP1//ETV4//RAC2//CHN1//ZEB2//DCX//ATG7//B4GALT6//NFIB//CCR5//SEMA3G//IFRD1//SEMA6D//WNT7A//NEFM//NEFL//ZIC2//FZD3//TNFRSF12A//SEMA7A//TWF2//DBN1//SEM…
GO:0045664	regulation of neuron differentiation	1.24937	0.00588376	0.0915816	DPYSL2//SLC39A12//CTNNA2//SFRP2//FBXO7//GRID2//CFLAR//DAB2IP//AGT//NEU1//NF1//NGFR//DCC//GRN//RAP1A//AMIGO1//PTK7//SCARF1//RRN3//ABL2//ARHGAP35//TENM3//PPP2R5B//PLPPR5//LTK//PLK5//CREB3L2//ALKAL2//TWF2//FGFR1//LYN//DBN1//STMN2//ADCY6//PRKCSH//EFNB2//MYLIP//TBX6//TSC1//RAC1//BDNF//CCR5//SEMA3G//IFRD1//SEMA6C//SEMA6D//WNT7A//NEFM//NEFL//ESRP1//HES5//LMX1A//ID4//OLIG2//TTC3//DIXDC1//MED1//LBX1//ASCL…
GO:0032879	regulation of localization	1.248	1.00374e-07	4.69347e-05	AGT//SCNN1B//PER1//P2RX7//NKAIN3//ARL6IP1//LRPAP1//LRRTM1//ARRB1//TP53//CCL12//ITGB3//AOC3//ITGA4//TNFRSF18//MADCAM1//F2RL1//ZFP580//THY1//APOA1//APOA2//CD74//RGCC//DRC1//CCDC39//AKAP5//GIMAP5//TRPC3//WNT7A//ETS1//SPARC//KDR//GPLD1//GRN//FOXP1//RHOB//DAB2IP//GDF2//SRC//MCC//AQP1//CTSH//CCR6//DOCK1//TGFB2//PTGER3//P2RY12//MTUS1//CMKLR1//CSF1//CYP19A1//MMP28//RAC1//GNA12//UTS2//FGFR1//SCN3B//GNAS//…
GO:0045944	positive regulation of transcription by RNA polymerase II	1.2475	0.000651642	0.021869	MYOCD//TBXT//ERLIN1//TP53//KLF2//ATF4//ESR1//HNF1B//RXRA//NGFR//PDGFB//WT1//TEAD1//TGFB2//ATF6//CREB3L3//ATF6B//HAND2//MIR103A2//FOSB//NFATC1//EPC1//YY2//EGR2//PAX3//AATF//WNT7A//POU2F3//IL2//MYT1L//F2RL1//RGCC//PARK7//LHX5//SLC40A1//TAF2//RBM14//CD40//EPCAM//POU3F1//DAB2IP//CDH13//SS18L1//ETS1//HOXC4//TP63//PPP3CB//RB1//GLP1R//FOXA3//ESR2//CDKN2A//NFYC//ARRB1//GDNF//AGRN//CREM//NR1D2//NPAS4//ATF…
GO:2000026	regulation of multicellular organismal development	1.24729	5.77212e-06	0.000883773	FGFR4//GDNF//FGFR1//FZD3//SHH//CTNNB1//NODAL//RUNX1//LYN//WT1//HAND2//WNT9B//WNT11//BDNF//NF1//TP53//AGRN//COLQ//SIX4//PHLDB1//TGIF2//ELL3//RGCC//MYOCD//LOXL2//BCL9L//GCNT2//PDPN//TGFB2//DAB2IP//SFRP2//IRAK3//DPYSL2//SLC39A12//CTNNA2//FBXO7//GRID2//CFLAR//AGT//NEU1//NGFR//DCC//GRN//RAP1A//AMIGO1//PTK7//SCARF1//RRN3//ABL2//ARHGAP35//TENM3//PPP2R5B//PLPPR5//LTK//PLK5//CREB3L2//ALKAL2//TWF2//DBN1//S…
GO:0012501	programmed cell death	1.24705	2.59347e-05	0.0023935	TP53//FIS1//LYN//MIR25//MIR93//MIR106B//IL2//FOXP1//CD74//HAND2//DFFA//DFFB//MAP2K6//AATF//NCF1//BECN1//POLR2G//CFLAR//FAIM//CASP12//IFI27//PRKCD//TESK2//DAB2IP//ALDOC//CRYAA//NGFR//TAX1BP1//RB1//WT1//CDKN2A//DCC//AQP2//ARRB1//CASP3//DNASE1//AKTIP//POLB//GZMM//HRAS//C1QBP//IFI27L2B//CASP14//RBM5//TOPAZ1//SP110//BFAR//SH3RF1//RIPK1//TRIM39//SFRP2//DNAJA3//DRAM2//CHAC1//CDK1//INPP5D//RASSF5//PDCD2/…
GO:0009725	response to hormone	1.24686	0.000548767	0.0199433	MED1//CHRM1//AGRN//RGS8//SH2B2//IGFBP1//GPLD1//GRB10//GRB14//GRB2//ESR2//GSTT1//UCN2//AGRP//NR1D2//LGR5//RARG//ESR1//PPARGC1B//ARID1A//TRIP4//SAFB//SCGB2A2//PIAS2//GRIK4//SFTPD//WNT7A//DUSP1//IFI27//MMP3//AGT//CYP1A2//ETS1//NOS2//PDGFB//PTGER3//CYP19A1//CASP3//SCP2//SLC34A1//F3//LEP//IGFBP2//PCNA//GRN//MMP15//CBR1//UROD//RGS9//SHH//FCGR1A//BRCA2//GJB2//FLT1//HTR6//PAWR//SLC6A1//TGFB2//KCNJ11//CAS…
GO:0040012	regulation of locomotion	1.24539	0.0023374	0.0512328	TP53//CCL12//ITGB3//AOC3//ITGA4//TNFRSF18//MADCAM1//F2RL1//ZFP580//THY1//WNT7A//AGT//ETS1//SPARC//KDR//GPLD1//GRN//FOXP1//RHOB//DAB2IP//GDF2//SRC//MCC//AQP1//CTSH//CCR6//DOCK1//TGFB2//MTUS1//CMKLR1//CSF1//CYP19A1//MMP28//RAC1//GNA12//UTS2//FGFR1//STK39//RETN//PDGFB//F3//SEMA6D//APEX1//TFF2//MMP3//TMSB15B2//PLXNA2//LDB1//PITX2//TMSB4X//KIF2A//WNT11//CDH13//LAMC2//HGF//HBEGF//WNT5B//CCL7//SEMA3G//H…
GO:0010629	negative regulation of gene expression	1.24535	2.33728e-05	0.00224571	NFATC1//EPC1//PAX3//KLF3//CUX1//MYT1L//JDP2//CRYM//HIVEP1//TENM2//IFI27//POU3F1//DAB2IP//FBP1//MYOCD//TP63//RB1//TP53//WT1//ESR1//ESR2//CCND3//DLG1//RXRA//MAPK10//LEP//CREM//HNF1B//PCNA//NR1D2//COPS2//PER1//HES7//SPOP//LOXL2//ID4//TRIM27//NFIB//TBXT//LIN37//NODAL//SHH//ZFP697//IGHMBP2//PEX2//DLX1//SP5//PHF19//C1QBP//FOXP1//ARID1A//HDAC1//CNOT2//TRPS1//SOX14//TBX2//TBX4//SIRT7//OLIG2//GLI2//TPR//K…
GO:2000113	negative regulation of cellular macromolecule biosynthetic process	1.24474	0.000355107	0.0150953	NFATC1//EPC1//PAX3//KLF3//CUX1//MYT1L//JDP2//CRYM//HIVEP1//TENM2//IFI27//POU3F1//DAB2IP//FBP1//MYOCD//TP63//RB1//TP53//WT1//ESR1//ESR2//CCND3//DLG1//RXRA//MAPK10//LEP//CREM//HNF1B//PCNA//NR1D2//COPS2//PER1//HES7//SPOP//LOXL2//ID4//TRIM27//NFIB//TBXT//LIN37//NODAL//SHH//ZFP697//IGHMBP2//PEX2//DLX1//SP5//PHF19//C1QBP//FOXP1//ARID1A//HDAC1//CNOT2//TRPS1//SOX14//TBX2//TBX4//SIRT7//OLIG2//GLI2//TPR//K…
GO:0030099	myeloid cell differentiation	1.24458	0.0414989	0.269455	LYN//TMEM14C//ADD1//CASP3//ALAS2//AHSP//MFHAS1//TAL1//CLEC1B//ACTN1//LBR//IL3RA//THOC5//MED1//PDE2A//IL15//EIF2AK1//CSF1//NFATC1//FOXP1//TYROBP//EPHA2//TFRC//IREB2//CTNNB1//CYP19A1//RUNX1//INPP5D//WASF2//THPO//SRC//GIMAP5//CAMK4//KLF2//RB1//RARG//ITPKB//TWIST2//LEP//MIR125A//LDB1//ETS1//INHBA//ACVR1B//RIPK1//CD74//CLEC2D//NF1//LRRC17//FBN1//GNAS//PPARGC1B//HBB//BPGM//ARID4A//CD109//F2RL1//CCR7//P…
GO:0001667	ameboidal-type cell migration	1.2438	0.0405856	0.265796	PAX3//FGF19//GDNF//SEMA3G//SHH//SEMA6C//SEMA4D//ZEB2//SEMA6D//SEMA7A//SEMA4G//KDR//GPLD1//EFNB2//NR4A1//PITX2//HAND2//SRGAP2//ITGA4//TBXT//WNT7A//AGT//ETS1//SPARC//GRN//ITGB3//FOXP1//ZFP580//RHOB//DAB2IP//GDF2//SRC//MCC//AQP1//CTSH//CCR6//DOCK1//TGFB2//ZFAND5//ARID5B//RAC1//GNA12//UTS2//FGFR1//P2RY12//MEGF8//NODAL//APOA1//NF1//EPHA2//CD40//PDGFB//TMSB4X//RGCC//CDH13//LOXL2//HBEGF//WNT11//CARD10//…
GO:0048878	chemical homeostasis	1.24306	0.000827458	0.0250163	NGFR//FOXA3//GCKR//ADCY6//AQP2//WFS1//AQP1//NPFF//SLC12A5//RHCG//SLC8A3//ANXA7//ATP2C1//CD40//TRPM8//ATP2C2//CACNA1C//CHRNA7//CCL12//GCM2//HEXB//ATP2B1//PTH1R//VAPB//ATF4//CCDC22//APLP2//SLC40A1//ALAS2//ATP6V0D1//CCDC115//ACO1//TFRC//IREB2//RGD1561661//SLC39A12//SLC30A5//SLC39A8//AGT//CHP2//SLC9A5//SLC26A4//ATP6V0D2//GRN//CLN3//IL2//F2RL1//CCR5//TRPM4//EDNRA//CCKAR//ESR1//PTGER3//GLP1R//CACNA1A//…
GO:1901137	carbohydrate derivative biosynthetic process	1.24287	0.0209115	0.193395	B4GALT6//ST8SIA2//ST8SIA3//ST6GALNAC3//B4GALNT1//XYLT2//GNPNAT1//ACSS1//APRT//ADCY6//ADCY7//NPPC//NPPA//NPPB//GUCY1B2//GUCY2C//NME6//GUK1//AMPD1//CAD//B3GNT5//B3GAT1//ST6GAL1//ST8SIA1//B3GALT5//B3GALNT2//B3GNT6//COG7//GCNT2//B3GNT8//TRIP11//OSTC//ST8SIA5//GOLGA2//ENTPD5//RPN2//MGAT5//ALG14//C1GALT1C1//PIGP//GPAA1//MPPE1//PIGC//ST6GALNAC5//PKM//FKRP//GOLPH3//RRM1//PDK1//CTNNB1//HS3ST5//ACOT7//ATP5…
GO:0032270	positive regulation of cellular protein metabolic process	1.24231	0.000164463	0.00975552	DAB2IP//GADD45B//MAP4K5//MAP3K2//TAOK1//FLT1//MAP2K6//F2RL1//GRM4//HGF//INS1//CHRNA7//ARRB1//CD74//MAP2K4//EPGN//TLR4//P2RX7//MUC20//IQGAP3//SHC2//STK39//IL2//FLT3//FGF19//AKAP5//CD40//PROM2//CRYAA//EDNRA//GNAS//PTGER3//CCND3//GRK3//KDR//AGRN//CD6//FBH1//AKTIP//CLN3//HRAS//AIF1//EIF4G3//PELI2//SEMA4D//RIPK1//CLIP3//RB1CC1//PRR5//SEMA7A//RAC1//FZD8//AKAP11//PLAUR//GATA4//GAS6//ODAM//LYN//THPO//HDA…
GO:0002683	negative regulation of immune system process	1.24231	0.0341094	0.239784	A2M//PPP3CB//RT1-DOB//TAPBPL//RT1-CE5//CD96//APOA1//APOA2//LYN//TRIM27//ZFP35//GPX2//SELENOS//CD74//CYP19A1//MMP28//IRAK3//TGFB2//RUNX1//INPP5D//CDKN2A//CASP3//TYROBP//CD300A//PAWR//LGALS9//ITPKB//ZC3H8//IHH//TSPAN6//C1QBP//RIOK3//DLG1//SFTPD//SHH//VTCN1//PLA2G2F//CLEC2D//TFF2//CD200//FLT3//FBXO7//TWIST2//LDB1//TAL1//THOC5//NF1//LRRC17//FBN1//CTNNB1//GRN//CD46//CR1L//PRNP//IL2//TRAF3IP1//THY1//GI…
GO:0048585	negative regulation of response to stimulus	1.24192	0.000179004	0.0103763	DUSP1//DUSP9//DUSP16//DUSP2//A2M//PPP3CB//PTGER3//GRK2//GRK3//LY6G6E//ARRB1//CYP19A1//RT1-CE5//CD96//APOA1//APOA2//TRIM27//ZFP35//GPX2//SELENOS//NLRP12//RGS7BP//RGS9//ERBB3//RGS16//INPP5D//RGS8//PDGFB//PTGIR//PDE10A//PDE2A//MMP28//F2RL1//GAS6//IRAK3//TGFB2//HTR6//DAB2IP//PRKCD//SHH//DKK2//SFRP2//GRB10//SHISA2//SIX3//HMGA2//PROC//TP53//GLG1//BCL9L//RASL11B//SKOR1//HTRA3//SNX6//CD109//LRP2//DLX1//N…
GO:1901615	organic hydroxy compound metabolic process	1.24168	0.02934	0.224662	PPIP5K1//ITPKA//SORD//ALDH1B1//GK2//ANGPTL3//LEP//GPD1//CYP2D4//MED1//TPO//DIO2//DUOX2//SGPP2//APOA5//APOA4//APOA1//DHCR24//DHCR7//PRKAA2//MVK//LBR//AMACR//CYP7B1//PEX2//SLC27A5//HSD3B7//SPR//PTS//QDPR//APOA2//CYP11B3//LDLRAP1//APLP2//FDXR//CYP19A1//ARV1//SLC10A2//PLTP//LIPA//SC5D//MSMO1//PARK7//DKK3//PLCB3//ITPKB//IP6K1//IP6K2//SCP2//PLCZ1//CYP2R1//CRYM//IYD//DDC//CHRNA7//TGFB2//TRPC1//RBP2//DHR…
GO:0044092	negative regulation of molecular function	1.24122	0.00151758	0.0373484	DUSP1//DUSP9//DUSP16//DUSP2//PARK7//NF1//RB1//THY1//CDKN2A//CAMK2N1//TRIM27//GADD45B//DNAJA3//PPM1E//DBNDD2//CAMK2N2//CHP1//AKAP5//NPR3//GPR87//CCDC22//TMSB4X//CSTA//WFDC3//ANGPTL3//SEMA4D//TGFB2//MARF1//TSKS//CSRNP3//CCDC8//PPP1R35//SERPINI2//A2M//AGT//TIMP3//WFDC2//SERPINF2//SERPINB1A//LRP2//SPOCK3//SERPINB9D//SERPINA11//CD109//STFA2L1//WFDC15B//APLP2//FETUB//FAM72A//DFFA//TMIGD3//DAB2IP//CD200…
GO:0045595	regulation of cell differentiation	1.24119	3.22867e-05	0.00273961	FZD3//SHH//CTNNB1//NODAL//LYN//WNT9B//BDNF//NF1//TP53//PAX7//PHLDB1//ELL3//RGCC//MYOCD//LOXL2//BCL9L//GCNT2//PDPN//TGFB2//DAB2IP//SFRP2//LPL//ALOX15B//CSF1//ITGB3//TTC3//RBM24//DPYSL2//SLC39A12//CTNNA2//FBXO7//GRID2//CFLAR//AGT//NEU1//NGFR//DCC//GRN//RAP1A//AMIGO1//PTK7//SCARF1//RRN3//ABL2//ARHGAP35//TENM3//PPP2R5B//PLPPR5//LTK//PLK5//CREB3L2//ALKAL2//TWF2//FGFR1//DBN1//STMN2//ADCY6//PRKCSH//EFNB…
GO:0031175	neuron projection development	1.24034	0.00182897	0.0421986	CCKAR//MAP1A//ERBB3//AMIGO1//PLPPR4//CTNNA2//SLITRK4//NDN//ANK3//SPAST//EMB//NFASC//TENM2//NECTIN1//BDNF//NGFR//DCC//DPYSL2//AGRN//LGR4//LMX1A//GAP43//SHH//SEMA6C//GLI2//ARHGAP35//EFNB2//EPHB2//RAC1//EPHA2//FEZF1//NR4A3//TGFB2//ROBO2//GFRA3//CASP3//CASP6//EGR2//FOXP1//ETV4//RAC2//CHN1//SLC39A12//SFRP2//FBXO7//GRID2//CFLAR//DAB2IP//AGT//NEU1//NF1//GRN//RAP1A//PTK7//SCARF1//RRN3//ABL2//TENM3//PPP2R…
GO:0051240	positive regulation of multicellular organismal process	1.23995	3.0477e-05	0.00267207	FGFR4//GDNF//FGFR1//LGALS9//LEP//LURAP1//EREG//CHRNA7//FZD3//SHH//CTNNB1//FFAR3//GIMAP5//RT1-CE5//F2RL1//TPM1//PDGFB//GAS6//TRPM4//SCN3B//NPPA//UTS2//HRC//TLR4//PDPN//NODAL//GATA4//ATF4//WNT7A//AGT//ETS1//SPARC//KDR//GPLD1//GRN//ITGB3//FOXP1//ZFP580//RHOB//BECN1//NR4A3//HAND2//ECE1//AQP1//CTSH//CCR6//DOCK1//TGFB2//SRC//RGCC//MYOCD//LOXL2//BCL9L//GCNT2//APOA5//IRAK3//CFLAR//DAB2IP//NEU1//NF1//NGFR…
GO:0016310	phosphorylation	1.23887	7.91487e-06	0.00102805	GTPBP4//RGCC//CDKN2A//CCND3//CCNH//MAP2K6//CCR5//MAP3K2//NF1//MAPK10//TAOK1//MAP2K4//EPGN//ZFP36L2//RIPK1//MAP3K10//MAPK8IP2//STK24//MAP4K5//ITPKB//DAB2IP//GADD45B//FLT1//F2RL1//GRM4//HGF//INS1//CHRNA7//ARRB1//CD74//TLR4//P2RX7//MUC20//IQGAP3//SHC2//STK39//DUSP1//DUSP9//DUSP16//DUSP2//APOA1//AGRN//LEP//RPTOR//PIK3CG//WNT9B//PPP2R5B//ROPN1L//KIRREL2//IL2//PARK7//PRNP//PBK//EPHB2//CD109//TRAF3IP1//…
GO:0009966	regulation of signal transduction	1.23875	1.87941e-07	8.23886e-05	DAB2IP//GADD45B//MAP4K5//MAP3K2//TAOK1//FLT1//MAP2K6//F2RL1//GRM4//HGF//INS1//CHRNA7//ARRB1//CD74//MAP2K4//EPGN//TLR4//P2RX7//MUC20//IQGAP3//SHC2//STK39//DUSP1//DUSP9//DUSP16//DUSP2//IRAK2//GAS6//PTGER3//GRK2//GRK3//LY6G6E//APLP2//AGT//IKBKG//CARD10//COPS8//RIPK1//MAP3K10//ITGB3//PLCB3//RGS9//TTC21B//GLI2//IFT88//IFT81//PELI2//CD46//GALNT11//ASCL1//SH2B2//KHDRBS1//SH3BP2//SH2D2A//GRB10//LDLRAP1//…
GO:0051338	regulation of transferase activity	1.23858	0.00458283	0.0785917	GTPBP4//RGCC//CDKN2A//CCND3//CCNH//DAB2IP//GADD45B//MAP4K5//MAP3K2//TAOK1//FLT1//MAP2K6//F2RL1//GRM4//HGF//INS1//CHRNA7//ARRB1//CD74//MAP2K4//EPGN//TLR4//P2RX7//MUC20//IQGAP3//SHC2//STK39//DUSP1//DUSP9//DUSP16//DUSP2//PARK7//NF1//RB1//THY1//CAMK2N1//TRIM27//DNAJA3//PPM1E//DBNDD2//CAMK2N2//CHP1//PRLR//APLP2//AGT//IKBKG//CARD10//COPS8//RIPK1//MAP3K10//FAM72A//WNT11//PRKCD//PDGFB//PRNP//DLG1//GPRC5C…
GO:0033993	response to lipid	1.23843	0.000601086	0.0209752	ESR1//ESR2//MED1//PPARGC1B//ARID1A//TRIP4//SAFB//SCGB2A2//PIAS2//CD6//TLR4//LBP//IRAK2//LY96//LYN//TUT4//LTF//CACTIN//GRIK4//SFTPD//WNT7A//DUSP1//IFI27//MMP3//AGT//CYP1A2//ETS1//NOS2//PDGFB//PTGER3//CYP19A1//CASP3//SCP2//SLC34A1//F3//LEP//IGFBP2//PCNA//GRN//MMP15//CBR1//UROD//RGS9//SHH//FCGR1A//BRCA2//GJB2//FLT1//HTR6//PAWR//SLC6A1//TGFB2//KCNJ11//CASP6//CTNNB1//IHH//SOCS2//UGT1A6//CCR5//CSF2RB//…
GO:0060537	muscle tissue development	1.23838	0.0339628	0.239784	PITX2//MIR1//MED1//TGFB2//LRP2//GATA4//CFLAR//NF1//ERBB3//FOXP1//SIX4//SVIL//SGCE//PAX7//ZBTB18//SIN3B//ITGA7//SHH//IFRD1//MEGF10//EGR2//NGFR//RB1//COPS2//ZFP689//BCL9L//GTF3C5//MAFF//SNW1//NR4A1//BDNF//MTM1//CTNNB1//TBX2//NDUFV2//MYBPC3//CXADR//HOMER1//STAC3//MYORG//ACTN1//TP63//DLG1//ZFAND5//IHH//MYOCD//ARID1A//IFT88//TSC1//TPM1//RXRA//ACTN2//ATG7//SGCB//CDK1//RIPK1//FGFR1//WT1//SORBS2//AGT//NP…
GO:0051247	positive regulation of protein metabolic process	1.23811	0.000125353	0.00799298	DAB2IP//GADD45B//MAP4K5//MAP3K2//TAOK1//FLT1//MAP2K6//F2RL1//GRM4//HGF//INS1//CHRNA7//ARRB1//CD74//MAP2K4//EPGN//TLR4//P2RX7//MUC20//IQGAP3//SHC2//STK39//IL2//FLT3//FGF19//AKAP5//CD40//PROM2//CRYAA//EDNRA//GNAS//PTGER3//CCND3//GRK3//KDR//AGRN//CD6//FBH1//AKTIP//CLN3//HRAS//AIF1//EIF4G3//PELI2//SEMA4D//RIPK1//CLIP3//RB1CC1//PRR5//SEMA7A//RAC1//FZD8//AKAP11//PLAUR//GATA4//GAS6//ODAM//LYN//THPO//HDA…
GO:0009887	animal organ morphogenesis	1.23722	0.00209567	0.0475027	WNT7A//COL2A1//CHAD//TGFB2//AGT//WT1//DLG1//GDNF//SHH//WNT9B//GZF1//PAX8//CTNNB1//PPP2R3A//FGFR4//FGFR1//NODAL//TBX2//CCDC39//NPHP3//TBX6//ZIC3//CCDC103//LBX1//GATA4//HAND2//IHH//GNAS//PEX7//NAB1//NECTIN1//CRYAA//NECTIN3//RAC1//MIR1//TBXT//MYBPC3//COL5A1//LRP2//MEGF8//TEAD1//ROBO2//WNT11//SFRP2//DHRS3//MED1//PITX2//SIX3//ARID1A//TRIP11//COL9A1//RARG//NPPC//MATN4//POLB//FAT3//SDK2//PROM1//EPHA2//A…
GO:0044093	positive regulation of molecular function	1.23706	0.000165513	0.00975552	DAB2IP//GADD45B//MAP4K5//MAP3K2//TAOK1//FLT1//MAP2K6//F2RL1//GRM4//HGF//INS1//CHRNA7//ARRB1//CD74//MAP2K4//EPGN//TLR4//P2RX7//MUC20//IQGAP3//SHC2//STK39//CASP12//NGFR//CDKN2A//CTSH//F3//RNF7//DNAJA3//PDCD2//RPS27L//PRLR//AGT//SHH//IKBKG//CARD10//COPS8//RIPK1//MAP3K10//APOC2//GPLD1//PPARGC1B//ESR1//HRAS//ABL2//FGFR1//CHP2//SFRP2//PSMD14//ADRM1//CFLAR//NOS2//GUCA2B//ARL1//PCNA//PRKCD//ADD1//AGRN//C…
GO:0035556	intracellular signal transduction	1.23679	2.3292e-06	0.000470321	MAP2K6//CCR5//MAP3K2//NF1//MAPK10//TAOK1//MAP2K4//EPGN//ZFP36L2//RIPK1//MAP3K10//MAPK8IP2//STK24//MAP4K5//ITPKB//DAB2IP//GADD45B//FLT1//F2RL1//GRM4//HGF//INS1//CHRNA7//ARRB1//CD74//TLR4//P2RX7//MUC20//IQGAP3//SHC2//STK39//DUSP1//DUSP9//DUSP16//DUSP2//TP53//RPL26//BRCA2//RPS27L//UCN2//ADGRL2//CXCL9//GNAS//PTGER3//GLP1R//ADCY6//MC4R//ADRB3//PTGIR//LGR5//CXCL11//ADGRB2//ADM2//PTH1R//RAMP3//ADCY7//SH…
GO:0050767	regulation of neurogenesis	1.23623	0.00384653	0.0706272	FZD3//SHH//CTNNB1//BDNF//NF1//TP53//DPYSL2//SLC39A12//CTNNA2//SFRP2//FBXO7//GRID2//CFLAR//DAB2IP//AGT//NEU1//NGFR//DCC//GRN//RAP1A//AMIGO1//PTK7//SCARF1//RRN3//ABL2//ARHGAP35//TENM3//PPP2R5B//PLPPR5//LTK//PLK5//CREB3L2//ALKAL2//TWF2//FGFR1//LYN//DBN1//STMN2//ADCY6//PRKCSH//EFNB2//MYLIP//TBX6//TSC1//RAC1//CCR5//SEMA3G//IFRD1//SEMA6C//SEMA6D//WNT7A//NEFM//NEFL//ESRP1//HES5//YWHAG//LMX1A//ID4//OLIG2…
GO:0010558	negative regulation of macromolecule biosynthetic process	1.23553	0.000427533	0.0168467	NFATC1//EPC1//PAX3//KLF3//CUX1//MYT1L//JDP2//CRYM//HIVEP1//TENM2//IFI27//POU3F1//DAB2IP//FBP1//MYOCD//TP63//RB1//TP53//WT1//ESR1//ESR2//CCND3//DLG1//RXRA//MAPK10//LEP//CREM//HNF1B//PCNA//NR1D2//COPS2//PER1//HES7//SPOP//LOXL2//ID4//TRIM27//NFIB//TBXT//LIN37//NODAL//SHH//ZFP697//IGHMBP2//PEX2//DLX1//SP5//PHF19//C1QBP//FOXP1//ARID1A//HDAC1//CNOT2//TRPS1//SOX14//TBX2//TBX4//SIRT7//OLIG2//GLI2//TPR//K…
GO:0051345	positive regulation of hydrolase activity	1.2343	0.0160019	0.165542	CASP12//NGFR//CDKN2A//CTSH//F3//RNF7//DNAJA3//PDCD2//RPS27L//AGT//APOC2//GPLD1//PPARGC1B//ESR1//HRAS//ABL2//FLT1//FGFR1//CHP2//SFRP2//PSMD14//ADRM1//CFLAR//ARL1//PCNA//PRKCD//PTPA//CD300A//PAWR//TOR1AIP1//TPM1//GTF2H4//AHSA2//DNAJC9//DNAJA2//TNFSF10//ARRB1//FIS1//NODAL//F2RL1//WNT11//CD40//DAB2IP//RIN1//NF1//THY1//GNAS//CHM//MYO9B//AGRN//CCL7//CCL12//STXBP5L//LARS1//RGS9//RAP1A//ARHGAP28//GIT2//A…
GO:0065008	regulation of biological quality	1.23403	5.13646e-10	9.00678e-07	BRCA2//RECQL4//DCLRE1B//TERF2//APEX1//CACNA1A//ARHGEF11//CLN3//SCN1A//GIMAP5//CCKAR//GPX2//ARRDC3//TRPV1//PTGER3//NGFR//FOXA3//GCKR//FLT3//CASP3//IKBKG//LYN//RB1//GNAS//COL2A1//COL9A1//CTNNB1//AIPL1//SLC28A2//SH2B2//CHRNA7//AGT//PCSK5//ENPEP//CYP11B3//ADRB3//GRK2//HRC//MYBPC3//IRX5//SERPINF2//RPS6KA2//ARL6IP1//SLC40A1//ITPKB//CD74//ASIC2//RASL10B//ATP2B1//NOS1AP//FFAR3//TPM1//MIR29B1//KCNK6//KLK1…
GO:0009653	anatomical structure morphogenesis	1.23354	1.15092e-06	0.000336357	CDH17//CDH13//ADD1//HGF//LIPA//P2RX7//KLHL10//KLF2//RHOBTB1//EPHB2//LRATD1//THOC5//CDH15//ECT2//EPB42//MED1//PDPN//GP1BA//TGFB2//CDH2//FAT3//CTNNB1//WNT7A//COL2A1//CHAD//DAB2IP//THY1//LEP//IL15//CCL12//VEZF1//EPGN//GDF2//RASIP1//SHH//PDE3B//SRPK2//UBP1//TBX4//WASF2//TAL1//COL23A1//ANGPTL4//FZD8//ADM2//APOLD1//FLT1//RAMP3//EREG//ENPEP//RHOB//HAND2//FGFR1//ACKR3//EDNRA//PPP3R1//SFRP2//PITX2//IHH//M…
GO:0007610	behavior	1.23351	0.0113917	0.134678	GRM7//BDNF//ESR2//MAPK8IP2//UBR3//APLP2//HAND2//CCKAR//ABL2//SNCG//AGT//EGR2//SHC3//MME//PRNP//GLP1R//CHRNA7//CASP3//EPHB2//LHX8//SLC8A3//SHANK2//SLC12A5//GRM4//NPAS4//JPH3//HTR6//SLC6A1//RIN1//HRH1//SCN2A//MAP1A//CYP7B1//HRH2//LMX1A//NETO1//KCNK10//SLC17A7//CAMK4//NHLH2//APRT//GRM6//HEXB//FIGN//TAL1//OLFM2//LRRTM1//OXR1//CACNA1C//CACNA1A//ATG7//CEND1//SCN1A//PRLHR//AGRP//HCRTR1//HCRTR2//MC4R//NP…
GO:0042592	homeostatic process	1.23343	4.99596e-05	0.00368859	BRCA2//RECQL4//DCLRE1B//TERF2//APEX1//GIMAP5//CCKAR//GPX2//ARRDC3//TRPV1//PTGER3//NGFR//FOXA3//GCKR//FLT3//CASP3//IKBKG//LYN//RB1//GNAS//COL2A1//COL9A1//CTNNB1//AIPL1//SLC28A2//SH2B2//SLC40A1//ITPKB//CD74//ADCY6//AQP2//WFS1//AQP1//NPFF//SLC12A5//RHCG//SLC8A3//ANXA7//ATP2C1//CD40//TRPM8//ATP2C2//CACNA1C//CHRNA7//CCL12//GCM2//HEXB//ATP2B1//PTH1R//VAPB//ATF4//CCDC22//APLP2//ALAS2//ATP6V0D1//CCDC115/…
GO:0048608	reproductive structure development	1.23187	0.0254215	0.207739	CAPN5//ESR2//KDR//INHBA//ZFP830//ADRM1//LEP//CBR1//AGT//SRC//ESR1//EREG//A2M//CYP19A1//PLEKHA1//CASP12//CASP3//MME//IL11RA1//RXRA//NODAL//NDP//PDGFB//MED1//WT1//IRX5//H3F3B//TNFSF10//GDNF//LHX9//LRP2//AMHR2//AGO4//SIX4//KLHL10//ARID5B//RHOBTB3//SFRP2//GATA4//PITX2//ADAM1A//ADAM2//MFN2//RRM1//TGFB2//HMGA2//BRCA2//LHX8//LGR4//SHH//DHCR24//WNT9B//CTNNB1//TP63//GLI2//GRK2//ARRB1//CENPI//GJB2//HNF1B//…
GO:0120035	regulation of plasma membrane bounded cell projection organization	1.23131	0.00976517	0.122747	RAC1//EPHA2//TWF2//AQP1//WASF2//RAC2//DPYSL2//SLC39A12//CTNNA2//SFRP2//FBXO7//GRID2//CFLAR//DAB2IP//AGT//NEU1//NF1//NGFR//DCC//GRN//RAP1A//AMIGO1//PTK7//SCARF1//RRN3//ABL2//ARHGAP35//TENM3//PPP2R5B//PLPPR5//LTK//PLK5//CREB3L2//ALKAL2//FGFR1//LYN//DBN1//STMN2//ADCY6//PRKCSH//EFNB2//MYLIP//TBX6//TSC1//BDNF//CCR5//SEMA3G//IFRD1//SEMA6C//SEMA6D//WNT7A//NEFM//NEFL//F2RL1//CDC42EP2//TNFRSF12A//SEMA7A//…
GO:0010975	regulation of neuron projection development	1.23117	0.0209413	0.193395	CFLAR//DAB2IP//AGT//NEU1//NF1//NGFR//DCC//GRN//RAP1A//AMIGO1//PTK7//SCARF1//RRN3//ABL2//ARHGAP35//TENM3//PPP2R5B//PLPPR5//LTK//PLK5//CREB3L2//ALKAL2//TWF2//FGFR1//LYN//DBN1//STMN2//ADCY6//PRKCSH//EFNB2//MYLIP//TBX6//TSC1//BDNF//DPYSL2//CCR5//SEMA3G//IFRD1//SEMA6C//SEMA6D//WNT7A//NEFM//NEFL//TNFRSF12A//SEMA7A//SEMA4D//DCX//STK24//INPP5F//NEUROG3//MEGF8//SEMA4G//CACNA1A//EPHB2//CDH2//CHN1//THY1//PL…
GO:0048870	cell motility	1.23087	0.000297128	0.0141773	WASF2//PAX3//FGF19//GDNF//SEMA3G//SHH//SEMA6C//SEMA4D//ZEB2//SEMA6D//SEMA7A//SEMA4G//FAT3//CCKAR//ESR2//DCC//FZD3//PEX2//SH3RF1//NDN//PEX7//MDGA1//RAC1//FEZF1//PITX2//GAS6//ASCL1//NDE1//CTNNB1//DCX//GFRA3//KDR//GPLD1//EFNB2//NR4A1//LBP//TRPM4//CCR7//AOC3//CCR6//PDGFB//MYO9B//CCL7//CCL12//CCL25//FLT1//CCL26//TP53//ITGB3//ITGA4//TNFRSF18//MADCAM1//F2RL1//ZFP580//THY1//HAND2//SRGAP2//ABL2//P2RY12//T…
GO:0051674	localization of cell	1.23087	0.000297128	0.0141773	WASF2//PAX3//FGF19//GDNF//SEMA3G//SHH//SEMA6C//SEMA4D//ZEB2//SEMA6D//SEMA7A//SEMA4G//FAT3//CCKAR//ESR2//DCC//FZD3//PEX2//SH3RF1//NDN//PEX7//MDGA1//RAC1//FEZF1//PITX2//GAS6//ASCL1//NDE1//CTNNB1//DCX//GFRA3//KDR//GPLD1//EFNB2//NR4A1//LBP//TRPM4//CCR7//AOC3//CCR6//PDGFB//MYO9B//CCL7//CCL12//CCL25//FLT1//CCL26//TP53//ITGB3//ITGA4//TNFRSF18//MADCAM1//F2RL1//ZFP580//THY1//HAND2//SRGAP2//ABL2//P2RY12//T…
GO:0043549	regulation of kinase activity	1.23044	0.00913987	0.118279	GTPBP4//RGCC//CDKN2A//CCND3//CCNH//DAB2IP//GADD45B//MAP4K5//MAP3K2//TAOK1//FLT1//MAP2K6//F2RL1//GRM4//HGF//INS1//CHRNA7//ARRB1//CD74//MAP2K4//EPGN//TLR4//P2RX7//MUC20//IQGAP3//SHC2//STK39//DUSP1//DUSP9//DUSP16//DUSP2//PARK7//NF1//RB1//THY1//CAMK2N1//TRIM27//DNAJA3//PPM1E//DBNDD2//CAMK2N2//CHP1//PRLR//APLP2//AGT//IKBKG//CARD10//COPS8//RIPK1//MAP3K10//FAM72A//WNT11//PRKCD//PDGFB//PRNP//DLG1//GPRC5C…
GO:0006928	movement of cell or subcellular component	1.23034	5.14229e-05	0.00375249	WASF2//PAX3//FGF19//GDNF//SEMA3G//SHH//SEMA6C//SEMA4D//ZEB2//SEMA6D//SEMA7A//SEMA4G//FAT3//CCKAR//ESR2//DCC//FZD3//PEX2//SH3RF1//NDN//PEX7//MDGA1//RAC1//FEZF1//PITX2//GAS6//ASCL1//NDE1//CTNNB1//DCX//GFRA3//KDR//GPLD1//EFNB2//NR4A1//LBP//TRPM4//CCR7//AOC3//CCR6//PDGFB//MYO9B//CCL7//CCL12//CCL25//FLT1//CCL26//TP53//ITGB3//ITGA4//TNFRSF18//MADCAM1//F2RL1//ZFP580//THY1//HAND2//CCDC39//CCDC151//RSPH9/…
GO:0009628	response to abiotic stimulus	1.22997	0.000580868	0.0205062	BECN1//NPPC//CFLAR//PRKCD//MMP3//CAMK2G//ALDOC//BDNF//CRYAA//EDNRA//ETS1//NF1//NOS2//NPPA//PDGFB//MYOCD//SCNN1B//LTA//NPPB//CHRNA7//ALDH3A1//CASP3//KDR//LEP//PKM//UCP3//ALAS2//LOXL2//UTS2//TLR4//GPR182//SHH//PLOD2//LIMD1//ANGPTL4//APOLD1//FLT1//TFRC//CLDN3//CYBA//TGFB2//ECE1//SORD//APOBEC1//SLC6A18//SLC12A5//AQP1//AQP2//RAC1//ASIC2//ARRB1//CHRM1//AIPL1//DYNLRB1//SLC1A2//STRBP//CACNA1C//HRH1//HRH2…
GO:0007507	heart development	1.22989	0.0165154	0.169355	NODAL//SHH//TBX2//CCDC39//NPHP3//TBX6//ZIC3//CCDC103//LBX1//GATA4//HAND2//IHH//MIR1//COL2A1//TBXT//MYBPC3//TGFB2//COL5A1//LRP2//MEGF8//TEAD1//ROBO2//WNT11//SFRP2//DHRS3//KDR//STK3//PDE2A//PITX2//NFATC1//RB1//ERBB3//RBM24//ARID1A//MED1//MYOCD//CTNNB1//PCSK5//PTK7//TRIP11//PAX8//TRAF3IP1//SIN3B//NDUFV2//CXADR//FOXP1//IFT88//TSC1//TPM1//RXRA//ACTN2//ATG7//SGCB//CDK1//RIPK1//FGFR1//TP53//WT1//PRICKLE…
GO:0008219	cell death	1.22973	3.78258e-05	0.003085	TP53//FIS1//LYN//MIR25//MIR93//MIR106B//IL2//FOXP1//CD74//HAND2//DFFA//DFFB//MAP2K6//AATF//NCF1//BECN1//POLR2G//CFLAR//FAIM//CASP12//IFI27//PRKCD//TESK2//DAB2IP//ALDOC//CRYAA//NGFR//TAX1BP1//RB1//WT1//CDKN2A//DCC//AQP2//ARRB1//CASP3//DNASE1//AKTIP//POLB//GZMM//HRAS//C1QBP//IFI27L2B//CASP14//RBM5//TOPAZ1//SP110//BFAR//SH3RF1//RIPK1//TRIM39//SFRP2//DNAJA3//DRAM2//CHAC1//CDK1//INPP5D//RASSF5//PDCD2/…
GO:0031399	regulation of protein modification process	1.22916	0.000112105	0.00741965	GTPBP4//RGCC//CDKN2A//CCND3//CCNH//DAB2IP//GADD45B//MAP4K5//MAP3K2//TAOK1//FLT1//MAP2K6//F2RL1//GRM4//HGF//INS1//CHRNA7//ARRB1//CD74//MAP2K4//EPGN//TLR4//P2RX7//MUC20//IQGAP3//SHC2//STK39//DUSP1//DUSP9//DUSP16//DUSP2//NSD1//APOA1//AGRN//LEP//RPTOR//PIK3CG//WNT9B//PPP2R5B//ITPKB//ROPN1L//KIRREL2//IL2//PARK7//PRNP//PBK//EPHB2//CD109//TRAF3IP1//CACTIN//CHP1//LYN//FLT3//FGF19//AKAP5//CD40//PROM2//CRY…
GO:0045892	negative regulation of transcription, DNA-templated	1.22869	0.00180609	0.0420814	NFATC1//EPC1//PAX3//KLF3//CUX1//MYT1L//JDP2//CRYM//HIVEP1//TENM2//IFI27//POU3F1//DAB2IP//FBP1//MYOCD//TP63//RB1//TP53//WT1//ESR1//ESR2//CCND3//DLG1//RXRA//MAPK10//LEP//CREM//HNF1B//PCNA//NR1D2//COPS2//PER1//HES7//SPOP//LOXL2//ID4//TRIM27//NFIB//TBXT//LIN37//NODAL//SHH//ZFP697//IGHMBP2//PEX2//DLX1//SP5//PHF19//C1QBP//FOXP1//ARID1A//HDAC1//CNOT2//TRPS1//SOX14//TBX2//TBX4//SIRT7//OLIG2//GLI2//TPR//K…
GO:0043086	negative regulation of catalytic activity	1.22847	0.0107547	0.131557	DUSP1//DUSP9//DUSP16//DUSP2//PARK7//NF1//RB1//THY1//CDKN2A//CAMK2N1//TRIM27//GADD45B//DNAJA3//PPM1E//DBNDD2//CAMK2N2//CHP1//AKAP5//NPR3//GPR87//CSTA//WFDC3//ANGPTL3//SEMA4D//TGFB2//MARF1//TSKS//CSRNP3//CCDC8//PPP1R35//SERPINI2//A2M//AGT//TIMP3//WFDC2//SERPINF2//SERPINB1A//LRP2//SPOCK3//SERPINB9D//SERPINA11//CD109//STFA2L1//WFDC15B//APLP2//FETUB//FAM72A//DFFA//PHACTR1//PHACTR2//FAM122A//PTPA//PPIF…
GO:0009314	response to radiation	1.22836	0.0341226	0.239784	ASIC2//ARRB1//CHRM1//AIPL1//DYNLRB1//SLC1A2//CACNA1C//HRH1//NF1//HRH2//ABL2//NETO1//ADAM2//TP53//CASP3//REV1//TIPIN//DUSP1//MAT2A//BDNF//AANAT//MAPK10//PER1//PER3//MFAP4//COL2A1//LRP2//XRCC4//BRCA2//CCR5//CYP19A1//RAD54B//AEN//CYP2R1//LZIC//RRM1//APOBEC1//CCL7//POLB//FANCD2//CASP6//AQP1//PCNA//RPL26//SDE2//PBK//PTPRK//METTL3//ATF4//PPP1CB//FBXL21//AGRP//GRM6//BEST1//CRYAA//ACTR5//NET1//ECT2//SWI5…
GO:0048609	multicellular organismal reproductive process	1.22824	0.00545282	0.0874964	LEP//CBR1//AGT//SRC//ZFP830//ESR1//EREG//CAPN5//A2M//CYP19A1//PLEKHA1//CASP12//CASP3//RPS6KA2//FBXO5//TUT4//BRCA2//PDE3A//MFSD14A//RFX2//ZPBP2//FABP9//RXRA//NODAL//SEPTIN1//CHTF18//AGO4//ING2//MARF1//FANCD2//WT1//PRSS44//MIR34C//MIR34B//STYX//H3F3B//KHDRBS1//PARK7//TESK2//SPATA7//TP63//RB1//FOXA3//IGF2R//SYCP1//PCDHGA11//PHTF1//CTSH//CREM//LGR4//ADAMTS2//ARNTL//EIF4G3//PHC2//ARID4A//METTL3//RNF11…
GO:0031344	regulation of cell projection organization	1.22793	0.0102887	0.128636	RAC1//EPHA2//TWF2//AQP1//WASF2//RAC2//DPYSL2//SLC39A12//CTNNA2//SFRP2//FBXO7//GRID2//CFLAR//DAB2IP//AGT//NEU1//NF1//NGFR//DCC//GRN//RAP1A//AMIGO1//PTK7//SCARF1//RRN3//ABL2//ARHGAP35//TENM3//PPP2R5B//PLPPR5//LTK//PLK5//CREB3L2//ALKAL2//FGFR1//LYN//DBN1//STMN2//ADCY6//PRKCSH//EFNB2//MYLIP//TBX6//TSC1//BDNF//CCR5//SEMA3G//IFRD1//SEMA6C//SEMA6D//WNT7A//NEFM//NEFL//F2RL1//CDC42EP2//PROM2//TNFRSF12A//S…
GO:0014706	striated muscle tissue development	1.22716	0.0452253	0.27678	PITX2//MIR1//MED1//TGFB2//LRP2//GATA4//CFLAR//NF1//ERBB3//FOXP1//SIX4//SVIL//SGCE//PAX7//ZBTB18//SIN3B//ITGA7//MEGF10//EGR2//NGFR//RB1//COPS2//ZFP689//BCL9L//GTF3C5//MAFF//SNW1//NR4A1//BDNF//MTM1//SHH//CTNNB1//TBX2//NDUFV2//MYBPC3//CXADR//HOMER1//STAC3//MYORG//ACTN1//MYOCD//ARID1A//IFT88//TSC1//TPM1//RXRA//ACTN2//ATG7//SGCB//CDK1//RIPK1//FGFR1//WT1//SORBS2//AGT//NPPA//NPPB//MAP2K4//NRAP//RBM24//H…
GO:0010243	response to organonitrogen compound	1.22702	0.000857465	0.025702	PPP3CB//DCC//DPYSL2//RGS9//HDAC1//RGS8//GNAS//HTR5B//ADCY6//GNA12//SH2B2//IGFBP1//GPLD1//GRB10//GRB14//GRB2//SLC6A1//CAD//UROD//CDK1//SELENOS//ERLIN1//MARCHF6//UBXN4//SEL1L//FOXRED2//UBE4A//UBQLN2//RNF185//TRIM25//DERL3//WFS1//TP53//PRKAA2//IRAK3//EGR2//NPPA//RETN//PDGFB//TNFSF10//AANAT//AGRP//LEP//PKM//MC4R//KHK//UCP3//TLR4//TSC1//LYN//CFLAR//PRKCD//FBP1//RXRA//APOBEC1//EEF2K//APRT//ERBB3//PDE3B…
GO:0051270	regulation of cellular component movement	1.22424	0.00413845	0.073116	TP53//CCL12//ITGB3//AOC3//ITGA4//TNFRSF18//MADCAM1//F2RL1//ZFP580//THY1//DRC1//CCDC39//WNT7A//AGT//ETS1//SPARC//KDR//GPLD1//GRN//FOXP1//RHOB//DAB2IP//GDF2//SRC//MCC//AQP1//CTSH//CCR6//DOCK1//TGFB2//MTUS1//CMKLR1//CSF1//CYP19A1//MMP28//RAC1//GNA12//UTS2//FGFR1//STK39//RETN//PDGFB//F3//SEMA6D//APEX1//TFF2//MMP3//TMSB15B2//PLXNA2//LDB1//PITX2//TMSB4X//KIF2A//WNT11//CDH13//LAMC2//HGF//HBEGF//WNT5B//C…
GO:0010038	response to metal ion	1.22394	0.03766	0.254477	UROD//TFRC//CASP6//BECN1//ACO1//PAWR//IREB2//CASP12//AANAT//APOBEC1//KHK//SLC30A5//P2RX7//SLC30A3//SLC30A4//QDPR//CYP19A1//CYP2R1//AQP2//IGFBP2//ASCL1//PARK7//CRYAA//SPARC//SLC34A1//ALAS2//SLC6A1//CASP3//SLC40A1//BDNF//CYP11B3//PRNP//SORD//PCNA//CDK1//MFN2//CTNNB1//ECE1//LOXL2//TAT//AQP9//DUSP1//ANXA7//FGG//NPPB//HOMER1//TRPC3//PDE1C//TRPC1//SEC31A//NCF1//CYP1A2//FOSB//ADD1//EEF2K//PPIF//GPLD1//S…
GO:0007166	cell surface receptor signaling pathway	1.22346	9.15373e-06	0.00112639	IRAK2//CD74//GAS6//P2RY12//GPLD1//CMKLR1//LYN//CD40//WNT11//NPPC//NPPA//NPPB//GUCY2C//FLT3//BDNF//FGFR4//KDR//ERBB3//LTK//EPHB2//DOK4//PTPRT//EPHA2//FLT1//MERTK//CSF1//FGFR1//SRC//PRLR//HBEGF//EPGN//ABL2//EREG//APLP2//AMHR2//TRPS1//LY6G6E//TP53//ACVR1B//GCNT2//ZFYVE9//PTPRK//CLDN5//TGFB2//PTPRE//GRM2//GRM4//GRM6//GRIK3//GRM7//HOMER1//DAGLA//TRPM1//SORBS2//TP63//HNF1B//HES7//HOXD3//NKAPL//PSENEN//…
GO:0032504	multicellular organism reproduction	1.22163	0.00639197	0.096331	LEP//CBR1//AGT//SRC//ZFP830//ESR1//EREG//CAPN5//A2M//CYP19A1//PLEKHA1//CASP12//CASP3//RPS6KA2//FBXO5//TUT4//BRCA2//PDE3A//MFSD14A//RFX2//ZPBP2//FABP9//RXRA//NODAL//SEPTIN1//CHTF18//AGO4//ING2//MARF1//FANCD2//WT1//PRSS44//MIR34C//MIR34B//STYX//H3F3B//KHDRBS1//PARK7//TESK2//SPATA7//TP63//RB1//FOXA3//IGF2R//SYCP1//PCDHGA11//PHTF1//CTSH//CREM//LGR4//ADAMTS2//ARNTL//EIF4G3//PHC2//ARID4A//METTL3//RNF11…
GO:0023061	signal release	1.22141	0.011386	0.134678	PCSK5//AGT//CD300A//LYN//APOA1//APOA2//F2RL1//WNT7A//RIMS2//NOS1AP//LIN7A//PTGER3//P2RY12//CACNA1A//TACR2//HTR6//SYT15//SNCG//CHRNA7//FFAR3//CPLX2//P2RX7//CPLX4//CTBP2//STX4//PARK7//CACNA1C//CCKAR//GLP1R//LEP//MC4R//HNF1B//NPFF//RPH3AL//SIRT3//TP53//MAP2K6//NOS2//UCN2//DHX9//TRPM4//PPP3CB//ARRB1//GPLD1//ANO1//ATG7//RAC1//OXCT1//FOXP1//INHBA//PFKL//RPTOR//STXBP5L//UTS2//HDAC1//KCNJ11//LRP2//SCG5//…
GO:0061458	reproductive system development	1.22106	0.0306832	0.231909	CAPN5//ESR2//KDR//INHBA//ZFP830//ADRM1//LEP//CBR1//AGT//SRC//ESR1//EREG//A2M//CYP19A1//PLEKHA1//CASP12//CASP3//MME//IL11RA1//RXRA//NODAL//NDP//PDGFB//MED1//WT1//IRX5//H3F3B//TNFSF10//GDNF//LHX9//LRP2//AMHR2//AGO4//SIX4//KLHL10//ARID5B//RHOBTB3//SFRP2//GATA4//PITX2//ADAM1A//ADAM2//MFN2//RRM1//TGFB2//HMGA2//BRCA2//LHX8//LGR4//SHH//DHCR24//WNT9B//CTNNB1//TP63//GLI2//GRK2//ARRB1//CENPI//GJB2//WNT7A//…
GO:0044057	regulation of system process	1.22095	0.0246755	0.207274	CHRNA7//AGT//GRK2//HRC//MYBPC3//IRX5//PBX3//ATP2B1//NOS1AP//FFAR3//TPM1//F2RL1//PDGFB//GAS6//UTS2//CYBA//SSTR2//FLT1//NOS2//GLP1R//HBEGF//CACNA2D2//NPFF//TRPV1//TRPM4//SCN3B//NPPA//LMCD1//BECN1//NR4A3//HAND2//ECE1//CACNA1C//TMEM38A//AIF1//SLC8A3//NFATC1//TEAD1//RUNX1//ASIC2//APOA5//APOA4//APOA1//LEP//APOA2//HGF//NGFR//UCN2//TACR2//GNAS//NPPB//IL2//TGFB2//ADRA2C//FGG//HRH1//PTGER3//HRH2//NCF1//MYO…
GO:0072657	protein localization to membrane	1.21919	0.0325666	0.239784	NCF1//CHM//ZDHHC22//ZDHHC25//ZDHHC3//ZDHHC9//RTP2//RTP3//ZDHHC18//ZDHHC23//ZDHHC12//VPS37D//ARL6IP1//SEC61A1//SRP9//ZFAND2B//GET3//SEC62//ANK3//GOLPH3//THY1//DLG1//CACNA1A//AGRN//ITGAL//ITGA4//MADCAM1//TOMM22//PEX3//NECTIN3//COLQ//DNAJA3//CACNB2//NFASC//EPB41L3//KCNB2//ATP2C2//SCN3B//SCP2//KCNIP4//ACTN2//CLN3//RAP1A//CRB3//RDX//FAM126B//EHD2//TTC7B//RAC1//EPHA2//RAMP3//GAS6//KCNIP3//CDH2//ADCY6//…
GO:0048584	positive regulation of response to stimulus	1.21895	5.37165e-05	0.00380573	DAB2IP//GADD45B//MAP4K5//MAP3K2//TAOK1//FLT1//MAP2K6//F2RL1//GRM4//HGF//INS1//CHRNA7//ARRB1//CD74//MAP2K4//EPGN//TLR4//P2RX7//MUC20//IQGAP3//SHC2//STK39//FCGR1A//A2M//RT1-N3//RT1-CE5//RT1-N2//GAS6//ARL6IP1//RBM14//TBK1//PSPC1//GPLD1//CMKLR1//LYN//TNFSF13//AOC3//PIK3CG//ZFP580//FFAR3//GIMAP5//PGC//PARK7//LTA//CCR7//RGCC//C1QBP//CR1L//AGT//IKBKG//CARD10//COPS8//RIPK1//MAP3K10//SH2B2//KHDRBS1//SH3BP…
GO:1901698	response to nitrogen compound	1.21891	0.00088622	0.0257923	PPP3CB//DCC//DPYSL2//RGS9//HDAC1//RGS8//GNAS//CHRM1//HTR5B//ADCY6//GNA12//AGRN//SH2B2//IGFBP1//GPLD1//GRB10//GRB14//GRB2//FLT3//CASP12//PRKCD//ALDOC//TP53//CDKN2A//SHH//NNMT//CDK1//CCL26//APEX1//SLC6A1//BHMT//TGFB2//CASP6//TRPV1//CAD//UROD//SELENOS//ERLIN1//MARCHF6//UBXN4//SEL1L//FOXRED2//UBE4A//UBQLN2//RNF185//TRIM25//DERL3//WFS1//PRKAA2//IRAK3//EGR2//NPPA//RETN//PDGFB//TNFSF10//AANAT//AGRP//LEP…
GO:0042493	response to drug	1.21824	0.000753146	0.023799	PPP3CB//DCC//DPYSL2//RGS9//HDAC1//RGS8//ARL6IP1//SLC22A1//SLC47A1//RALBP1//GNAS//CHRM1//HTR5B//ADCY6//GNA12//AGRN//GSTT1//A2M//CACNA1A//TACR2//HTR6//SYT15//SNCG//AQP1//HBB//SLC13A3//SLC17A7//SLC17A8//SLC1A2//SLC6A20//SLC25A41//CBLIF//SLCO1B2//CAD//TP53//PRKAA2//FOSB//PTGER3//CBR1//TLR4//NCF2//GJB2//TGFB2//DNTT//P2RX7//TRPC3//KCNJ11//CD40//ESR2//CASP12//CHRNA7//CASP3//HOMER1//RAP1B//DDC//FBP1//NOS…
GO:0009890	negative regulation of biosynthetic process	1.2164	0.000753263	0.023799	NFATC1//EPC1//PAX3//KLF3//CUX1//MYT1L//JDP2//CRYM//HIVEP1//TENM2//IFI27//POU3F1//DAB2IP//FBP1//MYOCD//TP63//RB1//TP53//WT1//ESR1//ESR2//CCND3//DLG1//RXRA//MAPK10//LEP//CREM//HNF1B//PCNA//NR1D2//COPS2//PER1//HES7//SPOP//LOXL2//ID4//TRIM27//NFIB//TBXT//LIN37//NODAL//SHH//ZFP697//IGHMBP2//PEX2//DLX1//SP5//PHF19//C1QBP//FOXP1//ARID1A//HDAC1//CNOT2//TRPS1//SOX14//TBX2//TBX4//SIRT7//OLIG2//GLI2//TPR//K…
GO:1903507	negative regulation of nucleic acid-templated transcription	1.21541	0.00274404	0.0569033	NFATC1//EPC1//PAX3//KLF3//CUX1//MYT1L//JDP2//CRYM//HIVEP1//TENM2//IFI27//POU3F1//DAB2IP//FBP1//MYOCD//TP63//RB1//TP53//WT1//ESR1//ESR2//CCND3//DLG1//RXRA//MAPK10//LEP//CREM//HNF1B//PCNA//NR1D2//COPS2//PER1//HES7//SPOP//LOXL2//ID4//TRIM27//NFIB//TBXT//LIN37//NODAL//SHH//ZFP697//IGHMBP2//PEX2//DLX1//SP5//PHF19//C1QBP//FOXP1//ARID1A//HDAC1//CNOT2//TRPS1//SOX14//TBX2//TBX4//SIRT7//OLIG2//GLI2//TPR//K…
GO:0002791	regulation of peptide secretion	1.21531	0.0366742	0.249816	APOA1//APOA2//F2RL1//CD74//RPH3AL//GLP1R//SIRT3//DHX9//TRPM4//PPP3CB//ARRB1//GPLD1//ANO1//ATG7//RAC1//OXCT1//STX4//PTGER3//PFKL//RPTOR//STXBP5L//UTS2//HDAC1//NPFF//KCNJ11//CCR7//FOXP1//LYN//DISP1//RGCC//LGR4//NLRP12//GAS6//SERPINB1A//FGG//P2RX7//GOLPH3//TGFB2//AGT//SRC//ORM1//PANX3//CCR5//LPL//LGALS9//TLR4//NOS2//SLC16A1//SSTR5//LEP//PDE3B//ARNTL//SLC8B1//CD40//IL2//SIGLEC10//HMGA2//SSTR2//MIR410…
GO:0006897	endocytosis	1.21531	0.047933	0.286296	ARRB1//LRPAP1//LRRTM1//LRP2//CLN3//WASF1//FCGR1A//LDLRAP1//CD300A//AIF1//RAC1//SH3GL3//CDH13//ARHGAP21//EPN2//RAB20//PTGER3//GRK2//GRK3//RAMP3//TFRC//GRB2//ACKR3//LMBRD1//BECN1//MEGF10//RHOBTB1//PACSIN2//PACSIN3//ADD1//EEF2K//CLIP3//DCX//BICD1//APOC2//GRN//RGD1307100//PROM2//F2RL1//LBP//FCHO1//INPP5F//GPR107//MLC1//AKAP5//ITGB3//PPP3R1//EFNB2//CACNG3//UNC119//UBQLN2//SLC17A7//PPP3CB//ITGA4//TNK2/…
GO:0046677	response to antibiotic	1.21467	0.0342336	0.239875	GSTT1//DUSP1//PARK7//OLR1//PRKCD//CRYAA//HBB//GRK2//CASP3//STK24//CDK1//NR4A3//GJA3//NPTXR//CASP6//SRC//NPPC//IL2//CASP12//SPARC//TP53//ESR2//ST6GAL1//RXRA//CHRNA7//APOBEC1//LEP//POLB//TLR4//UROD//SHH//PSMD14//ARSA//CA3//FLT1//CLDN3//CLDN5//OXCT1//KDM5B//EHMT1//BECN1//ETS1//CDKN2A//AQP1//F3//PCNA//PPIF//CAPN1//OSER1//KLF2//RIPK1//NET1//ZFP580//PLEKHA1//ECT2//RHOB//APEX1//CCL7//UGT1A5//ADCY7//PDGF…
GO:0008283	cell population proliferation	1.2143	0.000119632	0.00769816	COPS2//BRCA2//GINS1//IL15//NOS2//APOA1//DLG1//LOXL2//LEP//RGCC//NF1//SPARC//GDF2//CDH13//PDGFB//F3//KDR//RPTOR//ITGB3//ZFP580//POLD4//PPP1R16B//CCL26//CYBA//NR4A1//EPHA2//FZD3//SHH//CTNNB1//TP63//FOXP1//FGFR1//IHH//NPR3//CSF1//TP53//TLR4//HAND2//NPPC//ID4//IFRD1//DAGLA//ASCL1//NDE1//BDNF//PAX3//WNT7A//TFF2//FLT3//FGF19//TRPM4//NACC1//EPCAM//LAMC2//AGT//EDNRA//ETS1//HGF//IL11RA1//MYOCD//GNAS//GLP1…
GO:1902679	negative regulation of RNA biosynthetic process	1.21344	0.00294068	0.0599648	NFATC1//EPC1//PAX3//KLF3//CUX1//MYT1L//JDP2//CRYM//HIVEP1//TENM2//IFI27//POU3F1//DAB2IP//FBP1//MYOCD//TP63//RB1//TP53//WT1//ESR1//ESR2//CCND3//DLG1//RXRA//MAPK10//LEP//CREM//HNF1B//PCNA//NR1D2//COPS2//PER1//HES7//SPOP//LOXL2//ID4//TRIM27//NFIB//TBXT//LIN37//NODAL//SHH//ZFP697//IGHMBP2//PEX2//DLX1//SP5//PHF19//C1QBP//FOXP1//ARID1A//HDAC1//CNOT2//TRPS1//SOX14//TBX2//TBX4//SIRT7//OLIG2//GLI2//TPR//K…
GO:0045893	positive regulation of transcription, DNA-templated	1.21096	0.000959433	0.0271294	MYOCD//TBXT//SIRT7//ELL3//THOC5//ERLIN1//TP53//KLF2//ATF4//ESR1//HEATR1//MIR103A2//FOSB//NFATC1//EPC1//YY2//EGR2//PAX3//AATF//WNT7A//POU2F3//IL2//MYT1L//F2RL1//RGCC//PARK7//LHX5//SLC40A1//TAF2//RBM14//CD40//EPCAM//POU3F1//DAB2IP//CDH13//SS18L1//ETS1//HOXC4//TP63//PPP3CB//RB1//WT1//GLP1R//FOXA3//ESR2//CDKN2A//RXRA//NFYC//ARRB1//GDNF//AGRN//CREM//HNF1B//NR1D2//NPAS4//ATF5//PER1//SERPINF2//VEZF1//HO…
GO:0007264	small GTPase mediated signal transduction	1.20995	0.0492008	0.289806	NF1//RB1//TP53//CDKN2A//HRAS//DHCR24//RFXANK//DOK3//IQGAP3//RASGRP3//MAPKAPK5//ERAS//GRB2//CDH13//EDNRA//NGFR//MYO9B//CDC42EP2//RHOBTB1//RHOBTB3//EPS8L2//RAC1//RAC2//PDPN//RHOB//ARHGEF11//GNA12//AIF1//WASF1//WASF2//CYTH2//PSD//ARFGEF2//IQSEC3//RAB40B//RAB30//RAB27A//RAB20//RAP1B//RAP1A//APOA1//STMN3//RASGRF2//NGEF//NET1//ARHGEF40//ECT2//PLEKHG1//CDH2//RASIP1//ABL2//ARHGAP35//F2RL1//ARRB1//SH2B2//…
GO:1901652	response to peptide	1.20897	0.0285642	0.222257	SH2B2//IGFBP1//GPLD1//GRB10//GRB14//GRB2//EGR2//CAD//NPPA//RETN//PDGFB//TNFSF10//AANAT//AGRP//LEP//PKM//MC4R//KHK//UCP3//TLR4//TSC1//LYN//CFLAR//PRKCD//FBP1//RXRA//APOBEC1//EEF2K//APRT//ERBB3//PDE3B//YWHAG//SRC//AQP2//QDPR//PCSK5//SCP2//UGT1A6//CRYGD//CTRB1//INS1//SPARC//NPPB//CCND3//SLC34A1//CYP11B3//TRIM24//NR4A3//SLCO1B2//EREG//NEFL//TRPV1//SOCS2//FFAR3//PTPRE//LMBRD1//INPP5F//AGT//MFN2//ADRM1…
GO:0002790	peptide secretion	1.20863	0.0266699	0.212345	PCSK5//APOA1//APOA2//F2RL1//CD74//MIA2//FGG//COPG2//OLFM2//SEL1L//TVP23A//TANGO2//SNCG//GOLPH3//RIMS2//PARK7//CACNA1C//CCKAR//GLP1R//LEP//MC4R//HNF1B//NPFF//RPH3AL//SIRT3//DHX9//TRPM4//PPP3CB//ARRB1//GPLD1//ANO1//ATG7//RAC1//OXCT1//STX4//FOXP1//AKAP5//PTGER3//PFKL//RPTOR//STXBP5L//UTS2//HDAC1//KCNJ11//AGT//LYN//TLR4//CCR7//DISP1//RGCC//LGR4//NLRP12//GAS6//SERPINB1A//P2RX7//TGFB2//SRC//ORM1//PANX3…
GO:1901699	cellular response to nitrogen compound	1.20745	0.0130269	0.146663	GNAS//CHRM1//HTR5B//ADCY6//RGS9//GNA12//AGRN//RGS8//SH2B2//IGFBP1//GPLD1//GRB10//GRB14//GRB2//CFLAR//PRKCD//FBP1//RXRA//APOBEC1//EEF2K//PKM//APRT//ERBB3//PDE3B//YWHAG//SRC//CCND3//FFAR3//PTPRE//LMBRD1//INPP5F//TSC1//SOCS2//AGT//LEP//MFN2//ADRM1//MIR101-2//MIR103A2//MIR137//MIR194-2//MIR192//MIRLET7A1//MIR101A//RRAGB//MMP3//RPTOR//LARS1//LAMTOR4//CYBA//MIR409//KCNQ3//DDC//TRPV1//TMEM38A//AIF1//ATG…
GO:0031327	negative regulation of cellular biosynthetic process	1.2074	0.00133875	0.0343956	NFATC1//EPC1//PAX3//KLF3//CUX1//MYT1L//JDP2//CRYM//HIVEP1//TENM2//IFI27//POU3F1//DAB2IP//FBP1//MYOCD//TP63//RB1//TP53//WT1//ESR1//ESR2//CCND3//DLG1//RXRA//MAPK10//LEP//CREM//HNF1B//PCNA//NR1D2//COPS2//PER1//HES7//SPOP//LOXL2//ID4//TRIM27//NFIB//TBXT//LIN37//NODAL//SHH//ZFP697//IGHMBP2//PEX2//DLX1//SP5//PHF19//C1QBP//FOXP1//ARID1A//HDAC1//CNOT2//TRPS1//SOX14//TBX2//TBX4//SIRT7//OLIG2//GLI2//TPR//K…
GO:0051239	regulation of multicellular organismal process	1.20603	1.57627e-06	0.000381239	FGFR4//GDNF//FGFR1//LTF//TRAF3//LYN//ATP2B1//EPHA2//MERTK//LGALS9//LEP//LURAP1//EREG//CHRNA7//AGT//GRK2//HRC//MYBPC3//IRX5//FZD3//SHH//CTNNB1//NODAL//PBX3//RUNX1//FFAR3//TRPM4//RT1-CE5//CD96//GIMAP5//TLR4//APOA1//APOA2//F2RL1//NOS1AP//TPM1//PDGFB//GAS6//UTS2//CYBA//WT1//HAND2//WNT9B//WNT11//SSTR2//FLT1//BDNF//NF1//TP53//NOS2//GLP1R//HBEGF//CACNA2D2//AGRN//COLQ//SIX4//NPFF//TRPV1//SCN3B//NPPA//PHL…
GO:0051336	regulation of hydrolase activity	1.20499	0.0047898	0.0805718	CASP12//NGFR//CDKN2A//CTSH//F3//RNF7//DNAJA3//PDCD2//RPS27L//AGT//CSTA//WFDC3//APOC2//ANGPTL3//SEMA4D//TGFB2//GPLD1//PPARGC1B//ESR1//HRAS//ABL2//FLT1//FGFR1//CHP2//MARF1//TSKS//CSRNP3//CCDC8//CHP1//PPP1R35//SFRP2//PSMD14//ADRM1//SERPINI2//A2M//TIMP3//WFDC2//SERPINF2//SERPINB1A//LRP2//SPOCK3//SERPINB9D//SERPINA11//CD109//STFA2L1//WFDC15B//APLP2//FETUB//CFLAR//ARL1//DFFA//PCNA//PRKCD//PHACTR1//PHAC…
GO:0010605	negative regulation of macromolecule metabolic process	1.20485	1.33593e-05	0.00148733	NFATC1//EPC1//PAX3//KLF3//CUX1//MYT1L//JDP2//CRYM//HIVEP1//TENM2//IFI27//POU3F1//DAB2IP//FBP1//MYOCD//TP63//RB1//TP53//WT1//ESR1//ESR2//CCND3//DLG1//RXRA//MAPK10//LEP//CREM//HNF1B//PCNA//NR1D2//COPS2//PER1//HES7//SPOP//LOXL2//ID4//TRIM27//NFIB//TBXT//LIN37//NODAL//SHH//ZFP697//IGHMBP2//PEX2//DLX1//SP5//PHF19//C1QBP//FOXP1//ARID1A//HDAC1//CNOT2//TRPS1//SOX14//TBX2//TBX4//SIRT7//OLIG2//GLI2//TPR//K…
GO:0009892	negative regulation of metabolic process	1.20427	5.04222e-06	0.000822468	NFATC1//EPC1//PAX3//KLF3//CUX1//MYT1L//JDP2//CRYM//HIVEP1//TENM2//IFI27//POU3F1//DAB2IP//FBP1//MYOCD//TP63//RB1//TP53//WT1//ESR1//ESR2//CCND3//DLG1//RXRA//MAPK10//LEP//CREM//HNF1B//PCNA//NR1D2//COPS2//PER1//HES7//SPOP//LOXL2//ID4//TRIM27//NFIB//TBXT//LIN37//NODAL//SHH//ZFP697//IGHMBP2//PEX2//DLX1//SP5//PHF19//C1QBP//FOXP1//ARID1A//HDAC1//CNOT2//TRPS1//SOX14//TBX2//TBX4//SIRT7//OLIG2//GLI2//TPR//K…
GO:0006820	anion transport	1.20395	0.0381145	0.256662	ARL6IP1//SLC6A20//SLC38A4//SLC6A18//SLC7A15//SLC38A6//SLC38A10//PDPN//P2RX7//SLC17A7//SLC34A1//IP6K2//SLC12A5//BEST1//GABRA1//ANO1//CLCA4//CLCA4L//GABRG3//SLC13A3//SLC7A1//SFXN5//CLN3//SLC3A1//FGFR4//FGFR1//BDNF//GRM2//TRPV1//DPYSL2//KMO//HTR6//GRM7//GRM4//CACNA1A//SLC6A1//SLC26A4//BEST3//PTGER3//SLC22A25//SLC16A1//SLC16A6//SLC16A3//SLC10A2//SLCO1B2//AQP9//SLCO3A1//SLC17A4//SLC17A8//SLC1A2//SLC6A…
GO:0050793	regulation of developmental process	1.20319	1.79873e-05	0.00191156	FGFR4//GDNF//FGFR1//FZD3//SHH//CTNNB1//NODAL//TNFSF13//RUNX1//LYN//WT1//HAND2//WNT9B//WNT11//BDNF//NF1//TP53//EPB41L3//ANXA7//TPM1//DLG1//KDR//CCL7//CCL12//PLXNA2//HEXB//ARHGAP35//SEMA4D//CDC42EP2//RHOBTB3//MYO10//RDX//LIMD1//PDPN//RHOB//ITGA7//GNA12//SH3KBP1//GAS7//AGRN//COLQ//SIX4//PAX7//PHLDB1//TGIF2//ELL3//RGCC//MYOCD//LOXL2//BCL9L//GCNT2//TGFB2//DAB2IP//SFRP2//LPL//ALOX15B//CSF1//ITGB3//TTC3…
GO:2000145	regulation of cell motility	1.20293	0.0112246	0.13458	TP53//CCL12//ITGB3//AOC3//ITGA4//TNFRSF18//MADCAM1//F2RL1//ZFP580//THY1//WNT7A//AGT//ETS1//SPARC//KDR//GPLD1//GRN//FOXP1//RHOB//DAB2IP//GDF2//SRC//MCC//AQP1//CTSH//CCR6//DOCK1//TGFB2//MTUS1//CMKLR1//CSF1//CYP19A1//MMP28//RAC1//GNA12//UTS2//FGFR1//STK39//RETN//PDGFB//F3//SEMA6D//APEX1//TFF2//MMP3//TMSB15B2//PLXNA2//LDB1//PITX2//TMSB4X//KIF2A//WNT11//CDH13//LAMC2//HGF//HBEGF//WNT5B//CCL7//SEMA3G//H…
GO:0042127	regulation of cell population proliferation	1.20288	0.000878904	0.0257923	LEP//RGCC//NF1//SPARC//GDF2//CDH13//PDGFB//F3//KDR//RPTOR//ITGB3//ZFP580//POLD4//PPP1R16B//CCL26//CYBA//NR4A1//FZD3//SHH//CTNNB1//TP63//FOXP1//FGFR1//IHH//HAND2//BDNF//TP53//PAX3//WNT7A//TFF2//FLT3//FGF19//TRPM4//NACC1//EPCAM//LAMC2//AGT//EDNRA//ETS1//HGF//IL11RA1//MYOCD//GNAS//GLP1R//FGFR4//CCND3//DLG1//ST8SIA1//CHRNA7//ALDH3A1//ARRB1//CTSH//HBEGF//GDNF//IL15//TNFSF13//EPGN//ASH2L//ID4//GRN//FBX…
GO:0007167	enzyme linked receptor protein signaling pathway	1.19795	0.0160847	0.165909	NPPC//NPPA//NPPB//GUCY2C//FLT3//BDNF//FGFR4//KDR//ERBB3//LTK//EPHB2//DOK4//PTPRT//EPHA2//FLT1//MERTK//CSF1//FGFR1//LYN//SRC//PRLR//HBEGF//EPGN//ABL2//EREG//APLP2//AMHR2//TRPS1//LY6G6E//TP53//ACVR1B//GCNT2//ZFYVE9//PTPRK//CLDN5//TGFB2//PTPRE//SH2B2//IGFBP1//GPLD1//GRB10//GRB14//GRB2//FGF19//F3//PTGIR//LGALS9//GDF2//INHBA//NODAL//INHBC//GDF10//IL17F//MIRLET7A1//MIR125A//MEGF8//TBXT//GATA4//MYOCD//I…
GO:0016477	cell migration	1.19712	0.00271557	0.0565194	WASF2//PAX3//FGF19//GDNF//SEMA3G//SHH//SEMA6C//SEMA4D//ZEB2//SEMA6D//SEMA7A//SEMA4G//FAT3//CCKAR//ESR2//DCC//FZD3//PEX2//SH3RF1//NDN//PEX7//MDGA1//RAC1//FEZF1//PITX2//GAS6//ASCL1//NDE1//CTNNB1//DCX//GFRA3//KDR//GPLD1//EFNB2//NR4A1//LBP//TRPM4//CCR7//AOC3//CCR6//PDGFB//MYO9B//CCL7//CCL12//CCL25//FLT1//CCL26//TP53//ITGB3//ITGA4//TNFRSF18//MADCAM1//F2RL1//ZFP580//THY1//HAND2//SRGAP2//ABL2//P2RY12//T…
GO:0071396	cellular response to lipid	1.19646	0.0223681	0.201658	ESR1//ESR2//MED1//PPARGC1B//ARID1A//TRIP4//SAFB//SCGB2A2//PIAS2//CD6//TLR4//LBP//IRAK2//LY96//LYN//TUT4//LTF//CACTIN//HMGA2//SRC//TP63//CYP7B1//CNOT2//RXRA//NR1D2//PAQR8//NR4A3//NR1I3//RARG//NR4A1//PARK7//SAFB2//NODAL//FOXP1//HDAC1//TRIM24//SNW1//MIR29B1//MIR194-2//MIR500//MIR345//MIR433//MIR125A//MIR181C//MIR409//MIR484//AKAP8//HNRNPM//CCR5//CD40//DAB2IP//NOS2//CXCL9//PTGER3//SELENOS//CXCL11//AR…
GO:0048731	system development	1.19579	2.10614e-09	1.84655e-06	HOXC4//TP63//GNAS//NPR3//COL2A1//HES7//HEXB//TRPS1//RECQL4//GLI2//COL9A1//PAX1//HOXC10//HAPLN4//EPHA2//RUNX1//PTH1R//TGFB2//FBN1//CTNNB1//IHH//WNT7A//CHAD//DAB2IP//THY1//LEP//IL15//CCL12//VEZF1//EPGN//GDF2//RASIP1//SHH//PDE3B//SRPK2//UBP1//TBX4//WASF2//TAL1//EPHB2//COL23A1//ANGPTL4//FZD8//ADM2//APOLD1//MED1//FLT1//RAMP3//EREG//ENPEP//RHOB//HAND2//FGFR1//ACKR3//CAPN5//ESR2//KDR//INHBA//ZFP830//ADR…
GO:1903508	positive regulation of nucleic acid-templated transcription	1.19499	0.00170755	0.0406567	MYOCD//TBXT//SIRT7//ELL3//THOC5//ERLIN1//TP53//KLF2//ATF4//NFATC1//EGR2//CITED4//PAX3//AATF//NCF1//WNT7A//LHX5//WNT11//MAP3K2//POU3F1//SS18L1//AGT//ETS1//PDGFB//TP63//WT1//ESR1//CAMK4//ESR2//CDKN2A//RXRA//NFYC//CD74//HNF1B//NR1D2//NPAS4//ATF5//LGR4//ING2//GDF2//PPARGC1B//INHBA//NFIB//SFR1//SHH//ARNTL//PHF19//FOXP1//ARID1A//HDAC1//SIX4//RRN3//GLI2//NSD1//SMARCA5//NFATC2//TAL1//OSR2//TRIP4//BRCA2//…
GO:0071310	cellular response to organic substance	1.19488	3.69394e-05	0.00304815	IRAK2//CD74//GAS6//MED1//TP53//ACVR1B//AMHR2//GCNT2//ZFYVE9//PTPRK//CLDN5//TGFB2//SRC//GNAS//CHRM1//HTR5B//ADCY6//RGS9//GNA12//AGRN//RGS8//SH2B2//IGFBP1//GPLD1//GRB10//GRB14//GRB2//FGF19//FGFR4//FGFR1//ESR2//UCN2//AGRP//NR1D2//LGR5//RARG//F2RL1//APOA1//IL17F//FLT3//IL2RG//CSF2RB//IL11RA1//IL3RA//F3//IL1R1//IL1RAPL2//IL20RA//IFNK//IRAK3//IL22RA1//EREG//DUOX2//MIRLET7A1//MIR125A//MEGF8//GDF2//TBXT/…
GO:1902680	positive regulation of RNA biosynthetic process	1.19425	0.00176284	0.0413531	MYOCD//TBXT//SIRT7//ELL3//THOC5//ERLIN1//TP53//KLF2//ATF4//NFATC1//EGR2//CITED4//PAX3//AATF//NCF1//WNT7A//LHX5//WNT11//MAP3K2//POU3F1//SS18L1//AGT//ETS1//PDGFB//TP63//WT1//ESR1//CAMK4//ESR2//CDKN2A//RXRA//NFYC//CD74//HNF1B//NR1D2//NPAS4//ATF5//LGR4//ING2//GDF2//PPARGC1B//INHBA//NFIB//SFR1//SHH//ARNTL//PHF19//FOXP1//ARID1A//HDAC1//SIX4//RRN3//GLI2//NSD1//SMARCA5//NFATC2//TAL1//OSR2//TRIP4//BRCA2//…
GO:0080134	regulation of response to stress	1.19422	0.00520293	0.0850661	FCGR1A//A2M//RBM14//TLR4//TBK1//PSPC1//DNASE1//AOC3//PIK3CG//CYP19A1//RT1-CE5//CD96//GIMAP5//PGC//GPX2//SELENOS//PARK7//LTA//FFAR3//CCR7//RIPK1//MAP3K10//DAB2IP//MAP2K4//PDGFB//FIGN//PDPN//HBB//EIF2AK1//GJD4//F2RL1//PROC//CCR5//PTGER3//PBK//TAOK1//MAPK8IP2//TGFB2//TSPAN6//C1QBP//RIOK3//LEP//CLEC2D//FGG//GP1BA//LGALS9//ZEB2//FZD10//FZD8//SFRP2//TP53//CDKN2A//CD74//SERPINB1A//DHX9//POLR3D//EREG//PC…
GO:1901135	carbohydrate derivative metabolic process	1.19415	0.0151105	0.158186	B4GALT6//ST8SIA2//ST8SIA3//ST6GALNAC3//B4GALNT1//CLN3//FBP2//FBP1//PFKL//PFKFB4//GALT//XYLT2//LYVE1//COL2A1//IHH//CHIT1//GNPNAT1//HEXB//CHST7//ST6GAL1//GPD1//ACSS1//ALDOC//PKM//BPGM//PGLS//SUCLG2//JMJD8//APRT//ADCY6//ADCY7//NPPC//NPPA//NPPB//GUCY1B2//GUCY2C//NME6//GUK1//AMPD1//PDE10A//CAD//B3GNT5//B3GAT1//ST8SIA1//B3GALT5//B3GALNT2//B3GNT6//COG7//GCNT2//B3GNT8//TRIP11//OSTC//ST8SIA5//GOLGA2//ENTP…
GO:0070887	cellular response to chemical stimulus	1.19402	3.85598e-06	0.000659655	IRAK2//CD74//GAS6//MED1//LBP//TRPM4//CCR7//PDGFB//MYO9B//CCL7//CCL12//CCL25//FLT1//CCL26//RAC1//F2RL1//ZFP580//UGT1A6//CYP2D4//CYP1A2//GSTA1//CYP2C11//CYP2R1//CYP2C23//TP53//ACVR1B//AMHR2//GCNT2//ZFYVE9//PTPRK//CLDN5//TGFB2//SRC//GNAS//CHRM1//HTR5B//ADCY6//RGS9//GNA12//AGRN//RGS8//SH2B2//IGFBP1//GPLD1//GRB10//GRB14//GRB2//FGF19//FGFR4//FGFR1//SCN2A//CASP3//ESR2//PDK1//RNF7//STK24//UCN2//AGRP//NR1…
GO:0048583	regulation of response to stimulus	1.19177	6.23872e-07	0.000218792	DAB2IP//GADD45B//MAP4K5//MAP3K2//TAOK1//FLT1//MAP2K6//F2RL1//GRM4//HGF//INS1//CHRNA7//ARRB1//CD74//MAP2K4//EPGN//TLR4//P2RX7//MUC20//IQGAP3//SHC2//STK39//DUSP1//DUSP9//DUSP16//DUSP2//FCGR1A//A2M//PPP3CB//RT1-N3//RT1-CE5//RT1-N2//IRAK2//GAS6//PTGER3//GRK2//GRK3//LY6G6E//ARL6IP1//RBM14//TBK1//PSPC1//GPLD1//CMKLR1//LYN//TNFSF13//DNASE1//AOC3//PIK3CG//CYP19A1//ZFP580//FFAR3//TRPM4//CD96//GIMAP5//APOA…
GO:0044087	regulation of cellular component biogenesis	1.19169	0.015744	0.163114	AGRN//COLQ//SIX4//RAC1//EPHA2//TWF2//AQP1//WASF2//RAC2//CNOT2//ARHGAP28//COTL1//PFN3//DBN1//PRKCD//ADD1//TMSB15B2//CAPN1//KANK4//DLG1//CDC42EP2//RHOBTB1//MLST8//CCL26//GRB2//SLC39A12//MAPRE1//CLIP3//STMN2//PSRC1//F2RL1//LCMT1//TRAF3IP1//MPP7//PPP2R5B//TAL1//TPPP//TPR//RDX//TPPP2//OPRD1//MMP3//TP53//IDE//CRBN//RIOK3//SRC//PCSK5//RASIP1//PIEZO1//CDH17//P2RY12//TRIM27//ARPC1A//CTNNA2//VPS41//TMSB4X/…
GO:0008284	positive regulation of cell population proliferation	1.19086	0.0135367	0.149075	CDH13//NF1//PDGFB//F3//KDR//RPTOR//GDF2//ITGB3//ZFP580//POLD4//PPP1R16B//CCL26//CYBA//NR4A1//FZD3//SHH//CTNNB1//TP63//FOXP1//FGFR1//IHH//TWIST2//LHX5//GLI2//IL2//CD40//CD74//TLR4//NFATC2//TFRC//IL15//ST6GAL1//CSF1//KDM5B//IQGAP3//CTHRC1//LTF//LEP//CD6//CD46//AIF1//VTCN1//ITGAL//DNAJA3//IGFBP2//AGT//NGFR//ESR1//GRK2//AQP1//UTS2//FNDC3B//DHX9//XRCC4//GAS6//EREG//RETN//HBEGF//SERPINF2//ZFP143//FLT1/…
GO:0048513	animal organ development	1.19042	9.37624e-07	0.000287545	WNT7A//COL2A1//CHAD//TGFB2//CAPN5//ESR2//KDR//INHBA//ZFP830//ADRM1//LEP//CBR1//AGT//SRC//ESR1//EREG//A2M//CYP19A1//PLEKHA1//CASP12//CASP3//CRYGD//ATF6//IFT88//FREM2//ADAMTS18//SIX3//NF1//WT1//CTSH//GDNF//SHH//OSR2//PAX8//FBN1//ROBO2//EPCAM//BDNF//DLG1//FGFR1//WNT9B//GZF1//CTNNB1//PPP2R3A//PAX3//FGF19//SEMA3G//SEMA6C//SEMA4D//ZEB2//SEMA6D//SEMA7A//SEMA4G//FGFR4//IL11RA1//IL15//MERTK//PCSK5//CUX1//…
GO:0007275	multicellular organism development	1.18998	7.46705e-10	1.04748e-06	WNT7A//CTNNB1//HOXC4//TP63//GNAS//NPR3//COL2A1//HES7//HEXB//TRPS1//RECQL4//GLI2//COL9A1//PAX1//HOXC10//HAPLN4//EPHA2//RUNX1//PTH1R//TGFB2//FBN1//IHH//CHAD//DAB2IP//THY1//LEP//IL15//CCL12//VEZF1//EPGN//GDF2//RASIP1//SHH//PDE3B//SRPK2//UBP1//TBX4//WASF2//TAL1//EPHB2//COL23A1//ANGPTL4//FZD8//ADM2//APOLD1//MED1//FLT1//RAMP3//EREG//ENPEP//RHOB//HAND2//FGFR1//ACKR3//CAPN5//ESR2//KDR//INHBA//ZFP830//ADR…
GO:0048869	cellular developmental process	1.18996	2.06441e-07	8.51753e-05	FAT3//CTNNB1//TP63//ZFP830//EREG//RPS6KA2//FBXO5//TUT4//BRCA2//PDE3A//MYOCD//WT1//KDR//GDF2//TBXT//RASIP1//SHH//EPHA2//PITX2//ACKR3//H3F3B//WNT11//NF1//LGR4//SP7//GLI2//TWIST2//NR1I3//GDF10//TMSB4X//IHH//MFSD14A//RFX2//ZPBP2//FABP9//TBX2//TBX4//TBX6//NKX6-3//HNF1B//PPP2R3A//PAX3//FGF19//GDNF//SEMA3G//SEMA6C//SEMA4D//ZEB2//SEMA6D//SEMA7A//SEMA4G//CCKAR//ESR2//DCC//FZD3//PEX2//SH3RF1//NDN//PEX7//MD…
GO:0051129	negative regulation of cellular component organization	1.18985	0.0320474	0.23711	RGCC//LRPAP1//LRRTM1//MAP1A//TAOK1//CLIP2//SPEF1//STMN2//ZFP207//TPR//APOA1//APOA2//NGFR//ADCY6//PRKCSH//EFNB2//MYLIP//TBX6//TSC1//CCR5//SEMA3G//IFRD1//SEMA6C//SEMA6D//PLEKHH2//PRKCD//ADD1//TMSB15B2//CAPN1//KANK4//TWF2//MAPRE1//CLIP3//LCMT1//TRAF3IP1//TERF2//SRC//DBN1//OPRD1//CRBN//RIOK3//CTNNA2//APOA4//TMSB4X//IRAK3//PACSIN2//PACSIN3//RPS6KA2//FBXO5//NME6//RAD21//RECQL4//RBM14//MDM1//TRIM37//APO…
GO:0048519	negative regulation of biological process	1.18965	1.12799e-09	1.31862e-06	TIPIN//CLSPN//CEP63//NFATC1//EPC1//PAX3//KLF3//CUX1//MYT1L//JDP2//CRYM//HIVEP1//TENM2//IFI27//POU3F1//DAB2IP//FBP1//MYOCD//TP63//RB1//TP53//WT1//ESR1//ESR2//CCND3//DLG1//RXRA//MAPK10//LEP//CREM//HNF1B//PCNA//NR1D2//COPS2//PER1//HES7//SPOP//LOXL2//ID4//TRIM27//NFIB//TBXT//LIN37//NODAL//SHH//ZFP697//IGHMBP2//PEX2//DLX1//SP5//PHF19//C1QBP//FOXP1//ARID1A//HDAC1//CNOT2//TRPS1//SOX14//TBX2//TBX4//SIRT7…
GO:0071417	cellular response to organonitrogen compound	1.18916	0.0256881	0.207739	GNAS//HTR5B//ADCY6//RGS9//GNA12//SH2B2//IGFBP1//GPLD1//GRB10//GRB14//GRB2//CFLAR//PRKCD//FBP1//RXRA//APOBEC1//EEF2K//PKM//APRT//ERBB3//PDE3B//YWHAG//SRC//CCND3//FFAR3//PTPRE//LMBRD1//INPP5F//TSC1//SOCS2//AGT//LEP//MFN2//RGS8//ADRM1//MIR101-2//MIR103A2//MIR137//MIR194-2//MIR192//MIRLET7A1//MIR101A//RRAGB//MMP3//RPTOR//LARS1//LAMTOR4//CYBA//MIR409//DDC//TRPV1//TMEM38A//AIF1//ATG7//TRPM4//P2RY12//SL…
GO:0071705	nitrogen compound transport	1.18906	0.000413996	0.0164177	SDAD1//EDNRA//PCSK5//ARL6IP1//CD300A//LYN//APOA1//APOA2//F2RL1//TRPV1//CD74//SLC6A20//SLC38A4//SLC6A18//SLC7A15//SLC38A6//SLC38A10//PDPN//TPR//THOC5//SRSF3//GLE1//TSC1//NCBP2//CACNG3//AKAP5//ZDHHC3//MLPH//RAB27A//YWHAG//IPO13//AGT//TP53//GCKR//HIKESHI//ARNTL//TNPO3//PPP3R1//FAM53B//RGD1306195//PRICKLE1//KPNA6//MED1//RASL2-9//SIX3//EGR2//CHP1//NCF1//CHM//ZDHHC22//ZDHHC25//ZDHHC9//RTP2//RTP3//ZDHHC…
GO:0030154	cell differentiation	1.18772	4.19451e-07	0.000161735	FAT3//CTNNB1//ZFP830//EREG//RPS6KA2//FBXO5//TUT4//BRCA2//PDE3A//MYOCD//WT1//KDR//GDF2//TBXT//RASIP1//SHH//EPHA2//PITX2//ACKR3//H3F3B//WNT11//NF1//LGR4//SP7//GLI2//TWIST2//NR1I3//GDF10//TMSB4X//IHH//MFSD14A//RFX2//ZPBP2//FABP9//TBX2//TBX4//TBX6//NKX6-3//HNF1B//PPP2R3A//PAX3//FGF19//GDNF//SEMA3G//SEMA6C//SEMA4D//ZEB2//SEMA6D//SEMA7A//SEMA4G//CCKAR//ESR2//DCC//FZD3//PEX2//SH3RF1//NDN//PEX7//MDGA1//R…
GO:0030334	regulation of cell migration	1.18612	0.0209553	0.193395	TP53//CCL12//ITGB3//AOC3//ITGA4//TNFRSF18//MADCAM1//F2RL1//ZFP580//THY1//WNT7A//AGT//ETS1//SPARC//KDR//GPLD1//GRN//FOXP1//RHOB//DAB2IP//GDF2//SRC//MCC//AQP1//CTSH//CCR6//DOCK1//TGFB2//MTUS1//CMKLR1//CSF1//CYP19A1//MMP28//RAC1//GNA12//UTS2//FGFR1//STK39//RETN//PDGFB//F3//SEMA6D//APEX1//WNT11//MMP3//CDH13//LAMC2//HGF//HBEGF//WNT5B//TMSB15B2//CCL7//SEMA3G//HRAS//AIF1//PTP4A1//CASS4//SEMA6C//SEMA4D//…
GO:0048856	anatomical structure development	1.18599	1.26795e-10	4.44671e-07	WNT7A//CTNNB1//CDH17//CDH13//ADD1//HGF//LIPA//P2RX7//KLHL10//KLF2//RHOBTB1//EPHB2//LRATD1//THOC5//CDH15//ECT2//EPB42//MED1//PDPN//GP1BA//TGFB2//CDH2//FAT3//HOXC4//TP63//GNAS//NPR3//COL2A1//HES7//HEXB//TRPS1//RECQL4//GLI2//COL9A1//PAX1//HOXC10//HAPLN4//EPHA2//RUNX1//PTH1R//FBN1//IHH//CHAD//DAB2IP//THY1//LEP//IL15//CCL12//VEZF1//EPGN//GDF2//RASIP1//SHH//PDE3B//SRPK2//UBP1//TBX4//WASF2//TAL1//COL23A…
GO:0006357	regulation of transcription by RNA polymerase II	1.18545	0.0010925	0.0291621	NFATC1//EPC1//PAX3//KLF3//CUX1//MYT1L//JDP2//CRYM//HIVEP1//TENM2//IFI27//POU3F1//DAB2IP//FBP1//MYOCD//TP63//RB1//TP53//WT1//ESR1//ESR2//CCND3//DLG1//RXRA//MAPK10//LEP//CREM//HNF1B//PCNA//NR1D2//COPS2//PER1//HES7//SPOP//LOXL2//ID4//TRIM27//NFIB//TBXT//LIN37//NODAL//SHH//ZFP697//IGHMBP2//PEX2//DLX1//SP5//PHF19//C1QBP//FOXP1//ARID1A//HDAC1//CNOT2//TRPS1//SOX14//TBX2//TBX4//SIRT7//OLIG2//GLI2//TPR//K…
GO:0051253	negative regulation of RNA metabolic process	1.18437	0.00668218	0.098464	NFATC1//EPC1//PAX3//KLF3//CUX1//MYT1L//JDP2//CRYM//HIVEP1//TENM2//IFI27//POU3F1//DAB2IP//FBP1//MYOCD//TP63//RB1//TP53//WT1//ESR1//ESR2//CCND3//DLG1//RXRA//MAPK10//LEP//CREM//HNF1B//PCNA//NR1D2//COPS2//PER1//HES7//SPOP//LOXL2//ID4//TRIM27//NFIB//TBXT//LIN37//NODAL//SHH//ZFP697//IGHMBP2//PEX2//DLX1//SP5//PHF19//C1QBP//FOXP1//ARID1A//HDAC1//CNOT2//TRPS1//SOX14//TBX2//TBX4//SIRT7//OLIG2//GLI2//TPR//K…
GO:0030155	regulation of cell adhesion	1.18427	0.0405123	0.265564	NF1//THY1//TSC1//CDKN2A//AJAP1//CDH13//ITGB3//CCL25//CSF1//DUSP1//PLXNA2//ERBB3//PDE3B//SEMA4D//RAC2//RELL2//RAC1//DBN1//GCNT2//ITGAL//SRC//GTPBP4//ABL2//CCR5//NODAL//KIF26B//MYO10//EFNB2//ICOS//IL2RG//GIMAP5//LGALS9//ZC3H8//IHH//SHH//EPHA2//LYN//SFRP2//P2RY12//TGFB2//FERMT3//PIEZO1//RDX//ANK3//APOA1//FGG//IL2//LEP//IL15//CD6//CD46//AIF1//VTCN1//DNAJA3//TFRC//IGFBP2//DLG1//SFTPD//PAWR//PLA2G2F//R…
GO:0009891	positive regulation of biosynthetic process	1.18385	0.000821478	0.0249431	MYOCD//TBXT//SIRT7//DUOXA2//MFN2//GPLD1//HDAC1//SCP2//CTNNB1//NOS2//GUCA2B//PKIB//TNKS//MAPKAPK5//ELL3//THOC5//ERLIN1//RGCC//PDGFB//SERPINF2//UTS2//IHH//TP53//KLF2//ATF4//EREG//TLR4//LBP//TYROBP//PAWR//NLRP12//CIITA//TBK1//IL9//GRK2//APOA2//AGT//HRH1//ESR1//AIF1//MMP8//TRPV1//APOA5//APOA4//APOC2//LPGAT1//TGFB2//RPL26//EIF4G3//FXR1//RPS27L//PCNA//MAP2K4//HRAS//GLI2//DHX9//RAC1//CDK1//NFATC1//EGR2/…
GO:0090087	regulation of peptide transport	1.18312	0.0304962	0.230744	APOA1//APOA2//F2RL1//CD74//THOC5//RPH3AL//GLP1R//SIRT3//DHX9//TRPM4//PPP3CB//ARRB1//GPLD1//ANO1//ATG7//RAC1//OXCT1//STX4//NUP58//PRKCD//AKAP5//LEP//BAG3//SHH//TPR//CHP2//ECT2//HDAC3//NF1//CHP1//PTGER3//PFKL//RPTOR//STXBP5L//UTS2//HDAC1//NPFF//KCNJ11//IFI27//CDKN2A//PARK7//CAMK4//GAS6//CCR7//FOXP1//LYN//DISP1//RGCC//LGR4//NLRP12//SERPINB1A//FGG//P2RX7//GOLPH3//TGFB2//AGT//SRC//ORM1//PANX3//CCR5//L…
GO:0006366	transcription by RNA polymerase II	1.1828	0.0010512	0.0287464	NFATC1//EPC1//PAX3//KLF3//CUX1//MYT1L//JDP2//CRYM//HIVEP1//TENM2//IFI27//POU3F1//DAB2IP//FBP1//MYOCD//TP63//RB1//TP53//WT1//ESR1//ESR2//CCND3//DLG1//RXRA//MAPK10//LEP//CREM//HNF1B//PCNA//NR1D2//COPS2//PER1//HES7//SPOP//LOXL2//ID4//TRIM27//NFIB//TBXT//LIN37//NODAL//SHH//ZFP697//IGHMBP2//PEX2//DLX1//SP5//PHF19//C1QBP//FOXP1//ARID1A//HDAC1//CNOT2//TRPS1//SOX14//TBX2//TBX4//SIRT7//OLIG2//GLI2//TPR//K…
GO:0051173	positive regulation of nitrogen compound metabolic process	1.18231	2.71226e-05	0.00243895	DAB2IP//GADD45B//MAP4K5//MAP3K2//TAOK1//FLT1//MAP2K6//F2RL1//GRM4//HGF//INS1//CHRNA7//ARRB1//CD74//MAP2K4//EPGN//TLR4//P2RX7//MUC20//IQGAP3//SHC2//STK39//SUPV3L1//IL2//FLT3//FGF19//AKAP5//CD40//PROM2//CRYAA//EDNRA//GNAS//PTGER3//CCND3//GRK3//KDR//AGRN//CD6//FBH1//AKTIP//CLN3//HRAS//AIF1//EIF4G3//PELI2//SEMA4D//RIPK1//CLIP3//RB1CC1//PRR5//SEMA7A//RAC1//FZD8//AKAP11//PLAUR//GATA4//GAS6//ODAM//LYN//…
GO:0080135	regulation of cellular response to stress	1.18211	0.0448278	0.27678	RIPK1//MAP3K10//DAB2IP//MAP2K4//FIGN//HBB//EIF2AK1//PBK//TAOK1//TLR4//MAPK8IP2//TGFB2//ZEB2//FZD10//FZD8//SFRP2//TP53//CDKN2A//CD74//PCNA//DHX9//F2RL1//PER1//ZMYND11//HDAC3//NCF1//WNT7A//FGF19//SERPINF2//TNFRSF19//HRAS//GADD45B//SH3RF1//MFHAS1//RB1CC1//DIXDC1//EDAR//MMP8//STK3//STK24//GRN//SCARF1//INPP5F//LYN//THY1//HGF//CHCHD2//OXR1//LEP//RELL2//HAND2//PAWR//PARK7//RWDD3//PCBP4//RPL26//ELL3//ACK…
GO:0010557	positive regulation of macromolecule biosynthetic process	1.18151	0.00144236	0.0360728	MYOCD//TBXT//SIRT7//HDAC1//CTNNB1//PKIB//TNKS//MAPKAPK5//ELL3//THOC5//ERLIN1//TP53//KLF2//ATF4//EREG//TLR4//LBP//TYROBP//PAWR//NLRP12//CIITA//TBK1//IL9//GRK2//APOA2//TGFB2//RPL26//EIF4G3//FXR1//RPS27L//PCNA//MAP2K4//HRAS//GLI2//DHX9//RAC1//CDK1//NFATC1//EGR2//CITED4//PAX3//AATF//NCF1//WNT7A//LHX5//WNT11//MAP3K2//POU3F1//SS18L1//AGT//ETS1//PDGFB//TP63//WT1//ESR1//CAMK4//ESR2//CDKN2A//RXRA//NFYC//C…
GO:0002682	regulation of immune system process	1.18117	0.00839639	0.112457	FCGR1A//A2M//PPP3CB//RT1-N3//P2RX7//RT1-CE5//RT1-N2//RBM14//TLR4//TBK1//PSPC1//GPLD1//CMKLR1//LYN//RT1-DOB//TAPBPL//CD74//CCR7//TNFSF13//FOXP1//RUNX1//TP53//CCL12//ITGB3//AOC3//ITGA4//TNFRSF18//MADCAM1//F2RL1//ZFP580//THY1//TEX101//FFAR3//TRPM4//CD96//GIMAP5//APOA1//APOA2//CTSH//CD40//PGC//ADCY7//TRIM27//ZFP35//GPX2//SELENOS//PARK7//LTA//RGCC//C1QBP//CR1L//MTUS1//CSF1//CYP19A1//MMP28//STK39//IRAK…
GO:0048523	negative regulation of cellular process	1.18093	4.93956e-08	3.84956e-05	TIPIN//CLSPN//CEP63//NFATC1//EPC1//PAX3//KLF3//CUX1//MYT1L//JDP2//CRYM//HIVEP1//TENM2//IFI27//POU3F1//DAB2IP//FBP1//MYOCD//TP63//RB1//TP53//WT1//ESR1//ESR2//CCND3//DLG1//RXRA//MAPK10//LEP//CREM//HNF1B//PCNA//NR1D2//COPS2//PER1//HES7//SPOP//LOXL2//ID4//TRIM27//NFIB//TBXT//LIN37//NODAL//SHH//ZFP697//IGHMBP2//PEX2//DLX1//SP5//PHF19//C1QBP//FOXP1//ARID1A//HDAC1//CNOT2//TRPS1//SOX14//TBX2//TBX4//SIRT7…
GO:0014070	response to organic cyclic compound	1.18041	0.0056695	0.0895711	GNAS//HTR5B//ADCY6//RGS9//GNA12//GSTT1//SLC6A1//ESR1//ESR2//MED1//PPARGC1B//ARID1A//TRIP4//SAFB//SCGB2A2//PIAS2//CAD//TP53//HDAC1//PRKAA2//GRIK4//SFTPD//WNT7A//DUSP1//IFI27//MMP3//AGT//CYP1A2//ETS1//NOS2//PDGFB//PTGER3//CYP19A1//CASP3//SCP2//SLC34A1//F3//LEP//IGFBP2//PCNA//GRN//MMP15//CBR1//UROD//SHH//FCGR1A//BRCA2//GJB2//FLT1//HTR6//PAWR//TGFB2//KCNJ11//CASP6//CTNNB1//IHH//SOCS2//FOSB//TLR4//NCF…
GO:0051128	regulation of cellular component organization	1.17961	0.000342368	0.0150385	NSD1//RGCC//EPB41L3//IL3RA//HSD3B7//RB1//RPTOR//LMX1A//FAM107A//TGFB2//SOCS2//MYOCD//LRPAP1//LRRTM1//ARRB1//AGT//GLE1//MAP1A//TAOK1//CLIP2//SPEF1//STMN2//CCDC8//ZFP207//TPR//CDC14B//ARHGAP35//AGRN//COLQ//SIX4//RAC1//EPHA2//TWF2//AQP1//WASF2//RAC2//CNOT2//LMAN1//ETS1//FGFR4//FIS1//GOLPH3//PDE2A//CHMP3//CEP295//APOA5//APOA1//APOA2//DPYSL2//SLC39A12//CTNNA2//SFRP2//FBXO7//GRID2//CFLAR//DAB2IP//NEU1/…
GO:0010628	positive regulation of gene expression	1.17877	0.000495627	0.0189963	LGALS9//LEP//LURAP1//EREG//FFAR3//GIMAP5//RT1-CE5//F2RL1//MYOCD//TBXT//SIRT7//NODAL//GATA4//ATF4//PLGRKT//ASTL//SRC//NCBP2//TLR4//LBP//FLT3//TBK1//POLR3D//RIOK3//IL2//LTA//IL1R1//HRAS//IL18R1//RUNX1//P2RX7//HDAC1//HGF//CD46//CD40//CCR7//IL15//LY9//DHX9//CCR5//TBC1D23//TUT4//MMP8//CYBA//PARK7//GDF2//RIPK1//ZFP580//ARFGEF2//LY96//CD2//NR4A3//ELL3//THOC5//WNT11//ERLIN1//RBM20//TP53//KLF2//TSPAN6//C1…
GO:0010604	positive regulation of macromolecule metabolic process	1.17866	1.23878e-05	0.00142439	DAB2IP//GADD45B//MAP4K5//MAP3K2//TAOK1//FLT1//MAP2K6//F2RL1//GRM4//HGF//INS1//CHRNA7//ARRB1//CD74//MAP2K4//EPGN//TLR4//P2RX7//MUC20//IQGAP3//SHC2//STK39//SUPV3L1//LGALS9//LEP//LURAP1//EREG//INPP5F//RAMP3//ECE1//IL2//FLT3//FGF19//AKAP5//CD40//PROM2//CRYAA//EDNRA//GNAS//PTGER3//CCND3//GRK3//KDR//AGRN//CD6//FBH1//AKTIP//CLN3//HRAS//AIF1//EIF4G3//PELI2//SEMA4D//RIPK1//CLIP3//RB1CC1//PRR5//SEMA7A//RAC…
GO:0120036	plasma membrane bounded cell projection organization	1.17864	0.00441279	0.0766121	SRGAP2//ABL2//P2RY12//IFT88//SPAG16//CCKAR//MAP1A//ERBB3//AMIGO1//PLPPR4//CTNNA2//SLITRK4//NDN//ANK3//SPAST//EMB//NFASC//TENM2//NECTIN1//BDNF//NGFR//DCC//DPYSL2//AGRN//LGR4//LMX1A//GAP43//SHH//SEMA6C//GLI2//ARHGAP35//EFNB2//EPHB2//RAC1//EPHA2//FEZF1//NR4A3//TGFB2//ROBO2//GFRA3//CASP3//CASP6//EGR2//FOXP1//ETV4//RAC2//CHN1//TWF2//AQP1//WASF2//SLC39A12//SFRP2//FBXO7//GRID2//CFLAR//DAB2IP//AGT//NEU1/…
GO:0009790	embryo development	1.17815	0.0114631	0.134678	WNT7A//CTNNB1//MIR25//MIR93//MIR106B//ADD1//EDNRA//TP53//TPM1//RXRA//ACVR1B//ZFAND5//NODAL//FOXP1//PRKCSH//WNT9B//RRN3//GLI2//KLF2//XRCC4//UBR3//TERF2//EIF4E2//MAFF//MED1//RESP18//RUNX1//CR1L//GATA4//PITX2//EPN2//ZBTB18//HES3//HAND2//FGFR1//GNA12//IHH//NAT8F3//NAT8F5//NAT8B//NSD1//LDB1//ARID1A//INHBA//TBXT//WLS//TBX6//NR4A3//MSGN1//HNF1B//HES7//PLXNA2//SFRP2//ZEB2//PAX1//THOC5//SMARCB1//PRICKLE2/…
GO:0030030	cell projection organization	1.17674	0.00439436	0.0764815	SRGAP2//ABL2//P2RY12//IFT88//SPAG16//CCKAR//MAP1A//ERBB3//AMIGO1//PLPPR4//CTNNA2//SLITRK4//NDN//ANK3//SPAST//EMB//NFASC//TENM2//NECTIN1//BDNF//NGFR//DCC//DPYSL2//AGRN//LGR4//LMX1A//GAP43//SHH//SEMA6C//GLI2//ARHGAP35//EFNB2//EPHB2//RAC1//EPHA2//FEZF1//NR4A3//TGFB2//ROBO2//GFRA3//CASP3//CASP6//EGR2//FOXP1//ETV4//RAC2//CHN1//TWF2//AQP1//WASF2//SLC39A12//SFRP2//FBXO7//GRID2//CFLAR//DAB2IP//AGT//NEU1/…
GO:0009893	positive regulation of metabolic process	1.17591	6.5903e-06	0.000963008	DAB2IP//GADD45B//MAP4K5//MAP3K2//TAOK1//FLT1//MAP2K6//F2RL1//GRM4//HGF//INS1//CHRNA7//ARRB1//CD74//MAP2K4//EPGN//TLR4//P2RX7//MUC20//IQGAP3//SHC2//STK39//SUPV3L1//LGALS9//LEP//LURAP1//EREG//INPP5F//RAMP3//ECE1//IL2//FLT3//FGF19//AKAP5//CD40//PROM2//CRYAA//EDNRA//GNAS//PTGER3//CCND3//GRK3//KDR//AGRN//CD6//FBH1//AKTIP//CLN3//HRAS//AIF1//EIF4G3//PELI2//SEMA4D//RIPK1//CLIP3//RB1CC1//PRR5//SEMA7A//RAC…
GO:0031328	positive regulation of cellular biosynthetic process	1.17575	0.00146887	0.0365343	MYOCD//TBXT//SIRT7//DUOXA2//MFN2//GPLD1//CTNNB1//NOS2//GUCA2B//PKIB//TNKS//MAPKAPK5//ELL3//THOC5//ERLIN1//TP53//KLF2//ATF4//EREG//TLR4//LBP//TYROBP//PAWR//TBK1//IL9//GRK2//APOA2//AGT//HRH1//ESR1//AIF1//MMP8//TRPV1//APOA5//APOA4//APOC2//LPGAT1//RPL26//EIF4G3//FXR1//RPS27L//PCNA//MAP2K4//HRAS//GLI2//DHX9//RAC1//CDK1//NFATC1//EGR2//CITED4//PAX3//AATF//NCF1//WNT7A//LHX5//WNT11//MAP3K2//POU3F1//SS18L1…
GO:0031325	positive regulation of cellular metabolic process	1.17475	3.24191e-05	0.00273961	DAB2IP//GADD45B//MAP4K5//MAP3K2//TAOK1//FLT1//MAP2K6//F2RL1//GRM4//HGF//INS1//CHRNA7//ARRB1//CD74//MAP2K4//EPGN//TLR4//P2RX7//MUC20//IQGAP3//SHC2//STK39//SUPV3L1//INPP5F//RAMP3//ECE1//IL2//FLT3//FGF19//AKAP5//CD40//PROM2//CRYAA//EDNRA//GNAS//PTGER3//CCND3//GRK3//KDR//AGRN//CD6//FBH1//AKTIP//CLN3//HRAS//AIF1//EIF4G3//PELI2//SEMA4D//RIPK1//CLIP3//RB1CC1//PRR5//SEMA7A//RAC1//FZD8//AKAP11//PLAUR//GAT…
GO:0000122	negative regulation of transcription by RNA polymerase II	1.17456	0.0313858	0.235271	SHH//BAG3//PDGFB//NFIB//NFATC1//EPC1//PAX3//KLF3//CUX1//MYT1L//JDP2//CRYM//HIVEP1//TENM2//IFI27//POU3F1//DAB2IP//FBP1//MYOCD//TP63//RB1//TP53//WT1//ESR1//ESR2//CCND3//DLG1//RXRA//MAPK10//LEP//CREM//HNF1B//PCNA//NR1D2//COPS2//PER1//HES7//SPOP//LOXL2//ID4//TRIM27//TBXT//LIN37//NODAL//ZFP697//IGHMBP2//PEX2//DLX1//SP5//PHF19//C1QBP//FOXP1//ARID1A//HDAC1//CNOT2//TRPS1//SOX14//TBX2//TBX4//SIRT7//OLIG2/…
GO:0009991	response to extracellular stimulus	1.17443	0.0417531	0.269455	MYOCD//LEP//TBL1XR1//CCKAR//MC4R//ADRB3//TRPV1//BECN1//ATG7//NPRL2//SHANK2//A2M//CTRB1//LTA//APOA1//RXRA//ALDH3A1//SLC34A1//PKM//IGFBP2//UCP3//COX4I1//SFRP2//ARSA//BRCA2//TFRC//OXCT1//RRAGB//FOXA3//RPTOR//WNT9B//STK24//RNASE4//GAS6//WNT11//CD40//BDNF//GSTA1//SORD//ESR2//IL15//FIS1//MFN2//FGFR1//CYBA//SRC//HDAC3//AIF1//SLC1A2//P2RX7//ARHGAP35//LYN//UCN2//FAM107A//PRKAA2//LPL//TNKS//SLC16A1//APOA4/…
GO:0050790	regulation of catalytic activity	1.17391	0.00108591	0.0291621	GTPBP4//RGCC//CDKN2A//CCND3//CCNH//DAB2IP//GADD45B//MAP4K5//MAP3K2//TAOK1//FLT1//MAP2K6//F2RL1//GRM4//HGF//INS1//CHRNA7//ARRB1//CD74//MAP2K4//EPGN//TLR4//P2RX7//MUC20//IQGAP3//SHC2//STK39//DUSP1//DUSP9//DUSP16//DUSP2//PARK7//NF1//RB1//THY1//CAMK2N1//TRIM27//DNAJA3//PPM1E//DBNDD2//CAMK2N2//CHP1//CASP12//NGFR//CTSH//F3//RNF7//PDCD2//RPS27L//PRLR//APLP2//ADRB3//LGR5//AKAP5//NPR3//GPR87//AGT//IKBKG//…
GO:0009636	response to toxic substance	1.1733	0.0468779	0.282068	PPP3CB//DCC//DPYSL2//RGS9//HDAC1//RGS8//CYP19A1//PARK7//ESR2//UBA52//APOA4//MPO//CASP12//CHRNA7//CASP3//HOMER1//DUSP1//OLR1//PRKCD//CRYAA//HBB//GRK2//STK24//CDK1//NR4A3//GJA3//NPTXR//CASP6//SRC//NPPC//IL2//SPARC//TP53//ST6GAL1//RXRA//APOBEC1//LEP//POLB//TLR4//UROD//SHH//PSMD14//ARSA//CA3//FLT1//CLDN3//CLDN5//OXCT1//AKR7A3//DDC//KDM5B//EHMT1//BECN1//ETS1//CDKN2A//AQP1//F3//PCNA//PPIF//CAPN1//OSER1…
GO:0006796	phosphate-containing compound metabolic process	1.16996	0.000112404	0.00741965	GTPBP4//RGCC//CDKN2A//CCND3//CCNH//MAP2K6//CCR5//MAP3K2//NF1//MAPK10//TAOK1//MAP2K4//EPGN//ZFP36L2//RIPK1//MAP3K10//MAPK8IP2//STK24//MAP4K5//ITPKB//DAB2IP//GADD45B//FLT1//F2RL1//GRM4//HGF//INS1//CHRNA7//ARRB1//CD74//TLR4//P2RX7//MUC20//IQGAP3//SHC2//STK39//DUSP1//DUSP9//DUSP16//DUSP2//APOA1//AGRN//LEP//RPTOR//PIK3CG//WNT9B//PPP2R5B//ROPN1L//KIRREL2//IL2//PARK7//PRNP//PBK//EPHB2//CD109//TRAF3IP1//…
GO:0051254	positive regulation of RNA metabolic process	1.16929	0.00431188	0.0752327	SUPV3L1//MYOCD//TBXT//SIRT7//NCBP2//ELL3//THOC5//ERLIN1//RBM20//TP53//KLF2//ATF4//NFATC1//EGR2//CITED4//PAX3//AATF//NCF1//WNT7A//LHX5//WNT11//MAP3K2//POU3F1//SS18L1//AGT//ETS1//PDGFB//TP63//WT1//ESR1//CAMK4//ESR2//CDKN2A//RXRA//NFYC//CD74//HNF1B//NR1D2//NPAS4//ATF5//LGR4//ING2//GDF2//PPARGC1B//INHBA//NFIB//SFR1//SHH//ARNTL//PHF19//FOXP1//ARID1A//HDAC1//SIX4//RRN3//GLI2//NSD1//SMARCA5//NFATC2//TAL…
GO:0009719	response to endogenous stimulus	1.16751	0.00200913	0.0460525	MED1//TP53//ACVR1B//AMHR2//GCNT2//ZFYVE9//PTPRK//CLDN5//TGFB2//SRC//GNAS//CHRM1//HTR5B//ADCY6//RGS9//GNA12//AGRN//RGS8//SH2B2//IGFBP1//GPLD1//GRB10//GRB14//GRB2//FGF19//FGFR4//FGFR1//ESR2//CRYM//H3F3B//APOA5//MAT2A//BDNF//NOS2//SORD//AQP1//TIMP3//AQP2//DHCR24//ANGPTL3//PITX2//OXCT1//LYN//CTNNB1//GSTT1//UCN2//AGRP//NR1D2//LGR5//RARG//IL17F//MIRLET7A1//MIR125A//MEGF8//GDF2//TBXT//NODAL//GATA4//MYOC…
GO:0032268	regulation of cellular protein metabolic process	1.16709	0.000480276	0.0186114	GTPBP4//RGCC//CDKN2A//CCND3//CCNH//DAB2IP//GADD45B//MAP4K5//MAP3K2//TAOK1//FLT1//MAP2K6//F2RL1//GRM4//HGF//INS1//CHRNA7//ARRB1//CD74//MAP2K4//EPGN//TLR4//P2RX7//MUC20//IQGAP3//SHC2//STK39//DUSP1//DUSP9//DUSP16//DUSP2//NSD1//SECISBP2//APOA1//AGRN//LEP//RPTOR//PIK3CG//WNT9B//PPP2R5B//ITPKB//ROPN1L//KIRREL2//IL2//PARK7//PRNP//PBK//EPHB2//CD109//TRAF3IP1//CACTIN//CHP1//LYN//FLT3//FGF19//AKAP5//CD40//…
GO:0009605	response to external stimulus	1.16524	0.000274826	0.0138679	MYOCD//VTCN1//FCGR1A//A2M//NCF1//MPO//LEP//TBL1XR1//CCKAR//MC4R//ADRB3//TRPV1//RBM14//TLR4//TBK1//PSPC1//APOA4//LTF//DEFA8//LBP//TRPM4//CCR7//PDGFB//MYO9B//CCL7//CCL12//CCL25//FLT1//CCL26//RAC1//DNASE1//AOC3//PIK3CG//CYP19A1//F2RL1//ZFP580//RT1-CE5//CD96//GIMAP5//PGC//GPX2//SELENOS//PARK7//LTA//FFAR3//CCR5//CXCL9//PLGRKT//CXCL11//CCR6//RAC2//HMGB2L1//CMKLR1//DEFB42//ACKR3//BECN1//ATG7//NPRL2//EMB…
GO:0031324	negative regulation of cellular metabolic process	1.16485	0.000608526	0.0210256	NFATC1//EPC1//PAX3//KLF3//CUX1//MYT1L//JDP2//CRYM//HIVEP1//TENM2//IFI27//POU3F1//DAB2IP//FBP1//MYOCD//TP63//RB1//TP53//WT1//ESR1//ESR2//CCND3//DLG1//RXRA//MAPK10//LEP//CREM//HNF1B//PCNA//NR1D2//COPS2//PER1//HES7//SPOP//LOXL2//ID4//TRIM27//NFIB//TBXT//LIN37//NODAL//SHH//ZFP697//IGHMBP2//PEX2//DLX1//SP5//PHF19//C1QBP//FOXP1//ARID1A//HDAC1//CNOT2//TRPS1//SOX14//TBX2//TBX4//SIRT7//OLIG2//GLI2//TPR//K…
GO:0006793	phosphorus metabolic process	1.16467	0.000164807	0.00975552	GTPBP4//RGCC//CDKN2A//CCND3//CCNH//MAP2K6//CCR5//MAP3K2//NF1//MAPK10//TAOK1//MAP2K4//EPGN//ZFP36L2//RIPK1//MAP3K10//MAPK8IP2//STK24//MAP4K5//ITPKB//DAB2IP//GADD45B//FLT1//F2RL1//GRM4//HGF//INS1//CHRNA7//ARRB1//CD74//TLR4//P2RX7//MUC20//IQGAP3//SHC2//STK39//DUSP1//DUSP9//DUSP16//DUSP2//APOA1//AGRN//LEP//RPTOR//PIK3CG//WNT9B//PPP2R5B//ROPN1L//KIRREL2//IL2//PARK7//PRNP//PBK//EPHB2//CD109//TRAF3IP1//…
GO:0051046	regulation of secretion	1.16393	0.0333538	0.239784	AGT//APOA1//APOA2//F2RL1//CD74//RGCC//PTGER3//P2RY12//DPYSL2//P2RX7//KMO//HTR6//GRM7//SLC6A1//CACNA1A//TACR2//SYT15//SNCG//CHRNA7//FFAR3//CD300A//RIMS2//STXBP5L//SEPTIN1//STX4//RPH3AL//CPLX2//GLP1R//SIRT3//TP53//MAP2K6//GRK2//UCN2//LEP//DHX9//TRPM4//PPP3CB//ARRB1//GPLD1//ANO1//ATG7//RAC1//OXCT1//GNAS//UTS2//NPPB//RAC2//LYN//LGALS9//RT1-CE5//FGG//RAB27A//RAP1B//PFKL//RPTOR//HDAC1//NPFF//KCNJ11//AQ…
GO:1903530	regulation of secretion by cell	1.16387	0.0395925	0.260998	AGT//APOA1//APOA2//F2RL1//RGCC//PTGER3//P2RY12//DPYSL2//P2RX7//KMO//HTR6//GRM7//CACNA1A//TACR2//SYT15//SNCG//CHRNA7//FFAR3//CD300A//RIMS2//STXBP5L//SEPTIN1//STX4//RPH3AL//CPLX2//GLP1R//SIRT3//TP53//MAP2K6//GRK2//UCN2//LEP//DHX9//TRPM4//PPP3CB//ARRB1//GPLD1//ANO1//ATG7//RAC1//OXCT1//RAC2//LYN//LGALS9//RT1-CE5//FGG//RAB27A//RAP1B//PFKL//RPTOR//UTS2//HDAC1//NPFF//KCNJ11//INHBA//CCKAR//SCG5//NMB//KCN…
GO:0032502	developmental process	1.16322	1.57628e-09	1.57943e-06	WNT7A//CTNNB1//CDH17//CDH13//ADD1//HGF//LIPA//P2RX7//KLHL10//KLF2//RHOBTB1//EPHB2//LRATD1//THOC5//CDH15//ECT2//EPB42//MED1//PDPN//GP1BA//TGFB2//CDH2//FAT3//TP63//HOXC4//GNAS//NPR3//COL2A1//HES7//HEXB//TRPS1//RECQL4//GLI2//COL9A1//PAX1//HOXC10//HAPLN4//EPHA2//RUNX1//PTH1R//FBN1//IHH//CHAD//DAB2IP//THY1//LEP//IL15//CCL12//VEZF1//EPGN//GDF2//RASIP1//SHH//PDE3B//SRPK2//UBP1//TBX4//WASF2//TAL1//COL23A…
GO:0048589	developmental growth	1.16236	0.0483912	0.286911	ESR1//EREG//ZFP830//COPS2//BRCA2//GINS1//PTK7//WNT11//KDR//COL2A1//COL9A1//RARG//NPPC//MATN4//AGRN//COLQ//SIX4//GJD4//WNT7A//PTGFRN//BDNF//DPYSL2//CCR5//SEMA3G//IFRD1//SEMA6C//SEMA6D//MIR34C//MIR34B//H3F3B//SLC12A5//ADD1//TP53//GNAS//ATF5//SLC1A2//ABL2//KLF2//ARID5B//TNS2//PLEKHA1//TBL1XR1//DHCR7//TAL2//DUOX2//IHH//SPR//CACNA2D2//HDAC3//SOCS2//ADRB3//FLT3//AGT//CSF1//HMGA2//APOA5//UCN2//TIMP3//IG…
GO:0051050	positive regulation of transport	1.16155	0.0240645	0.20336	ARL6IP1//ARRB1//F2RL1//RGCC//AGT//AKAP5//GIMAP5//P2RX7//TRPC3//SCN3B//GNAS//ANK3//AOC3//CLIP3//NR4A3//APOA1//PLTP//DPYSL2//KMO//HTR6//SLC6A1//TACR2//RPH3AL//GLP1R//SIRT3//MAP2K6//LRAT//SCP2//MLC1//STK39//CHP1//GRK2//LEP//DHX9//TRPM4//PPP3CB//GPLD1//ANO1//ATG7//RAC1//OXCT1//STX4//NPPB//PRKCD//BAG3//SHH//TPR//CHP2//ECT2//HDAC3//DLG1//ACTN2//CHRM1//P2RY12//RT1-CE5//ADD1//EEF2K//LRP2//DCX//FGG//RAB27…
GO:0045935	positive regulation of nucleobase-containing compound metabolic process	1.15971	0.00448843	0.077351	SUPV3L1//MYOCD//TBXT//SIRT7//NOS2//GUCA2B//NCBP2//PCNA//PRKCD//TERF2//PKIB//TNKS//MAPKAPK5//CTNNB1//ELL3//THOC5//ERLIN1//RBM20//TP53//KLF2//ATF4//DHX9//P2RX7//ENTPD5//GPD1//PRKAA2//TFRC//NFATC1//EGR2//CITED4//PAX3//AATF//NCF1//WNT7A//LHX5//WNT11//MAP3K2//POU3F1//SS18L1//AGT//ETS1//PDGFB//TP63//WT1//ESR1//CAMK4//ESR2//CDKN2A//RXRA//NFYC//CD74//HNF1B//NR1D2//NPAS4//ATF5//LGR4//ING2//GDF2//PPARGC1B/…
GO:0071702	organic substance transport	1.15811	0.000988704	0.0277391	SDAD1//EDNRA//PCSK5//AGT//ARL6IP1//CD300A//LYN//APOA1//APOA2//F2RL1//TRPV1//CD74//SLC6A20//SLC38A4//SLC6A18//SLC7A15//SLC38A6//SLC38A10//PDPN//TPR//THOC5//SRSF3//GLE1//TSC1//NCBP2//CACNG3//AKAP5//ZDHHC3//MLPH//RAB27A//YWHAG//IPO13//TP53//GCKR//HIKESHI//ARNTL//TNPO3//PPP3R1//FAM53B//RGD1306195//PRICKLE1//KPNA6//MED1//RASL2-9//SIX3//EGR2//CHP1//NCF1//CHM//ZDHHC22//ZDHHC25//ZDHHC9//RTP2//RTP3//ZDHHC…
GO:0051246	regulation of protein metabolic process	1.15789	0.000578167	0.0205062	GTPBP4//RGCC//CDKN2A//CCND3//CCNH//DAB2IP//GADD45B//MAP4K5//MAP3K2//TAOK1//FLT1//MAP2K6//F2RL1//GRM4//HGF//INS1//CHRNA7//ARRB1//CD74//MAP2K4//EPGN//TLR4//P2RX7//MUC20//IQGAP3//SHC2//STK39//DUSP1//DUSP9//DUSP16//DUSP2//NSD1//SECISBP2//APOA1//AGRN//LEP//RPTOR//PIK3CG//WNT9B//PPP2R5B//ITPKB//ROPN1L//KIRREL2//IL2//PARK7//PRNP//PBK//EPHB2//CD109//TRAF3IP1//CACTIN//CHP1//LYN//FLT3//FGF19//AKAP5//CD40//…
GO:0006810	transport	1.15787	5.79606e-06	0.000883773	SDAD1//CUX1//CCKAR//HRH2//EDNRA//P2RX7//PCSK5//AGT//SCNN1B//PER1//NKAIN3//ARRB1//ARL6IP1//LRPAP1//LRRTM1//CD300A//LYN//APOA1//APOA2//F2RL1//TRPV1//CD74//AQP1//AQP2//RGCC//SLC6A20//SLC38A4//SLC6A18//SLC7A15//SLC38A6//SLC38A10//PDPN//KIF27//GAS8//CCDC103//TPR//THOC5//SRSF3//GLE1//TSC1//NCBP2//CACNG3//AKAP5//ZDHHC3//MLPH//RAB27A//YWHAG//IPO13//TP53//GCKR//HIKESHI//ARNTL//TNPO3//PPP3R1//FAM53B//RGD13…
GO:0042886	amide transport	1.15758	0.00543599	0.0874964	SDAD1//PCSK5//APOA1//APOA2//F2RL1//TRPV1//CD74//THOC5//SRSF3//GLE1//TSC1//CACNG3//AKAP5//ZDHHC3//MLPH//RAB27A//YWHAG//IPO13//AGT//TP53//GCKR//HIKESHI//ARNTL//TNPO3//PPP3R1//TPR//FAM53B//RGD1306195//PRICKLE1//KPNA6//MED1//RASL2-9//SIX3//EGR2//CHP1//NCF1//CHM//ZDHHC22//ZDHHC25//ZDHHC9//RTP2//RTP3//ZDHHC18//ZDHHC23//ZDHHC12//VPS37D//ARL6IP1//SEC61A1//SRP9//ZFAND2B//GET3//SEC62//LARS1//PEX6//PEX7//FI…
GO:0018193	peptidyl-amino acid modification	1.15664	0.022309	0.201394	PPIF//PPIL3//PTPA//NSD1//APLP2//LEP//IL15//AGT//RPTOR//GRK2//NAT8F3//POLE3//MSL3L2//MRGBP//MORF4L2//ING5//EGR2//TRPM4//UBA2//SUMO2//PIAS2//SENP6//PLOD2//QPCT//NAA20//NAA35//NAT8B//NMT2//EEF2KMT//SETD6//EHMT1//LOXL2//CFAP20//PDK1//RPS6KA2//PRKCD//PDGFB//CAMK4//TNKS//CLSPN//TBK1//TSSK2//MAP3K10//DCLK2//IKBKE//STK32A//MAPKAPK5//CDK1//STK39//GAS6//SRC//ACVR1B//CDK10//SHC3//FLT3//TESK2//CLK3//FGFR4//K…
GO:0015833	peptide transport	1.15632	0.0061172	0.0928703	SDAD1//PCSK5//APOA1//APOA2//F2RL1//TRPV1//CD74//THOC5//SRSF3//GLE1//TSC1//CACNG3//AKAP5//ZDHHC3//MLPH//RAB27A//YWHAG//IPO13//AGT//TP53//GCKR//HIKESHI//ARNTL//TNPO3//PPP3R1//TPR//FAM53B//RGD1306195//PRICKLE1//KPNA6//MED1//RASL2-9//SIX3//EGR2//CHP1//NCF1//CHM//ZDHHC22//ZDHHC25//ZDHHC9//RTP2//RTP3//ZDHHC18//ZDHHC23//ZDHHC12//VPS37D//ARL6IP1//SEC61A1//SRP9//ZFAND2B//GET3//SEC62//LARS1//PEX6//PEX7//FI…
GO:0065009	regulation of molecular function	1.15513	0.000340719	0.0150385	GTPBP4//RGCC//CDKN2A//CCND3//CCNH//DAB2IP//GADD45B//MAP4K5//MAP3K2//TAOK1//FLT1//MAP2K6//F2RL1//GRM4//HGF//INS1//CHRNA7//ARRB1//CD74//MAP2K4//EPGN//TLR4//P2RX7//MUC20//IQGAP3//SHC2//STK39//DUSP1//DUSP9//DUSP16//DUSP2//PARK7//NF1//RB1//THY1//CAMK2N1//TRIM27//DNAJA3//PPM1E//DBNDD2//CAMK2N2//CHP1//CASP12//NGFR//CTSH//F3//RNF7//PDCD2//RPS27L//PRLR//APLP2//ADRB3//LGR5//AKAP5//NPR3//GPR87//AGT//SHH//IK…
GO:0140352	export from cell	1.15438	0.0273035	0.215418	PCSK5//AGT//CD300A//LYN//APOA1//APOA2//F2RL1//RGCC//RIMS2//RPH3AL//CCL12//ARFGEF2//EXOC3L4//TNFAIP2//RAB27A//STX4//LIN7A//CPLX2//VPS45//WNT7A//NOS1AP//MIA2//FGG//COPG2//OLFM2//SEL1L//TVP23A//TANGO2//SNCG//GOLPH3//PTGER3//P2RY12//BDNF//GRM2//TRPV1//DPYSL2//P2RX7//KMO//HTR6//GRM7//CACNA1A//TACR2//SYT15//CHRNA7//FFAR3//CPLX4//CTBP2//CACNA1C//PPP3CB//CHP1//STXBP5L//SEPTIN1//PARK7//CCKAR//GLP1R//LEP//…
GO:0045934	negative regulation of nucleobase-containing compound metabolic process	1.15258	0.0163464	0.168307	NFATC1//EPC1//PAX3//KLF3//CUX1//MYT1L//JDP2//CRYM//HIVEP1//TENM2//IFI27//POU3F1//DAB2IP//FBP1//MYOCD//TP63//RB1//TP53//WT1//ESR1//ESR2//CCND3//DLG1//RXRA//MAPK10//LEP//CREM//HNF1B//PCNA//NR1D2//COPS2//PER1//HES7//SPOP//LOXL2//ID4//TRIM27//NFIB//TBXT//LIN37//NODAL//SHH//ZFP697//IGHMBP2//PEX2//DLX1//SP5//PHF19//C1QBP//FOXP1//ARID1A//HDAC1//CNOT2//TRPS1//SOX14//TBX2//TBX4//SIRT7//OLIG2//GLI2//TPR//K…
GO:0051179	localization	1.15257	8.41442e-08	4.21562e-05	SDAD1//NDC80//NDE1//CUX1//WASF2//CCKAR//HRH2//PAX3//FGF19//GDNF//SEMA3G//SHH//SEMA6C//SEMA4D//ZEB2//SEMA6D//SEMA7A//SEMA4G//FAT3//ESR2//DCC//FZD3//PEX2//SH3RF1//NDN//PEX7//MDGA1//RAC1//FEZF1//PITX2//GAS6//ASCL1//CTNNB1//DCX//GFRA3//EDNRA//P2RX7//PCSK5//AGT//SCNN1B//PER1//NKAIN3//ARRB1//ARL6IP1//KDR//GPLD1//EFNB2//NR4A1//LRPAP1//LRRTM1//NFASC//EPB41L3//MAL//LBP//TRPM4//CCR7//AOC3//CCR6//PDGFB//MYO…
GO:0060341	regulation of cellular localization	1.15234	0.0340289	0.239784	AKAP5//GIMAP5//P2RX7//TRPC3//THOC5//HRC//CACNA1C//TMEM38A//CACNA1A//TACR2//HTR6//CCR5//CPLX2//ARV1//SCP2//CRYAA//MLC1//TRPM4//PPP3CB//ARRB1//GPLD1//ANO1//ATG7//RAC1//OXCT1//STX4//NUP58//PRKCD//LEP//BAG3//SHH//TPR//CHP2//ECT2//HDAC3//NF1//CHP1//RAC2//LYN//LGALS9//CD300A//F2RL1//RT1-CE5//CDKN2A//IFI27//PARK7//CAMK4//GAS6//KHDRBS1//DHX9//NCBP2//KCNC3//GRM2//CPLX4//SNCG//GLP1R//PLCB3//JPH1//JPH3//TRP…
GO:0051093	negative regulation of developmental process	1.15127	0.034937	0.243634	NODAL//LYN//CTNNB1//BDNF//NF1//TP53//DAB2IP//SFRP2//ITGB3//TTC3//MYOCD//NGFR//ADCY6//PRKCSH//EFNB2//MYLIP//TBX6//TSC1//STMN2//RGCC//AGT//SPARC//THBS2//PDE3B//IL17F//ADGRB2//EPHA2//TGFB2//TCF4//CEND1//TRPM4//CCR5//SEMA3G//IFRD1//SEMA6C//SEMA6D//RUNX1//INPP5D//NKX6-3//WNT9A//GLI2//RARG//ZC3H8//IHH//CDKN2A//BRCA2//ETV4//GNAS//ADRB3//SOCS2//FLT3//CD74//SHH//SKOR1//RGD1561226//P2RY12//JDP2//ID4//ARNTL…
GO:0071495	cellular response to endogenous stimulus	1.15087	0.0120564	0.139314	MED1//TP53//ACVR1B//AMHR2//GCNT2//ZFYVE9//PTPRK//CLDN5//TGFB2//SRC//GNAS//CHRM1//HTR5B//ADCY6//RGS9//GNA12//AGRN//RGS8//SH2B2//IGFBP1//GPLD1//GRB10//GRB14//GRB2//FGF19//FGFR4//FGFR1//ESR2//UCN2//AGRP//NR1D2//LGR5//RARG//IL17F//MIRLET7A1//MIR125A//MEGF8//GDF2//TBXT//NODAL//GATA4//MYOCD//ING2//SNW1//GLG1//BCL9L//RASL11B//SKOR1//HTRA3//SNX6//CD109//KDR//HES5//LRP2//DLX1//SFRP2//NBL1//ESR1//PPARGC1B/…
GO:0048518	positive regulation of biological process	1.15067	7.16921e-08	4.21562e-05	DAB2IP//GADD45B//MAP4K5//MAP3K2//TAOK1//FLT1//MAP2K6//F2RL1//GRM4//HGF//INS1//CHRNA7//ARRB1//CD74//MAP2K4//EPGN//TLR4//P2RX7//MUC20//IQGAP3//SHC2//STK39//SUPV3L1//FGFR4//GDNF//FGFR1//FCGR1A//LGALS9//LEP//LURAP1//EREG//A2M//RT1-N3//RT1-CE5//RT1-N2//INPP5F//RAMP3//ECE1//IL2//FLT3//FGF19//AKAP5//CD40//PROM2//CRYAA//EDNRA//GNAS//PTGER3//CCND3//GRK3//KDR//AGRN//CD6//FBH1//AKTIP//CLN3//HRAS//AIF1//EIF4…
GO:0051172	negative regulation of nitrogen compound metabolic process	1.15027	0.00249847	0.0535911	NFATC1//EPC1//PAX3//KLF3//CUX1//MYT1L//JDP2//CRYM//HIVEP1//TENM2//IFI27//POU3F1//DAB2IP//FBP1//MYOCD//TP63//RB1//TP53//WT1//ESR1//ESR2//CCND3//DLG1//RXRA//MAPK10//LEP//CREM//HNF1B//PCNA//NR1D2//COPS2//PER1//HES7//SPOP//LOXL2//ID4//TRIM27//NFIB//TBXT//LIN37//NODAL//SHH//ZFP697//IGHMBP2//PEX2//DLX1//SP5//PHF19//C1QBP//FOXP1//ARID1A//HDAC1//CNOT2//TRPS1//SOX14//TBX2//TBX4//SIRT7//OLIG2//GLI2//TPR//K…
GO:0048522	positive regulation of cellular process	1.14694	6.91446e-07	0.000230943	DAB2IP//GADD45B//MAP4K5//MAP3K2//TAOK1//FLT1//MAP2K6//F2RL1//GRM4//HGF//INS1//CHRNA7//ARRB1//CD74//MAP2K4//EPGN//TLR4//P2RX7//MUC20//IQGAP3//SHC2//STK39//SUPV3L1//RT1-N3//RT1-CE5//RT1-N2//INPP5F//RAMP3//ECE1//IL2//FLT3//FGF19//AKAP5//CD40//PROM2//CRYAA//EDNRA//GNAS//PTGER3//CCND3//GRK3//KDR//AGRN//CD6//FBH1//AKTIP//CLN3//HRAS//AIF1//EIF4G3//PELI2//SEMA4D//RIPK1//CLIP3//RB1CC1//PRR5//SEMA7A//RAC1/…
GO:0044703	multi-organism reproductive process	1.1465	0.0350348	0.243634	LEP//CBR1//AGT//ZFP830//EREG//RPS6KA2//FBXO5//TUT4//BRCA2//PDE3A//MFSD14A//RFX2//ZPBP2//FABP9//RXRA//NODAL//SEPTIN1//CHTF18//AGO4//ING2//MARF1//FANCD2//WT1//PRSS44//MIR34C//MIR34B//STYX//H3F3B//KHDRBS1//PARK7//TESK2//SPATA7//TP63//RB1//FOXA3//IGF2R//SYCP1//PCDHGA11//PHTF1//CTSH//CREM//LGR4//ADAMTS2//ARNTL//EIF4G3//PHC2//ARID4A//METTL3//PLEKHA1//RNF114//SCMH1//PIWIL1//IFT81//SPATA25//PLAUR//GATA4/…
GO:0003006	developmental process involved in reproduction	1.14591	0.0381663	0.256662	CAPN5//ESR2//KDR//INHBA//ZFP830//ADRM1//LEP//CBR1//AGT//SRC//ESR1//EREG//A2M//CYP19A1//PLEKHA1//CASP12//CASP3//RPS6KA2//FBXO5//TUT4//BRCA2//PDE3A//MFSD14A//RFX2//ZPBP2//FABP9//MME//IL11RA1//RXRA//NODAL//NDP//PDGFB//MED1//WT1//PRSS44//MIR34C//MIR34B//STYX//H3F3B//KHDRBS1//PARK7//TESK2//SPATA7//TP63//RB1//FOXA3//IGF2R//SYCP1//PCDHGA11//PHTF1//CTSH//CREM//LGR4//CHTF18//ADAMTS2//ING2//ARNTL//EIF4G3//…
GO:0022414	reproductive process	1.1458	0.013252	0.148135	CDK1//SYCP1//HELQ//HFM1//CAPN5//ESR2//KDR//INHBA//ZFP830//ADRM1//LEP//CBR1//AGT//SRC//ESR1//EREG//A2M//CYP19A1//PLEKHA1//CASP12//CASP3//RPS6KA2//FBXO5//TUT4//BRCA2//PDE3A//MFSD14A//RFX2//ZPBP2//FABP9//MME//IL11RA1//RXRA//NODAL//NDP//PDGFB//MED1//CSF1//SEPTIN1//FANCD2//AGO4//CHTF18//CEP63//RAD54B//CCNB1IP1//ING2//MARF1//WT1//PRSS44//MIR34C//MIR34B//STYX//H3F3B//KHDRBS1//PARK7//TESK2//SPATA7//TP63/…
GO:0051234	establishment of localization	1.14499	1.9399e-05	0.00200095	SDAD1//NDC80//NDE1//CUX1//CCKAR//HRH2//EDNRA//P2RX7//PCSK5//AGT//SCNN1B//PER1//NKAIN3//ARRB1//ARL6IP1//LRPAP1//LRRTM1//CD300A//LYN//APOA1//APOA2//F2RL1//TRPV1//CD74//AQP1//AQP2//RGCC//SLC6A20//SLC38A4//SLC6A18//SLC7A15//SLC38A6//SLC38A10//PDPN//KIF27//GAS8//CCDC103//TPR//THOC5//SRSF3//GLE1//TSC1//NCBP2//CACNG3//AKAP5//ZDHHC3//MLPH//RAB27A//YWHAG//IPO13//TP53//GCKR//HIKESHI//ARNTL//TNPO3//PPP3R1//…
GO:0000003	reproduction	1.14372	0.0142799	0.153854	CDK1//SYCP1//HELQ//HFM1//CAPN5//ESR2//KDR//INHBA//ZFP830//ADRM1//LEP//CBR1//AGT//SRC//ESR1//EREG//A2M//CYP19A1//PLEKHA1//CASP12//CASP3//RPS6KA2//FBXO5//TUT4//BRCA2//PDE3A//MFSD14A//RFX2//ZPBP2//FABP9//MME//IL11RA1//RXRA//NODAL//NDP//PDGFB//MED1//CSF1//SEPTIN1//FANCD2//AGO4//CHTF18//CEP63//RAD54B//CCNB1IP1//ING2//MARF1//WT1//PRSS44//MIR34C//MIR34B//STYX//H3F3B//KHDRBS1//PARK7//TESK2//SPATA7//TP63/…
GO:0032940	secretion by cell	1.14213	0.0412999	0.269217	PCSK5//AGT//CD300A//LYN//APOA1//APOA2//F2RL1//RGCC//RIMS2//RPH3AL//CCL12//ARFGEF2//EXOC3L4//TNFAIP2//RAB27A//STX4//LIN7A//CPLX2//VPS45//WNT7A//NOS1AP//MIA2//FGG//COPG2//OLFM2//SEL1L//TVP23A//TANGO2//SNCG//GOLPH3//PTGER3//P2RY12//BDNF//GRM2//TRPV1//DPYSL2//P2RX7//KMO//HTR6//GRM7//CACNA1A//TACR2//SYT15//CHRNA7//FFAR3//CPLX4//CTBP2//CACNA1C//PPP3CB//CHP1//STXBP5L//SEPTIN1//PARK7//CCKAR//GLP1R//LEP//…
GO:0015031	protein transport	1.13938	0.0140212	0.152001	SDAD1//PCSK5//APOA1//APOA2//F2RL1//THOC5//SRSF3//GLE1//TSC1//CACNG3//AKAP5//ZDHHC3//MLPH//RAB27A//YWHAG//IPO13//AGT//TP53//GCKR//HIKESHI//ARNTL//TNPO3//PPP3R1//TPR//FAM53B//RGD1306195//PRICKLE1//KPNA6//MED1//RASL2-9//SIX3//EGR2//CHP1//NCF1//CHM//ZDHHC22//ZDHHC25//ZDHHC9//RTP2//RTP3//ZDHHC18//ZDHHC23//ZDHHC12//VPS37D//ARL6IP1//SEC61A1//SRP9//ZFAND2B//GET3//SEC62//LARS1//PEX6//PEX7//FIS1//TOMM22//F…
GO:0006464	cellular protein modification process	1.13811	0.000351628	0.0150385	GTPBP4//RGCC//CDKN2A//CCND3//CCNH//MAP2K6//CCR5//MAP3K2//NF1//MAPK10//TAOK1//MAP2K4//EPGN//ZFP36L2//RIPK1//MAP3K10//MAPK8IP2//STK24//MAP4K5//ITPKB//DAB2IP//GADD45B//FLT1//F2RL1//GRM4//HGF//INS1//CHRNA7//ARRB1//CD74//TLR4//P2RX7//MUC20//IQGAP3//SHC2//STK39//DUSP1//DUSP9//DUSP16//DUSP2//TNKS//RNF217//MARCHF5//UBOX5//BFAR//PELI2//SHPRH//TRIM21//UBE4A//BTRC//TRIM2//RBCK1//TRIM3//CTNNB1//COPS2//COPS8/…
GO:0036211	protein modification process	1.13811	0.000351628	0.0150385	GTPBP4//RGCC//CDKN2A//CCND3//CCNH//MAP2K6//CCR5//MAP3K2//NF1//MAPK10//TAOK1//MAP2K4//EPGN//ZFP36L2//RIPK1//MAP3K10//MAPK8IP2//STK24//MAP4K5//ITPKB//DAB2IP//GADD45B//FLT1//F2RL1//GRM4//HGF//INS1//CHRNA7//ARRB1//CD74//TLR4//P2RX7//MUC20//IQGAP3//SHC2//STK39//DUSP1//DUSP9//DUSP16//DUSP2//TNKS//RNF217//MARCHF5//UBOX5//BFAR//PELI2//SHPRH//TRIM21//UBE4A//BTRC//TRIM2//RBCK1//TRIM3//CTNNB1//COPS2//COPS8/…
GO:0010033	response to organic substance	1.13688	0.000388948	0.0158866	IRAK2//CD74//GAS6//PPP3CB//DCC//DPYSL2//RGS9//HDAC1//RGS8//MED1//APOA4//DAB2IP//UBXN4//CHAC1//MFN2//TP53//ACVR1B//AMHR2//GCNT2//ZFYVE9//PTPRK//CLDN5//TGFB2//SRC//GNAS//CHRM1//HTR5B//ADCY6//GNA12//AGRN//SH2B2//IGFBP1//GPLD1//GRB10//GRB14//GRB2//FGF19//FGFR4//FGFR1//ESR2//CRYM//H3F3B//APOA5//MAT2A//BDNF//NOS2//SORD//AQP1//TIMP3//AQP2//DHCR24//ANGPTL3//PITX2//OXCT1//LYN//CTNNB1//RAP1B//HNF1B//RAP1A/…
GO:0043412	macromolecule modification	1.13501	0.000317491	0.0147487	GTPBP4//RGCC//CDKN2A//CCND3//CCNH//MAP2K6//CCR5//MAP3K2//NF1//MAPK10//TAOK1//MAP2K4//EPGN//ZFP36L2//RIPK1//MAP3K10//MAPK8IP2//STK24//MAP4K5//ITPKB//DAB2IP//GADD45B//FLT1//F2RL1//GRM4//HGF//INS1//CHRNA7//ARRB1//CD74//TLR4//P2RX7//MUC20//IQGAP3//SHC2//STK39//DUSP1//DUSP9//DUSP16//DUSP2//TNKS//RNF217//MARCHF5//UBOX5//BFAR//PELI2//SHPRH//TRIM21//UBE4A//BTRC//TRIM2//RBCK1//TRIM3//CTNNB1//COPS2//COPS8/…
GO:0051704	multi-organism process	1.13495	0.0461364	0.278966	LEP//CBR1//AGT//ZFP830//EREG//RPS6KA2//FBXO5//TUT4//BRCA2//PDE3A//MFSD14A//RFX2//ZPBP2//FABP9//RXRA//NODAL//SEPTIN1//CHTF18//AGO4//ING2//MARF1//FANCD2//WT1//PRSS44//MIR34C//MIR34B//STYX//H3F3B//KHDRBS1//PARK7//TESK2//SPATA7//TP63//RB1//FOXA3//IGF2R//SYCP1//PCDHGA11//PHTF1//CTSH//CREM//LGR4//ADAMTS2//ARNTL//EIF4G3//PHC2//ARID4A//METTL3//PLEKHA1//RNF114//SCMH1//PIWIL1//IFT81//SPATA25//PLAUR//GATA4/…
GO:0046903	secretion	1.13057	0.0414602	0.269455	CCKAR//HRH2//EDNRA//PCSK5//AGT//CD300A//LYN//APOA1//APOA2//F2RL1//TRPV1//CD74//RGCC//RIMS2//RPH3AL//CCL12//ARFGEF2//EXOC3L4//TNFAIP2//RAB27A//STX4//LIN7A//CPLX2//VPS45//WNT7A//NOS1AP//GUCA2B//CAD//PRLR//ALAS2//APRT//MED1//SLC30A4//SOCS2//MIA2//FGG//COPG2//OLFM2//SEL1L//TVP23A//TANGO2//SNCG//GOLPH3//PTGER3//P2RY12//BDNF//GRM2//DPYSL2//P2RX7//KMO//HTR6//GRM7//GRM4//CACNA1A//SLC6A1//TACR2//SYT15//CH…
GO:0051649	establishment of localization in cell	1.13013	0.013717	0.150801	SDAD1//NDC80//NDE1//CD300A//LYN//TPR//THOC5//SRSF3//GLE1//TSC1//NCBP2//CACNG3//AKAP5//ZDHHC3//MLPH//RAB27A//YWHAG//IPO13//AGT//TP53//GCKR//HIKESHI//ARNTL//TNPO3//PPP3R1//FAM53B//RGD1306195//PRICKLE1//KPNA6//MED1//RASL2-9//SIX3//EGR2//CHP1//NCF1//CHM//ZDHHC22//ZDHHC25//ZDHHC9//RTP2//RTP3//ZDHHC18//ZDHHC23//ZDHHC12//VPS37D//ARL6IP1//SEC61A1//SRP9//ZFAND2B//GET3//SEC62//LARS1//PEX6//PEX7//FIS1//TOMM…
GO:0008104	protein localization	1.1274	0.00603113	0.0917621	SDAD1//PCSK5//NFASC//EPB41L3//MAL//APOA1//APOA2//F2RL1//THOC5//SRSF3//GLE1//TSC1//CACNG3//AKAP5//ZDHHC3//MLPH//RAB27A//YWHAG//IPO13//AGT//TP53//GCKR//HIKESHI//ARNTL//TNPO3//PPP3R1//TPR//FAM53B//RGD1306195//PRICKLE1//KPNA6//MED1//RASL2-9//SIX3//EGR2//CHP1//NCF1//CHM//ZDHHC22//ZDHHC25//ZDHHC9//RTP2//RTP3//ZDHHC18//ZDHHC23//ZDHHC12//VPS37D//ARL6IP1//SEC61A1//SRP9//ZFAND2B//GET3//SEC62//KDELR2//LARS1…
GO:1901362	organic cyclic compound biosynthetic process	1.12392	0.00126844	0.0331425	NFATC1//EPC1//PAX3//KLF3//CUX1//MYT1L//JDP2//CRYM//HIVEP1//TENM2//IFI27//POU3F1//DAB2IP//FBP1//MYOCD//TP63//RB1//TP53//WT1//ESR1//ESR2//CCND3//DLG1//RXRA//MAPK10//LEP//CREM//HNF1B//PCNA//NR1D2//COPS2//PER1//HES7//SPOP//LOXL2//ID4//TRIM27//NFIB//TBXT//LIN37//NODAL//SHH//ZFP697//IGHMBP2//PEX2//DLX1//SP5//PHF19//C1QBP//FOXP1//ARID1A//HDAC1//CNOT2//TRPS1//SOX14//TBX2//TBX4//SIRT7//OLIG2//GLI2//TPR//K…
GO:2000112	regulation of cellular macromolecule biosynthetic process	1.12011	0.00293649	0.0599648	NFATC1//EPC1//PAX3//KLF3//CUX1//MYT1L//JDP2//CRYM//HIVEP1//TENM2//IFI27//POU3F1//DAB2IP//FBP1//MYOCD//TP63//RB1//TP53//WT1//ESR1//ESR2//CCND3//DLG1//RXRA//MAPK10//LEP//CREM//HNF1B//PCNA//NR1D2//COPS2//PER1//HES7//SPOP//LOXL2//ID4//TRIM27//NFIB//TBXT//LIN37//NODAL//SHH//ZFP697//IGHMBP2//PEX2//DLX1//SP5//PHF19//C1QBP//FOXP1//ARID1A//HDAC1//CNOT2//TRPS1//SOX14//TBX2//TBX4//SIRT7//OLIG2//GLI2//TPR//K…
GO:0006355	regulation of transcription, DNA-templated	1.12003	0.00579578	0.0907671	NFATC1//EPC1//PAX3//KLF3//CUX1//MYT1L//JDP2//CRYM//HIVEP1//TENM2//IFI27//POU3F1//DAB2IP//FBP1//MYOCD//TP63//RB1//TP53//WT1//ESR1//ESR2//CCND3//DLG1//RXRA//MAPK10//LEP//CREM//HNF1B//PCNA//NR1D2//COPS2//PER1//HES7//SPOP//LOXL2//ID4//TRIM27//NFIB//TBXT//LIN37//NODAL//SHH//ZFP697//IGHMBP2//PEX2//DLX1//SP5//PHF19//C1QBP//FOXP1//ARID1A//HDAC1//CNOT2//TRPS1//SOX14//TBX2//TBX4//SIRT7//OLIG2//GLI2//TPR//K…
GO:0006351	transcription, DNA-templated	1.11921	0.00517846	0.0850626	NFATC1//EPC1//PAX3//KLF3//CUX1//MYT1L//JDP2//CRYM//HIVEP1//TENM2//IFI27//POU3F1//DAB2IP//FBP1//MYOCD//TP63//RB1//TP53//WT1//ESR1//ESR2//CCND3//DLG1//RXRA//MAPK10//LEP//CREM//HNF1B//PCNA//NR1D2//COPS2//PER1//HES7//SPOP//LOXL2//ID4//TRIM27//NFIB//TBXT//LIN37//NODAL//SHH//ZFP697//IGHMBP2//PEX2//DLX1//SP5//PHF19//C1QBP//FOXP1//ARID1A//HDAC1//CNOT2//TRPS1//SOX14//TBX2//TBX4//SIRT7//OLIG2//GLI2//TPR//K…
GO:0010556	regulation of macromolecule biosynthetic process	1.11873	0.00266004	0.0561252	NFATC1//EPC1//PAX3//KLF3//CUX1//MYT1L//JDP2//CRYM//HIVEP1//TENM2//IFI27//POU3F1//DAB2IP//FBP1//MYOCD//TP63//RB1//TP53//WT1//ESR1//ESR2//CCND3//DLG1//RXRA//MAPK10//LEP//CREM//HNF1B//PCNA//NR1D2//COPS2//PER1//HES7//SPOP//LOXL2//ID4//TRIM27//NFIB//TBXT//LIN37//NODAL//SHH//ZFP697//IGHMBP2//PEX2//DLX1//SP5//PHF19//C1QBP//FOXP1//ARID1A//HDAC1//CNOT2//TRPS1//SOX14//TBX2//TBX4//SIRT7//OLIG2//GLI2//TPR//K…
GO:0009889	regulation of biosynthetic process	1.11701	0.00212644	0.0479577	NFATC1//EPC1//PAX3//KLF3//CUX1//MYT1L//JDP2//CRYM//HIVEP1//TENM2//IFI27//POU3F1//DAB2IP//FBP1//MYOCD//TP63//RB1//TP53//WT1//ESR1//ESR2//CCND3//DLG1//RXRA//MAPK10//LEP//CREM//HNF1B//PCNA//NR1D2//COPS2//PER1//HES7//SPOP//LOXL2//ID4//TRIM27//NFIB//TBXT//LIN37//NODAL//SHH//ZFP697//IGHMBP2//PEX2//DLX1//SP5//PHF19//C1QBP//FOXP1//ARID1A//HDAC1//CNOT2//TRPS1//SOX14//TBX2//TBX4//SIRT7//OLIG2//GLI2//TPR//K…
GO:0097659	nucleic acid-templated transcription	1.11642	0.00575226	0.0906659	NFATC1//EPC1//PAX3//KLF3//CUX1//MYT1L//JDP2//CRYM//HIVEP1//TENM2//IFI27//POU3F1//DAB2IP//FBP1//MYOCD//TP63//RB1//TP53//WT1//ESR1//ESR2//CCND3//DLG1//RXRA//MAPK10//LEP//CREM//HNF1B//PCNA//NR1D2//COPS2//PER1//HES7//SPOP//LOXL2//ID4//TRIM27//NFIB//TBXT//LIN37//NODAL//SHH//ZFP697//IGHMBP2//PEX2//DLX1//SP5//PHF19//C1QBP//FOXP1//ARID1A//HDAC1//CNOT2//TRPS1//SOX14//TBX2//TBX4//SIRT7//OLIG2//GLI2//TPR//K…
GO:1903506	regulation of nucleic acid-templated transcription	1.11598	0.00686758	0.100353	NFATC1//EPC1//PAX3//KLF3//CUX1//MYT1L//JDP2//CRYM//HIVEP1//TENM2//IFI27//POU3F1//DAB2IP//FBP1//MYOCD//TP63//RB1//TP53//WT1//ESR1//ESR2//CCND3//DLG1//RXRA//MAPK10//LEP//CREM//HNF1B//PCNA//NR1D2//COPS2//PER1//HES7//SPOP//LOXL2//ID4//TRIM27//NFIB//TBXT//LIN37//NODAL//SHH//ZFP697//IGHMBP2//PEX2//DLX1//SP5//PHF19//C1QBP//FOXP1//ARID1A//HDAC1//CNOT2//TRPS1//SOX14//TBX2//TBX4//SIRT7//OLIG2//GLI2//TPR//K…
GO:0033036	macromolecule localization	1.1152	0.00732384	0.104622	SDAD1//PCSK5//AGT//NFASC//EPB41L3//MAL//APOA1//APOA2//F2RL1//PRPF6//TPR//THOC5//SRSF3//GLE1//TSC1//NCBP2//CACNG3//AKAP5//ZDHHC3//MLPH//RAB27A//YWHAG//IPO13//TP53//GCKR//HIKESHI//ARNTL//TNPO3//PPP3R1//FAM53B//RGD1306195//PRICKLE1//KPNA6//MED1//RASL2-9//SIX3//EGR2//CHP1//NCF1//CHM//ZDHHC22//ZDHHC25//ZDHHC9//RTP2//RTP3//ZDHHC18//ZDHHC23//ZDHHC12//VPS37D//ARL6IP1//SEC61A1//SRP9//ZFAND2B//GET3//SEC62/…
GO:0051171	regulation of nitrogen compound metabolic process	1.11468	0.000172045	0.010056	GTPBP4//RGCC//CDKN2A//CCND3//CCNH//NFATC1//EPC1//PAX3//KLF3//CUX1//MYT1L//JDP2//CRYM//HIVEP1//TENM2//IFI27//POU3F1//DAB2IP//FBP1//MYOCD//TP63//RB1//TP53//WT1//ESR1//ESR2//DLG1//RXRA//MAPK10//LEP//CREM//HNF1B//PCNA//NR1D2//COPS2//PER1//HES7//SPOP//LOXL2//ID4//TRIM27//NFIB//TBXT//LIN37//NODAL//SHH//ZFP697//IGHMBP2//PEX2//DLX1//SP5//PHF19//C1QBP//FOXP1//ARID1A//HDAC1//CNOT2//TRPS1//SOX14//TBX2//TBX4…
GO:2001141	regulation of RNA biosynthetic process	1.11407	0.00762837	0.107436	NFATC1//EPC1//PAX3//KLF3//CUX1//MYT1L//JDP2//CRYM//HIVEP1//TENM2//IFI27//POU3F1//DAB2IP//FBP1//MYOCD//TP63//RB1//TP53//WT1//ESR1//ESR2//CCND3//DLG1//RXRA//MAPK10//LEP//CREM//HNF1B//PCNA//NR1D2//COPS2//PER1//HES7//SPOP//LOXL2//ID4//TRIM27//NFIB//TBXT//LIN37//NODAL//SHH//ZFP697//IGHMBP2//PEX2//DLX1//SP5//PHF19//C1QBP//FOXP1//ARID1A//HDAC1//CNOT2//TRPS1//SOX14//TBX2//TBX4//SIRT7//OLIG2//GLI2//TPR//K…
GO:0031326	regulation of cellular biosynthetic process	1.11403	0.00297669	0.060238	NFATC1//EPC1//PAX3//KLF3//CUX1//MYT1L//JDP2//CRYM//HIVEP1//TENM2//IFI27//POU3F1//DAB2IP//FBP1//MYOCD//TP63//RB1//TP53//WT1//ESR1//ESR2//CCND3//DLG1//RXRA//MAPK10//LEP//CREM//HNF1B//PCNA//NR1D2//COPS2//PER1//HES7//SPOP//LOXL2//ID4//TRIM27//NFIB//TBXT//LIN37//NODAL//SHH//ZFP697//IGHMBP2//PEX2//DLX1//SP5//PHF19//C1QBP//FOXP1//ARID1A//HDAC1//CNOT2//TRPS1//SOX14//TBX2//TBX4//SIRT7//OLIG2//GLI2//TPR//K…
GO:0080090	regulation of primary metabolic process	1.11301	0.000158419	0.00966221	GTPBP4//RGCC//CDKN2A//CCND3//CCNH//NFATC1//EPC1//PAX3//KLF3//CUX1//MYT1L//JDP2//CRYM//HIVEP1//TENM2//IFI27//POU3F1//DAB2IP//FBP1//MYOCD//TP63//RB1//TP53//WT1//ESR1//ESR2//DLG1//RXRA//MAPK10//LEP//CREM//HNF1B//PCNA//NR1D2//COPS2//PER1//HES7//SPOP//LOXL2//ID4//TRIM27//NFIB//TBXT//LIN37//NODAL//SHH//ZFP697//IGHMBP2//PEX2//DLX1//SP5//PHF19//C1QBP//FOXP1//ARID1A//HDAC1//CNOT2//TRPS1//SOX14//TBX2//TBX4…
GO:0032774	RNA biosynthetic process	1.11201	0.00739688	0.105237	NFATC1//EPC1//PAX3//KLF3//CUX1//MYT1L//JDP2//CRYM//HIVEP1//TENM2//IFI27//POU3F1//DAB2IP//FBP1//MYOCD//TP63//RB1//TP53//WT1//ESR1//ESR2//CCND3//DLG1//RXRA//MAPK10//LEP//CREM//HNF1B//PCNA//NR1D2//COPS2//PER1//HES7//SPOP//LOXL2//ID4//TRIM27//NFIB//TBXT//LIN37//NODAL//SHH//ZFP697//IGHMBP2//PEX2//DLX1//SP5//PHF19//C1QBP//FOXP1//ARID1A//HDAC1//CNOT2//TRPS1//SOX14//TBX2//TBX4//SIRT7//OLIG2//GLI2//TPR//K…
GO:0018130	heterocycle biosynthetic process	1.11187	0.00388593	0.0711643	NFATC1//EPC1//PAX3//KLF3//CUX1//MYT1L//JDP2//CRYM//HIVEP1//TENM2//IFI27//POU3F1//DAB2IP//FBP1//MYOCD//TP63//RB1//TP53//WT1//ESR1//ESR2//CCND3//DLG1//RXRA//MAPK10//LEP//CREM//HNF1B//PCNA//NR1D2//COPS2//PER1//HES7//SPOP//LOXL2//ID4//TRIM27//NFIB//TBXT//LIN37//NODAL//SHH//ZFP697//IGHMBP2//PEX2//DLX1//SP5//PHF19//C1QBP//FOXP1//ARID1A//HDAC1//CNOT2//TRPS1//SOX14//TBX2//TBX4//SIRT7//OLIG2//GLI2//TPR//K…
GO:0009058	biosynthetic process	1.11129	0.000214576	0.0117581	NFATC1//EPC1//PAX3//KLF3//CUX1//MYT1L//JDP2//CRYM//HIVEP1//TENM2//IFI27//POU3F1//DAB2IP//FBP1//MYOCD//TP63//RB1//TP53//WT1//ESR1//ESR2//CCND3//DLG1//RXRA//MAPK10//LEP//CREM//HNF1B//PCNA//NR1D2//COPS2//PER1//HES7//SPOP//LOXL2//ID4//TRIM27//NFIB//TBXT//LIN37//NODAL//SHH//ZFP697//IGHMBP2//PEX2//DLX1//SP5//PHF19//C1QBP//FOXP1//ARID1A//HDAC1//CNOT2//TRPS1//SOX14//TBX2//TBX4//SIRT7//OLIG2//GLI2//TPR//K…
GO:0034613	cellular protein localization	1.111	0.0412866	0.269217	SDAD1//NFASC//EPB41L3//MAL//THOC5//SRSF3//GLE1//TSC1//CACNG3//AKAP5//ZDHHC3//MLPH//RAB27A//YWHAG//IPO13//AGT//TP53//GCKR//HIKESHI//ARNTL//TNPO3//PPP3R1//TPR//FAM53B//RGD1306195//PRICKLE1//KPNA6//MED1//RASL2-9//SIX3//EGR2//CHP1//NCF1//CHM//ZDHHC22//ZDHHC25//ZDHHC9//RTP2//RTP3//ZDHHC18//ZDHHC23//ZDHHC12//VPS37D//ARL6IP1//SEC61A1//SRP9//ZFAND2B//GET3//SEC62//KDELR2//LARS1//PEX6//PEX7//FIS1//TOMM22//…
GO:0009059	macromolecule biosynthetic process	1.11012	0.0012803	0.0332142	NFATC1//EPC1//PAX3//KLF3//CUX1//MYT1L//JDP2//CRYM//HIVEP1//TENM2//IFI27//POU3F1//DAB2IP//FBP1//MYOCD//TP63//RB1//TP53//WT1//ESR1//ESR2//CCND3//DLG1//RXRA//MAPK10//LEP//CREM//HNF1B//PCNA//NR1D2//COPS2//PER1//HES7//SPOP//LOXL2//ID4//TRIM27//NFIB//TBXT//LIN37//NODAL//SHH//ZFP697//IGHMBP2//PEX2//DLX1//SP5//PHF19//C1QBP//FOXP1//ARID1A//HDAC1//CNOT2//TRPS1//SOX14//TBX2//TBX4//SIRT7//OLIG2//GLI2//TPR//K…
GO:0006950	response to stress	1.11003	0.0034734	0.0669263	CLSPN//CEP63//TIPIN//UCP3//SYCP1//FBH1//SFR1//RECQL4//REV3L//PSMD14//RAD54B//BRCA2//HELQ//SWI5//PTGER3//TRPV1//BDNF//ESR2//MAPK8IP2//GRM7//BECN1//NPPC//CFLAR//PRKCD//MMP3//CAMK2G//ALDOC//CRYAA//EDNRA//ETS1//NF1//NOS2//NPPA//PDGFB//MYOCD//SCNN1B//LTA//NPPB//CHRNA7//ALDH3A1//CASP3//KDR//LEP//PKM//ALAS2//LOXL2//UTS2//TLR4//GPR182//SHH//PLOD2//LIMD1//ANGPTL4//APOLD1//FLT1//TFRC//CLDN3//CYBA//TGFB2//E…
GO:0045184	establishment of protein localization	1.10907	0.0379966	0.256258	SDAD1//PCSK5//APOA1//APOA2//F2RL1//THOC5//SRSF3//GLE1//TSC1//CACNG3//AKAP5//ZDHHC3//MLPH//RAB27A//YWHAG//IPO13//AGT//TP53//GCKR//HIKESHI//ARNTL//TNPO3//PPP3R1//TPR//FAM53B//RGD1306195//PRICKLE1//KPNA6//MED1//RASL2-9//SIX3//EGR2//CHP1//NCF1//CHM//ZDHHC22//ZDHHC25//ZDHHC9//RTP2//RTP3//ZDHHC18//ZDHHC23//ZDHHC12//VPS37D//ARL6IP1//SEC61A1//SRP9//ZFAND2B//GET3//SEC62//LARS1//PEX6//PEX7//FIS1//TOMM22//F…
GO:0070727	cellular macromolecule localization	1.1088	0.0438544	0.272932	SDAD1//NFASC//EPB41L3//MAL//THOC5//SRSF3//GLE1//TSC1//CACNG3//AKAP5//ZDHHC3//MLPH//RAB27A//YWHAG//IPO13//AGT//TP53//GCKR//HIKESHI//ARNTL//TNPO3//PPP3R1//TPR//FAM53B//RGD1306195//PRICKLE1//KPNA6//MED1//RASL2-9//SIX3//EGR2//CHP1//NCF1//CHM//ZDHHC22//ZDHHC25//ZDHHC9//RTP2//RTP3//ZDHHC18//ZDHHC23//ZDHHC12//VPS37D//ARL6IP1//SEC61A1//SRP9//ZFAND2B//GET3//SEC62//KDELR2//LARS1//PEX6//PEX7//FIS1//TOMM22//…
GO:0019438	aromatic compound biosynthetic process	1.1087	0.00477928	0.0805718	NFATC1//EPC1//PAX3//KLF3//CUX1//MYT1L//JDP2//CRYM//HIVEP1//TENM2//IFI27//POU3F1//DAB2IP//FBP1//MYOCD//TP63//RB1//TP53//WT1//ESR1//ESR2//CCND3//DLG1//RXRA//MAPK10//LEP//CREM//HNF1B//PCNA//NR1D2//COPS2//PER1//HES7//SPOP//LOXL2//ID4//TRIM27//NFIB//TBXT//LIN37//NODAL//SHH//ZFP697//IGHMBP2//PEX2//DLX1//SP5//PHF19//C1QBP//FOXP1//ARID1A//HDAC1//CNOT2//TRPS1//SOX14//TBX2//TBX4//SIRT7//OLIG2//GLI2//TPR//K…
GO:0031323	regulation of cellular metabolic process	1.1072	0.000227122	0.0119777	GTPBP4//RGCC//CDKN2A//CCND3//CCNH//NFATC1//EPC1//PAX3//KLF3//CUX1//MYT1L//JDP2//CRYM//HIVEP1//TENM2//IFI27//POU3F1//DAB2IP//FBP1//MYOCD//TP63//RB1//TP53//WT1//ESR1//ESR2//DLG1//RXRA//MAPK10//LEP//CREM//HNF1B//PCNA//NR1D2//COPS2//PER1//HES7//SPOP//LOXL2//ID4//TRIM27//NFIB//TBXT//LIN37//NODAL//SHH//ZFP697//IGHMBP2//PEX2//DLX1//SP5//PHF19//C1QBP//FOXP1//ARID1A//HDAC1//CNOT2//TRPS1//SOX14//TBX2//TBX4…
GO:0034645	cellular macromolecule biosynthetic process	1.10577	0.00225268	0.0497113	NFATC1//EPC1//PAX3//KLF3//CUX1//MYT1L//JDP2//CRYM//HIVEP1//TENM2//IFI27//POU3F1//DAB2IP//FBP1//MYOCD//TP63//RB1//TP53//WT1//ESR1//ESR2//CCND3//DLG1//RXRA//MAPK10//LEP//CREM//HNF1B//PCNA//NR1D2//COPS2//PER1//HES7//SPOP//LOXL2//ID4//TRIM27//NFIB//TBXT//LIN37//NODAL//SHH//ZFP697//IGHMBP2//PEX2//DLX1//SP5//PHF19//C1QBP//FOXP1//ARID1A//HDAC1//CNOT2//TRPS1//SOX14//TBX2//TBX4//SIRT7//OLIG2//GLI2//TPR//K…
GO:0019538	protein metabolic process	1.10533	0.000322866	0.0148986	GTPBP4//RGCC//CDKN2A//CCND3//CCNH//MAP2K6//CCR5//MAP3K2//NF1//MAPK10//TAOK1//MAP2K4//EPGN//ZFP36L2//RIPK1//MAP3K10//MAPK8IP2//STK24//MAP4K5//ITPKB//DAB2IP//GADD45B//FLT1//F2RL1//GRM4//HGF//INS1//CHRNA7//ARRB1//CD74//TLR4//P2RX7//MUC20//IQGAP3//SHC2//STK39//DUSP1//DUSP9//DUSP16//DUSP2//TNKS//RNF217//MARCHF5//UBOX5//BFAR//PELI2//SHPRH//TRIM21//UBE4A//BTRC//TRIM2//RBCK1//TRIM3//CTNNB1//COPS2//COPS8/…
GO:0051641	cellular localization	1.10518	0.0168707	0.171495	SDAD1//NDC80//NDE1//NFASC//EPB41L3//MAL//CD300A//LYN//TPR//THOC5//SRSF3//GLE1//TSC1//NCBP2//CACNG3//AKAP5//ZDHHC3//MLPH//RAB27A//YWHAG//IPO13//AGT//TP53//GCKR//HIKESHI//ARNTL//TNPO3//PPP3R1//FAM53B//RGD1306195//PRICKLE1//KPNA6//MED1//RASL2-9//SIX3//EGR2//CHP1//NCF1//CHM//ZDHHC22//ZDHHC25//ZDHHC9//RTP2//RTP3//ZDHHC18//ZDHHC23//ZDHHC12//VPS37D//ARL6IP1//SEC61A1//SRP9//ZFAND2B//GET3//SEC62//KDELR2//…
GO:0010468	regulation of gene expression	1.10484	0.00245054	0.0529405	NFATC1//EPC1//PAX3//KLF3//CUX1//MYT1L//JDP2//CRYM//HIVEP1//TENM2//IFI27//POU3F1//DAB2IP//FBP1//MYOCD//TP63//RB1//TP53//WT1//ESR1//ESR2//CCND3//DLG1//RXRA//MAPK10//LEP//CREM//HNF1B//PCNA//NR1D2//COPS2//PER1//HES7//SPOP//LOXL2//ID4//TRIM27//NFIB//TBXT//LIN37//NODAL//SHH//ZFP697//IGHMBP2//PEX2//DLX1//SP5//PHF19//C1QBP//FOXP1//ARID1A//HDAC1//CNOT2//TRPS1//SOX14//TBX2//TBX4//SIRT7//OLIG2//GLI2//TPR//K…
GO:0060255	regulation of macromolecule metabolic process	1.10459	0.000221068	0.0118364	GTPBP4//RGCC//CDKN2A//CCND3//CCNH//NFATC1//EPC1//PAX3//KLF3//CUX1//MYT1L//JDP2//CRYM//HIVEP1//TENM2//IFI27//POU3F1//DAB2IP//FBP1//MYOCD//TP63//RB1//TP53//WT1//ESR1//ESR2//DLG1//RXRA//MAPK10//LEP//CREM//HNF1B//PCNA//NR1D2//COPS2//PER1//HES7//SPOP//LOXL2//ID4//TRIM27//NFIB//TBXT//LIN37//NODAL//SHH//ZFP697//IGHMBP2//PEX2//DLX1//SP5//PHF19//C1QBP//FOXP1//ARID1A//HDAC1//CNOT2//TRPS1//SOX14//TBX2//TBX4…
GO:0019222	regulation of metabolic process	1.09885	0.000218108	0.0118364	GTPBP4//RGCC//CDKN2A//CCND3//CCNH//NFATC1//EPC1//PAX3//KLF3//CUX1//MYT1L//JDP2//CRYM//HIVEP1//TENM2//IFI27//POU3F1//DAB2IP//FBP1//MYOCD//TP63//RB1//TP53//WT1//ESR1//ESR2//DLG1//RXRA//MAPK10//LEP//CREM//HNF1B//PCNA//NR1D2//COPS2//PER1//HES7//SPOP//LOXL2//ID4//TRIM27//NFIB//TBXT//LIN37//NODAL//SHH//ZFP697//IGHMBP2//PEX2//DLX1//SP5//PHF19//C1QBP//FOXP1//ARID1A//HDAC1//CNOT2//TRPS1//SOX14//TBX2//TBX4…
GO:1901576	organic substance biosynthetic process	1.09865	0.0010574	0.0287464	NFATC1//EPC1//PAX3//KLF3//CUX1//MYT1L//JDP2//CRYM//HIVEP1//TENM2//IFI27//POU3F1//DAB2IP//FBP1//MYOCD//TP63//RB1//TP53//WT1//ESR1//ESR2//CCND3//DLG1//RXRA//MAPK10//LEP//CREM//HNF1B//PCNA//NR1D2//COPS2//PER1//HES7//SPOP//LOXL2//ID4//TRIM27//NFIB//TBXT//LIN37//NODAL//SHH//ZFP697//IGHMBP2//PEX2//DLX1//SP5//PHF19//C1QBP//FOXP1//ARID1A//HDAC1//CNOT2//TRPS1//SOX14//TBX2//TBX4//SIRT7//OLIG2//GLI2//TPR//K…
GO:0034654	nucleobase-containing compound biosynthetic process	1.09812	0.0104928	0.128986	NFATC1//EPC1//PAX3//KLF3//CUX1//MYT1L//JDP2//CRYM//HIVEP1//TENM2//IFI27//POU3F1//DAB2IP//FBP1//MYOCD//TP63//RB1//TP53//WT1//ESR1//ESR2//CCND3//DLG1//RXRA//MAPK10//LEP//CREM//HNF1B//PCNA//NR1D2//COPS2//PER1//HES7//SPOP//LOXL2//ID4//TRIM27//NFIB//TBXT//LIN37//NODAL//SHH//ZFP697//IGHMBP2//PEX2//DLX1//SP5//PHF19//C1QBP//FOXP1//ARID1A//HDAC1//CNOT2//TRPS1//SOX14//TBX2//TBX4//SIRT7//OLIG2//GLI2//TPR//K…
GO:0044249	cellular biosynthetic process	1.09603	0.00150984	0.0373484	NFATC1//EPC1//PAX3//KLF3//CUX1//MYT1L//JDP2//CRYM//HIVEP1//TENM2//IFI27//POU3F1//DAB2IP//FBP1//MYOCD//TP63//RB1//TP53//WT1//ESR1//ESR2//CCND3//DLG1//RXRA//MAPK10//LEP//CREM//HNF1B//PCNA//NR1D2//COPS2//PER1//HES7//SPOP//LOXL2//ID4//TRIM27//NFIB//TBXT//LIN37//NODAL//SHH//ZFP697//IGHMBP2//PEX2//DLX1//SP5//PHF19//C1QBP//FOXP1//ARID1A//HDAC1//CNOT2//TRPS1//SOX14//TBX2//TBX4//SIRT7//OLIG2//GLI2//TPR//K…
GO:0051252	regulation of RNA metabolic process	1.09516	0.0167829	0.171368	NFATC1//EPC1//PAX3//KLF3//CUX1//MYT1L//JDP2//CRYM//HIVEP1//TENM2//IFI27//POU3F1//DAB2IP//FBP1//MYOCD//TP63//RB1//TP53//WT1//ESR1//ESR2//CCND3//DLG1//RXRA//MAPK10//LEP//CREM//HNF1B//PCNA//NR1D2//COPS2//PER1//HES7//SPOP//LOXL2//ID4//TRIM27//NFIB//TBXT//LIN37//NODAL//SHH//ZFP697//IGHMBP2//PEX2//DLX1//SP5//PHF19//C1QBP//FOXP1//ARID1A//HDAC1//CNOT2//TRPS1//SOX14//TBX2//TBX4//SIRT7//OLIG2//GLI2//TPR//K…
GO:1901564	organonitrogen compound metabolic process	1.09395	0.000370908	0.0154854	GTPBP4//RGCC//CDKN2A//CCND3//CCNH//MAP2K6//CCR5//MAP3K2//NF1//MAPK10//TAOK1//MAP2K4//EPGN//ZFP36L2//RIPK1//MAP3K10//MAPK8IP2//STK24//MAP4K5//ITPKB//DAB2IP//GADD45B//FLT1//F2RL1//GRM4//HGF//INS1//CHRNA7//ARRB1//CD74//TLR4//P2RX7//MUC20//IQGAP3//SHC2//STK39//DUSP1//DUSP9//DUSP16//DUSP2//TNKS//RNF217//MARCHF5//UBOX5//BFAR//PELI2//SHPRH//TRIM21//UBE4A//BTRC//TRIM2//RBCK1//TRIM3//CTNNB1//COPS2//COPS8/…
GO:0022607	cellular component assembly	1.09278	0.0245321	0.206317	RPS5//ERAL1//LOC500594//RPS27L//RPS28//BECN1//VMP1//BAG3//ATG7//RB1CC1//UBQLN2//ATG16L1//ATG4A//ATG2A//BAZ2A//SMARCA5//PRPF3//PRPF6//SRPK2//RBM5//GCFC2//PRPF18//SNRPE//SNRPD1//SNRPC//GEMIN7//SFSWAP//SNU13//SWI5//RRN3//POLR1E//MFSD14A//RFX2//ZPBP2//FABP9//EIF3G//EIF3I//P2RX7//TAPBPL//SRGAP2//ORC3//H3F3B//H2BC1//ASF1B//SHPRH//HELLS//HDAC1//PTBP2//ABL2//P2RY12//TUBGCP5//GOLGA2//NDE1//CRYAA//CDH17//C…
GO:0044085	cellular component biogenesis	1.08935	0.0238034	0.202647	RPS5//ERAL1//LOC500594//RPS27L//RPS28//BECN1//VMP1//BAG3//ATG7//RB1CC1//UBQLN2//ATG16L1//ATG4A//ATG2A//SDAD1//BAZ2A//SMARCA5//PRPF3//PRPF6//SRPK2//RBM5//GCFC2//PRPF18//SNRPE//SNRPD1//SNRPC//GEMIN7//SFSWAP//NOP10//MPHOSPH6//WDR46//HEATR1//RPS8//GTPBP4//URB1//EXOSC9//SNU13//SWI5//RRN3//POLR1E//MFSD14A//RFX2//ZPBP2//FABP9//EIF3G//EIF3I//P2RX7//TAPBPL//SRGAP2//ORC3//H3F3B//H2BC1//ASF1B//SHPRH//HELLS/…
GO:0019219	regulation of nucleobase-containing compound metabolic process	1.08844	0.0193076	0.185512	NFATC1//EPC1//PAX3//KLF3//CUX1//MYT1L//JDP2//CRYM//HIVEP1//TENM2//IFI27//POU3F1//DAB2IP//FBP1//MYOCD//TP63//RB1//TP53//WT1//ESR1//ESR2//CCND3//DLG1//RXRA//MAPK10//LEP//CREM//HNF1B//PCNA//NR1D2//COPS2//PER1//HES7//SPOP//LOXL2//ID4//TRIM27//NFIB//TBXT//LIN37//NODAL//SHH//ZFP697//IGHMBP2//PEX2//DLX1//SP5//PHF19//C1QBP//FOXP1//ARID1A//HDAC1//CNOT2//TRPS1//SOX14//TBX2//TBX4//SIRT7//OLIG2//GLI2//TPR//K…
GO:0044267	cellular protein metabolic process	1.08702	0.00506189	0.0837361	GTPBP4//RGCC//CDKN2A//CCND3//CCNH//MAP2K6//CCR5//MAP3K2//NF1//MAPK10//TAOK1//MAP2K4//EPGN//ZFP36L2//RIPK1//MAP3K10//MAPK8IP2//STK24//MAP4K5//ITPKB//DAB2IP//GADD45B//FLT1//F2RL1//GRM4//HGF//INS1//CHRNA7//ARRB1//CD74//TLR4//P2RX7//MUC20//IQGAP3//SHC2//STK39//DUSP1//DUSP9//DUSP16//DUSP2//TNKS//RNF217//MARCHF5//UBOX5//BFAR//PELI2//SHPRH//TRIM21//UBE4A//BTRC//TRIM2//RBCK1//TRIM3//CTNNB1//COPS2//COPS8/…
GO:0010467	gene expression	1.0774	0.00766962	0.107436	NFATC1//EPC1//PAX3//KLF3//CUX1//MYT1L//JDP2//CRYM//HIVEP1//TENM2//IFI27//POU3F1//DAB2IP//FBP1//MYOCD//TP63//RB1//TP53//WT1//ESR1//ESR2//CCND3//DLG1//RXRA//MAPK10//LEP//CREM//HNF1B//PCNA//NR1D2//COPS2//PER1//HES7//SPOP//LOXL2//ID4//TRIM27//NFIB//TBXT//LIN37//NODAL//SHH//ZFP697//IGHMBP2//PEX2//DLX1//SP5//PHF19//C1QBP//FOXP1//ARID1A//HDAC1//CNOT2//TRPS1//SOX14//TBX2//TBX4//SIRT7//OLIG2//GLI2//TPR//K…
GO:0044271	cellular nitrogen compound biosynthetic process	1.07411	0.0236355	0.202647	NFATC1//EPC1//PAX3//KLF3//CUX1//MYT1L//JDP2//CRYM//HIVEP1//TENM2//IFI27//POU3F1//DAB2IP//FBP1//MYOCD//TP63//RB1//TP53//WT1//ESR1//ESR2//CCND3//DLG1//RXRA//MAPK10//LEP//CREM//HNF1B//PCNA//NR1D2//COPS2//PER1//HES7//SPOP//LOXL2//ID4//TRIM27//NFIB//TBXT//LIN37//NODAL//SHH//ZFP697//IGHMBP2//PEX2//DLX1//SP5//PHF19//C1QBP//FOXP1//ARID1A//HDAC1//CNOT2//TRPS1//SOX14//TBX2//TBX4//SIRT7//OLIG2//GLI2//TPR//K…
GO:0016043	cellular component organization	1.0741	0.00581044	0.0907671	RPS5//ERAL1//LOC500594//RPS27L//RPS28//BECN1//VMP1//BAG3//ATG7//RB1CC1//UBQLN2//ATG16L1//ATG4A//ATG2A//KIF18B//ZFP207//NDC80//NDE1//BAZ2A//SMARCA5//CDK1//NEFM//MAP1A//TAOK1//TUBA1C//PARD3B//WEE1//DCLK2//CDC14B//RANBP10//CCDC8//NEFL//KIF2A//PRPF3//PRPF6//SRPK2//RBM5//GCFC2//FIS1//PPP2R2B//PRPF18//SNRPE//SNRPD1//SNRPC//GEMIN7//SFSWAP//NSD1//CDKN2A//CISD2//FBXO7//SNU13//HELQ//HFM1//BRCA2//RECQL4//DC…
GO:0044238	primary metabolic process	1.07405	4.76757e-05	0.00359567	PEX2//SLC27A5//GTPBP4//RGCC//CDKN2A//CCND3//CCNH//NFATC1//EPC1//PAX3//KLF3//CUX1//MYT1L//JDP2//CRYM//HIVEP1//TENM2//IFI27//POU3F1//DAB2IP//FBP1//MYOCD//TP63//RB1//TP53//WT1//ESR1//ESR2//DLG1//RXRA//MAPK10//LEP//CREM//HNF1B//PCNA//NR1D2//COPS2//PER1//HES7//SPOP//LOXL2//ID4//TRIM27//NFIB//TBXT//LIN37//NODAL//SHH//ZFP697//IGHMBP2//DLX1//SP5//PHF19//C1QBP//FOXP1//ARID1A//HDAC1//CNOT2//TRPS1//SOX14//T…
GO:0071704	organic substance metabolic process	1.07288	1.66536e-05	0.00179705	PEX2//SLC27A5//GTPBP4//RGCC//CDKN2A//CCND3//CCNH//NFATC1//EPC1//PAX3//KLF3//CUX1//MYT1L//JDP2//CRYM//HIVEP1//TENM2//IFI27//POU3F1//DAB2IP//FBP1//MYOCD//TP63//RB1//TP53//WT1//ESR1//ESR2//DLG1//RXRA//MAPK10//LEP//CREM//HNF1B//PCNA//NR1D2//COPS2//PER1//HES7//SPOP//LOXL2//ID4//TRIM27//NFIB//TBXT//LIN37//NODAL//SHH//ZFP697//IGHMBP2//DLX1//SP5//PHF19//C1QBP//FOXP1//ARID1A//HDAC1//CNOT2//TRPS1//SOX14//T…
GO:0071840	cellular component organization or biogenesis	1.0725	0.0058021	0.0907671	RPS5//ERAL1//LOC500594//RPS27L//RPS28//BECN1//VMP1//BAG3//ATG7//RB1CC1//UBQLN2//ATG16L1//ATG4A//ATG2A//SDAD1//KIF18B//ZFP207//NDC80//NDE1//BAZ2A//SMARCA5//CDK1//NEFM//MAP1A//TAOK1//TUBA1C//PARD3B//WEE1//DCLK2//CDC14B//RANBP10//CCDC8//NEFL//KIF2A//PRPF3//PRPF6//SRPK2//RBM5//GCFC2//FIS1//PPP2R2B//PRPF18//SNRPE//SNRPD1//SNRPC//GEMIN7//SFSWAP//NSD1//CDKN2A//CISD2//FBXO7//NOP10//MPHOSPH6//WDR46//HEATR…
GO:0044260	cellular macromolecule metabolic process	1.07168	0.00160035	0.0389752	GTPBP4//RGCC//CDKN2A//CCND3//CCNH//NFATC1//EPC1//PAX3//KLF3//CUX1//MYT1L//JDP2//CRYM//HIVEP1//TENM2//IFI27//POU3F1//DAB2IP//FBP1//MYOCD//TP63//RB1//TP53//WT1//ESR1//ESR2//DLG1//RXRA//MAPK10//LEP//CREM//HNF1B//PCNA//NR1D2//COPS2//PER1//HES7//SPOP//LOXL2//ID4//TRIM27//NFIB//TBXT//LIN37//NODAL//SHH//ZFP697//IGHMBP2//PEX2//DLX1//SP5//PHF19//C1QBP//FOXP1//ARID1A//HDAC1//CNOT2//TRPS1//SOX14//TBX2//TBX4…
GO:0043170	macromolecule metabolic process	1.07127	0.000285189	0.0141773	GTPBP4//RGCC//CDKN2A//CCND3//CCNH//NFATC1//EPC1//PAX3//KLF3//CUX1//MYT1L//JDP2//CRYM//HIVEP1//TENM2//IFI27//POU3F1//DAB2IP//FBP1//MYOCD//TP63//RB1//TP53//WT1//ESR1//ESR2//DLG1//RXRA//MAPK10//LEP//CREM//HNF1B//PCNA//NR1D2//COPS2//PER1//HES7//SPOP//LOXL2//ID4//TRIM27//NFIB//TBXT//LIN37//NODAL//SHH//ZFP697//IGHMBP2//PEX2//DLX1//SP5//PHF19//C1QBP//FOXP1//ARID1A//HDAC1//CNOT2//TRPS1//SOX14//TBX2//TBX4…
GO:0006807	nitrogen compound metabolic process	1.06884	0.000317517	0.0147487	GTPBP4//RGCC//CDKN2A//CCND3//CCNH//NFATC1//EPC1//PAX3//KLF3//CUX1//MYT1L//JDP2//CRYM//HIVEP1//TENM2//IFI27//POU3F1//DAB2IP//FBP1//MYOCD//TP63//RB1//TP53//WT1//ESR1//ESR2//DLG1//RXRA//MAPK10//LEP//CREM//HNF1B//PCNA//NR1D2//COPS2//PER1//HES7//SPOP//LOXL2//ID4//TRIM27//NFIB//TBXT//LIN37//NODAL//SHH//ZFP697//IGHMBP2//PEX2//DLX1//SP5//PHF19//C1QBP//FOXP1//ARID1A//HDAC1//CNOT2//TRPS1//SOX14//TBX2//TBX4…
GO:0008152	metabolic process	1.0678	2.00926e-05	0.00204246	PEX2//SLC27A5//BECN1//VMP1//BAG3//ATG7//RB1CC1//UBQLN2//ATG16L1//ATG4A//ATG2A//GTPBP4//RGCC//CDKN2A//CCND3//CCNH//NFATC1//EPC1//PAX3//KLF3//CUX1//MYT1L//JDP2//CRYM//HIVEP1//TENM2//IFI27//POU3F1//DAB2IP//FBP1//MYOCD//TP63//RB1//TP53//WT1//ESR1//ESR2//DLG1//RXRA//MAPK10//LEP//CREM//HNF1B//PCNA//NR1D2//COPS2//PER1//HES7//SPOP//LOXL2//ID4//TRIM27//NFIB//TBXT//LIN37//NODAL//SHH//ZFP697//IGHMBP2//DLX1/…
GO:0016070	RNA metabolic process	1.06644	0.0452606	0.27678	NFATC1//EPC1//PAX3//KLF3//CUX1//MYT1L//JDP2//CRYM//HIVEP1//TENM2//IFI27//POU3F1//DAB2IP//FBP1//MYOCD//TP63//RB1//TP53//WT1//ESR1//ESR2//CCND3//DLG1//RXRA//MAPK10//LEP//CREM//HNF1B//PCNA//NR1D2//COPS2//PER1//HES7//SPOP//LOXL2//ID4//TRIM27//NFIB//TBXT//LIN37//NODAL//SHH//ZFP697//IGHMBP2//PEX2//DLX1//SP5//PHF19//C1QBP//FOXP1//ARID1A//HDAC1//CNOT2//TRPS1//SOX14//TBX2//TBX4//SIRT7//OLIG2//GLI2//TPR//K…
GO:0044237	cellular metabolic process	1.06132	0.000523182	0.0192775	PEX2//SLC27A5//BECN1//VMP1//BAG3//ATG7//RB1CC1//UBQLN2//ATG16L1//ATG4A//ATG2A//GTPBP4//RGCC//CDKN2A//CCND3//CCNH//NFATC1//EPC1//PAX3//KLF3//CUX1//MYT1L//JDP2//CRYM//HIVEP1//TENM2//IFI27//POU3F1//DAB2IP//FBP1//MYOCD//TP63//RB1//TP53//WT1//ESR1//ESR2//DLG1//RXRA//MAPK10//LEP//CREM//HNF1B//PCNA//NR1D2//COPS2//PER1//HES7//SPOP//LOXL2//ID4//TRIM27//NFIB//TBXT//LIN37//NODAL//SHH//ZFP697//IGHMBP2//DLX1/…
GO:0032501	multicellular organismal process	1.04462	0.0196875	0.18605	WNT7A//CTNNB1//HOXC4//TP63//GNAS//NPR3//COL2A1//HES7//HEXB//TRPS1//RECQL4//GLI2//COL9A1//PAX1//HOXC10//HAPLN4//EPHA2//RUNX1//PTH1R//TGFB2//FBN1//IHH//CHAD//NPPC//SPARC//SLC34A1//GPLD1//PPARGC1B//MMP8//CSF1//DAB2IP//THY1//LEP//IL15//CCL12//VEZF1//EPGN//GDF2//RASIP1//SHH//PDE3B//SRPK2//UBP1//TBX4//WASF2//TAL1//EPHB2//COL23A1//ANGPTL4//FZD8//ADM2//APOLD1//MED1//FLT1//RAMP3//EREG//ENPEP//RHOB//HAND2/…
GO:0009987	cellular process	1.00967	0.0360756	0.24905	RPS5//ERAL1//LOC500594//RPS27L//RPS28//PEX2//SLC27A5//BECN1//VMP1//BAG3//ATG7//RB1CC1//UBQLN2//ATG16L1//ATG4A//ATG2A//SDAD1//KIF18B//ZFP207//TIPIN//CLSPN//CEP63//GTPBP4//RGCC//CDKN2A//CCND3//CCNH//NFATC1//CAMK2G//RB1//ID4//INHBA//ACVR1B//IQGAP3//CACUL1//KHDRBS1//TAF2//CCNY//EPC1//PAX3//KLF3//CUX1//MYT1L//JDP2//CRYM//HIVEP1//TENM2//IFI27//POU3F1//DAB2IP//FBP1//MYOCD//TP63//TP53//WT1//ESR1//ESR2//D…
